# Supplementary material for: Transcriptome-wide Profiling of Cerebral Cavernous Malformations Patients Reveal Important Long noncoding RNA molecular signatures
Source: Sci Rep. 2019 Dec 3;9:18203. doi: 10.1038/s41598-019-54845-0 (PMC6890746; doi:10.1038/s41598-019-54845-0)
Supplement: Supplementary file 2 — <b>Supplementary data 1</b> [file 41598_2019_54845_MOESM2_ESM.xlsx]

## Sheet: DE_LncRNAs (our cohort)
Supplementary data 1. List of significantly differentially expressed LncRNAs between CCM patients and control samples cohort from this study (4 control vs 10 CCM samples ).
Geneid	GeneSymbol	CoexpPCGs	Class	Strand	log2FoldChange	pvalue	padj	Status
ENSG00000284642	AL139424.2	38	lincRNA	+	-2.71728	6.68574e-48	6.4504e-45	Down
ENSG00000186960	LINC01551	25	lincRNA	+	-10.5553	1.21574e-45	9.1229e-43	Down
ENSG00000224397	SMIM25	131	lincRNA	+	7.40101	1.20682e-35	4.42956e-33	Up
ENSG00000243902	FP325335.1	4	sense_overlapping	-	-6.85797	1.94414e-33	5.80972e-31	Down
ENSG00000279668	AC024610.2	1	lincRNA	-	-6.10449	3.88297e-33	1.10185e-30	Down
ENSG00000218416	AC110619.1	46	processed_transcript	-	-5.32226	9.34274e-33	2.56492e-30	Down
ENSG00000256925	ADGRA1-AS1	30	antisense	-	-7.7357	2.47928e-32	6.54066e-30	Down
ENSG00000257702	LBX2-AS1	240	antisense	+	4.73019	3.1396e-32	8.12057e-30	Up
ENSG00000273618	AL135999.2	70	antisense	+	-4.62759	7.83296e-31	1.78718e-28	Down
ENSG00000269935	AC092720.2	3	antisense	-	-9.48611	1.89418e-30	4.20807e-28	Down
ENSG00000257126	FOXG1-AS1	35	antisense	-	-8.57011	2.38453e-30	5.22862e-28	Down
ENSG00000255874	LINC00346	38	lincRNA	-	3.93513	8.61246e-30	1.79522e-27	Up
ENSG00000283183	AC116565.2	146	lincRNA	+	-8.03237	1.64781e-29	3.37232e-27	Down
ENSG00000233756	DSCAM-IT1	92	sense_intronic	-	-5.95094	1.69488e-28	3.02818e-26	Down
ENSG00000260878	AC104072.1	30	sense_overlapping	-	-7.66034	6.12607e-28	1.04477e-25	Down
ENSG00000237424	FOXD2-AS1	130	lincRNA	-	3.99724	1.43208e-27	2.35896e-25	Up
ENSG00000255910	AC024901.1	4	lincRNA	+	-4.43582	5.14642e-27	8.08299e-25	Down
ENSG00000266256	LINC00683	320	lincRNA	+	-4.87968	1.4058e-26	2.04617e-24	Down
ENSG00000237720	AC011995.2	8	lincRNA	-	-6.87938	3.73616e-26	5.11964e-24	Down
ENSG00000233705	SLC26A4-AS1	20	antisense	-	-8.04935	1.03553e-25	1.3501e-23	Down
ENSG00000256443	AP003559.1	12	lincRNA	-	-5.89574	1.7162e-25	2.14639e-23	Down
ENSG00000231764	DLX6-AS1	2	antisense	-	-8.07472	1.79954e-25	2.24232e-23	Down
ENSG00000231609	AC009501.1	6	antisense	-	-2.82091	4.34023e-24	4.53749e-22	Down
ENSG00000256982	AC135782.1	1	lincRNA	-	-5.78885	5.77732e-24	5.94782e-22	Down
ENSG00000255136	AP001972.3	1	lincRNA	-	-5.54112	1.63943e-23	1.59081e-21	Down
ENSG00000260917	AL158212.3	119	sense_overlapping	+	-1.51468	3.21583e-23	3.01645e-21	Down
ENSG00000248323	LUCAT1	103	lincRNA	-	6.33259	3.41617e-23	3.18666e-21	Up
ENSG00000259964	THSD4-AS1	35	antisense	-	-7.88117	3.85796e-23	3.579e-21	Down
ENSG00000277496	AL357033.4	177	antisense	-	4.17278	3.32903e-22	2.74852e-20	Up
ENSG00000245384	CXXC4-AS1	1	antisense	+	-4.9522	5.63404e-22	4.42442e-20	Down
ENSG00000283417	AC024614.4	14	lincRNA	-	-7.91806	5.78007e-22	4.52857e-20	Down
ENSG00000267750	RUNDC3A-AS1	420	antisense	-	-4.51531	8.96114e-22	6.76957e-20	Down
ENSG00000255371	OPCML-IT2	29	sense_intronic	-	-7.51647	1.32962e-21	9.84622e-20	Down
ENSG00000189238	LINC00943	25	lincRNA	+	-7.42951	1.51619e-21	1.1082e-19	Down
ENSG00000267077	AC020663.2	11	antisense	-	-3.85005	4.85624e-21	3.30616e-19	Down
ENSG00000267651	AC015961.1	21	lincRNA	-	-7.56099	5.63406e-21	3.78986e-19	Down
ENSG00000224223	VSTM2A-OT1	38	sense_overlapping	+	-9.06728	5.9162e-21	3.96386e-19	Down
ENSG00000261292	AC110491.1	22	lincRNA	+	-8.21441	6.07991e-21	4.05744e-19	Down
ENSG00000272106	AL691432.2	88	antisense	-	-1.98449	1.187e-20	7.52017e-19	Down
ENSG00000264515	AC011474.1	40	processed_transcript	-	-8.23292	1.3397e-20	8.45586e-19	Down
ENSG00000270953	AC007938.3	41	antisense	+	-5.4168	1.48918e-20	9.29514e-19	Down
ENSG00000229321	AC008269.1	10	lincRNA	+	-3.69025	4.89739e-20	2.86116e-18	Down
ENSG00000254938	AP002833.1	14	lincRNA	-	-5.21632	9.05981e-20	5.13308e-18	Down
ENSG00000254377	MIR124-2HG	113	lincRNA	+	-7.33083	2.39536e-19	1.29212e-17	Down
ENSG00000268001	CARD8-AS1	74	antisense	+	2.66734	3.39309e-19	1.79028e-17	Up
ENSG00000215196	BASP1-AS1	4	antisense	-	-4.35508	4.11223e-19	2.14624e-17	Down
ENSG00000255052	FAM66D	8	antisense	+	-3.63691	5.03178e-19	2.58227e-17	Down
ENSG00000260464	AL049796.1	37	bidirectional_promoter_lncRNA	+	-3.04686	5.67079e-19	2.89163e-17	Down
ENSG00000176840	MIR7-3HG	30	lincRNA	+	-8.70003	5.93528e-19	3.00935e-17	Down
ENSG00000234913	AC016027.2	65	sense_intronic	-	-3.9115	5.98216e-19	3.02857e-17	Down
ENSG00000230876	LINC00486	7	lincRNA	+	-6.94615	9.89639e-19	4.82921e-17	Down
ENSG00000270059	AC121493.1	29	sense_intronic	-	-3.96534	1.47499e-18	7.04488e-17	Down
ENSG00000254896	OPCML-IT1	19	sense_intronic	-	-7.28109	1.9351e-18	9.1009e-17	Down
ENSG00000272301	AP002360.3	3	lincRNA	+	-2.89435	1.96302e-18	9.21939e-17	Down
ENSG00000269883	AC007375.3	95	antisense	+	-5.99218	3.15909e-18	1.43768e-16	Down
ENSG00000249738	AC008691.1	8	antisense	+	-4.34201	3.21742e-18	1.46226e-16	Down
ENSG00000235072	AC012074.1	35	lincRNA	-	-2.70631	3.51974e-18	1.59322e-16	Down
ENSG00000274718	AL136964.1	139	lincRNA	+	-4.76085	3.94806e-18	1.78233e-16	Down
ENSG00000256031	AC087885.1	19	sense_intronic	+	-7.03046	4.91714e-18	2.18189e-16	Down
ENSG00000203900	AL121827.1	2	antisense	+	-6.90637	8.3189e-18	3.5785e-16	Down
ENSG00000233930	KRTAP5-AS1	38	antisense	+	-4.18577	8.8615e-18	3.7974e-16	Down
ENSG00000258082	AL391832.3	1	lincRNA	-	3.30732	1.03299e-17	4.38215e-16	Up
ENSG00000248738	AC037441.1	16	antisense	+	-8.9383	1.03846e-17	4.39869e-16	Down
ENSG00000269945	AC004817.4	23	lincRNA	+	-8.24043	1.40207e-17	5.8092e-16	Down
ENSG00000263571	AC004147.2	35	lincRNA	+	-7.97453	1.55095e-17	6.38687e-16	Down
ENSG00000203288	TDRKH-AS1	NA	antisense	+	-2.58323	1.70505e-17	6.96313e-16	Down
ENSG00000234380	LINC01426	14	antisense	+	3.42915	2.58004e-17	1.02497e-15	Up
ENSG00000258162	AC069228.1	79	antisense	+	-5.65787	3.9553e-17	1.52993e-15	Down
ENSG00000228624	HDAC2-AS2	17	antisense	+	-2.56641	4.10872e-17	1.58564e-15	Down
ENSG00000260293	AC106820.4	49	sense_intronic	+	-2.73285	4.8096e-17	1.82689e-15	Down
ENSG00000261696	AL353732.1	18	lincRNA	-	-8.12422	6.3716e-17	2.37479e-15	Down
ENSG00000237181	AC147651.4	160	antisense	+	3.82428	7.05996e-17	2.61979e-15	Up
ENSG00000227248	FAM155A-IT1	8	sense_intronic	-	-3.53738	7.65893e-17	2.82344e-15	Down
ENSG00000234423	LINC01250	34	lincRNA	-	-5.71476	1.07739e-16	3.87449e-15	Down
ENSG00000280486	AC005329.3	5	antisense	-	-6.2608	1.16084e-16	4.13496e-15	Down
ENSG00000233061	TTLL7-IT1	232	sense_intronic	-	-4.00312	1.32224e-16	4.67534e-15	Down
ENSG00000242593	AC006148.1	29	antisense	+	-5.98186	1.35067e-16	4.77085e-15	Down
ENSG00000281162	LINC01127	80	lincRNA	+	4.86219	1.36016e-16	4.79935e-15	Up
ENSG00000282375	AC100797.4	66	lincRNA	+	-7.60656	1.81736e-16	6.28777e-15	Down
ENSG00000245025	AC107959.1	NA	antisense	-	1.93314	3.39031e-16	1.14369e-14	Up
ENSG00000249684	AC106795.2	2	antisense	+	-3.68312	3.78607e-16	1.26582e-14	Down
ENSG00000225465	RFPL1S	585	antisense	-	-3.38665	4.09952e-16	1.36119e-14	Down
ENSG00000261675	AL022313.4	294	sense_overlapping	-	-7.64453	5.33206e-16	1.73128e-14	Down
ENSG00000263278	AC233701.1	2	sense_intronic	-	-7.44027	6.90183e-16	2.19042e-14	Down
ENSG00000283503	LINC01902	531	lincRNA	+	-4.46074	8.1154e-16	2.55159e-14	Down
ENSG00000270504	AL391422.3	7	antisense	+	2.15214	8.75882e-16	2.74622e-14	Up
ENSG00000237943	PRKCQ-AS1	3	processed_transcript	+	-2.22302	8.96231e-16	2.80481e-14	Down
ENSG00000255916	AC148477.1	19	antisense	+	-7.30067	9.11813e-16	2.84304e-14	Down
ENSG00000254349	MIR2052HG	20	lincRNA	+	-4.04194	1.03847e-15	3.20833e-14	Down
ENSG00000236668	AC006450.3	28	antisense	-	-6.52354	1.18606e-15	3.63439e-14	Down
ENSG00000250284	AC109439.2	6	lincRNA	+	-7.13782	1.27735e-15	3.89292e-14	Down
ENSG00000260838	AC022893.2	165	lincRNA	+	-5.54662	1.33651e-15	4.05856e-14	Down
ENSG00000230148	HOXB-AS1	3	antisense	+	4.64437	2.46162e-15	7.20938e-14	Up
ENSG00000283406	DGCR5	48	processed_transcript	+	-5.4527	2.82924e-15	8.22893e-14	Down
ENSG00000226454	AL033380.1	24	sense_intronic	-	-6.61186	2.9396e-15	8.52786e-14	Down
ENSG00000265579	AC023301.1	56	sense_intronic	-	-5.98135	3.18555e-15	9.20186e-14	Down
ENSG00000225978	HAR1A	11	lincRNA	+	-3.37306	3.79462e-15	1.08498e-13	Down
ENSG00000229124	VIM-AS1	44	antisense	-	2.66557	4.35457e-15	1.23256e-13	Up
ENSG00000261426	AC144833.1	13	sense_intronic	+	-5.82115	4.53229e-15	1.28072e-13	Down
ENSG00000203930	LINC00632	159	lincRNA	+	-4.31372	5.09448e-15	1.42764e-13	Down
ENSG00000262370	AC108134.3	57	lincRNA	-	4.2029	5.29105e-15	1.48027e-13	Up
ENSG00000225877	PSG8-AS1	187	lincRNA	+	-5.07541	5.92091e-15	1.63749e-13	Down
ENSG00000273301	AC016717.2	73	lincRNA	+	-6.32954	7.26158e-15	1.99156e-13	Down
ENSG00000227082	AC244021.1	35	lincRNA	+	-2.10923	7.67961e-15	2.09471e-13	Down
ENSG00000235875	ARHGEF7-AS2	1	antisense	-	-3.60435	8.26205e-15	2.24451e-13	Down
ENSG00000237321	AL354936.1	71	sense_intronic	+	-4.47601	8.78345e-15	2.3766e-13	Down
ENSG00000260385	AL356961.1	16	lincRNA	+	-7.14757	9.59124e-15	2.57454e-13	Down
ENSG00000224243	SOX1-OT	320	lincRNA	+	-6.99567	1.0082e-14	2.69769e-13	Down
ENSG00000238194	AL121908.1	70	antisense	-	-6.69412	1.05685e-14	2.81449e-13	Down
ENSG00000232825	AL445433.2	21	antisense	+	-6.63773	1.28217e-14	3.36936e-13	Down
ENSG00000233038	AC011899.2	71	antisense	+	3.88744	1.29587e-14	3.39742e-13	Up
ENSG00000258419	AC022469.1	10	sense_intronic	+	-5.16493	1.46765e-14	3.80351e-13	Down
ENSG00000282164	PEG13	2	sense_intronic	-	-2.55731	1.83304e-14	4.67861e-13	Down
ENSG00000231566	AC234772.2	8	lincRNA	-	-4.00282	2.14474e-14	5.41688e-13	Down
ENSG00000249937	LINC02223	3	lincRNA	+	-4.80467	2.16604e-14	5.45845e-13	Down
ENSG00000261087	AP003469.4	78	lincRNA	-	-2.60027	2.30303e-14	5.78054e-13	Down
ENSG00000238276	AL354863.1	22	processed_transcript	+	-6.898	2.34888e-14	5.87969e-13	Down
ENSG00000260328	AC104024.2	5	lincRNA	-	-8.23189	2.35159e-14	5.88211e-13	Down
ENSG00000276107	AC037198.1	51	sense_intronic	+	6.29018	2.62021e-14	6.51541e-13	Up
ENSG00000250986	AC141928.1	7	lincRNA	-	-4.12376	2.72006e-14	6.74383e-13	Down
ENSG00000234883	MIR155HG	45	lincRNA	+	4.10535	2.73157e-14	6.75749e-13	Up
ENSG00000260641	AC114811.2	88	antisense	+	-2.44133	3.56723e-14	8.67856e-13	Down
ENSG00000226070	AL139275.1	32	lincRNA	-	-7.1306	3.85974e-14	9.3632e-13	Down
ENSG00000266248	AC011474.2	18	antisense	-	-6.78246	3.86633e-14	9.37244e-13	Down
ENSG00000271474	AC106881.1	416	antisense	+	-3.85996	3.97843e-14	9.61658e-13	Down
ENSG00000253973	AC079296.1	12	antisense	+	-5.20158	4.51751e-14	1.08574e-12	Down
ENSG00000227388	AL133410.1	13	lincRNA	+	-2.71487	4.54342e-14	1.0912e-12	Down
ENSG00000163597	SNHG16	126	processed_transcript	+	1.70933	4.7249e-14	1.13317e-12	Up
ENSG00000276533	AC018926.2	8	sense_intronic	-	2.37829	4.9575e-14	1.18391e-12	Up
ENSG00000226939	AC062021.1	31	lincRNA	+	-6.40959	5.52566e-14	1.31587e-12	Down
ENSG00000260600	AC092125.1	16	sense_intronic	-	-6.01944	5.57117e-14	1.32577e-12	Down
ENSG00000237212	AL449403.1	NA	lincRNA	+	-4.13133	6.30269e-14	1.48941e-12	Down
ENSG00000282160	AF067845.5	51	lincRNA	+	-5.68422	6.3941e-14	1.50885e-12	Down
ENSG00000235189	AL034405.1	9	antisense	-	-4.35681	6.51012e-14	1.53301e-12	Down
ENSG00000237499	AL357060.1	38	antisense	-	2.77448	6.8946e-14	1.61678e-12	Up
ENSG00000235296	AC145207.1	182	antisense	+	-5.79963	7.08579e-14	1.65702e-12	Down
ENSG00000261468	AC096921.2	19	sense_overlapping	+	2.38762	7.23712e-14	1.68656e-12	Up
ENSG00000229203	AC103564.1	28	lincRNA	-	-7.23415	7.84917e-14	1.81791e-12	Down
ENSG00000216863	LY86-AS1	2	antisense	-	-4.81382	9.55944e-14	2.1723e-12	Down
ENSG00000273149	AL138963.3	1	antisense	+	2.55215	9.9506e-14	2.24907e-12	Up
ENSG00000233175	AC008105.1	1	antisense	-	-4.62784	1.11532e-13	2.50246e-12	Down
ENSG00000231515	AC006003.1	20	sense_intronic	-	-6.38606	1.18559e-13	2.64607e-12	Down
ENSG00000225554	AL359764.1	8	lincRNA	+	-4.55793	1.43595e-13	3.17962e-12	Down
ENSG00000257151	PWAR6	298	lincRNA	+	-3.8456	1.64455e-13	3.61073e-12	Down
ENSG00000205885	C1RL-AS1	75	antisense	+	2.07311	1.82741e-13	3.98844e-12	Up
ENSG00000233429	HOTAIRM1	1	antisense	+	3.50268	1.86677e-13	4.06954e-12	Up
ENSG00000278330	AC018529.2	314	antisense	+	5.02763	2.23501e-13	4.82249e-12	Up
ENSG00000279726	AC005609.5	578	antisense	-	-3.81413	2.27159e-13	4.88891e-12	Down
ENSG00000213904	LIPE-AS1	88	antisense	+	-1.84445	2.46717e-13	5.28291e-12	Down
ENSG00000275383	AC126773.4	30	lincRNA	+	-3.89941	2.77996e-13	5.89659e-12	Down
ENSG00000273108	AL121929.2	11	antisense	+	-5.46818	3.31907e-13	6.94413e-12	Down
ENSG00000260807	AC009041.2	181	lincRNA	-	-3.93612	3.60813e-13	7.50704e-12	Down
ENSG00000260630	SNAI3-AS1	11	antisense	+	-1.8668	3.86925e-13	8.01576e-12	Down
ENSG00000246308	AC116535.1	43	antisense	+	-2.57206	3.97322e-13	8.211e-12	Down
ENSG00000237737	DCTN1-AS1	426	antisense	+	-4.14403	4.30814e-13	8.86516e-12	Down
ENSG00000245598	DACT3-AS1	48	antisense	+	-3.55868	4.78119e-13	9.76747e-12	Down
ENSG00000255618	LINC02440	32	lincRNA	-	-6.53426	5.39777e-13	1.09276e-11	Down
ENSG00000261728	AL138690.1	501	lincRNA	-	-5.7944	5.47735e-13	1.10754e-11	Down
ENSG00000259943	AL050341.2	44	antisense	-	-1.63112	5.54977e-13	1.12017e-11	Down
ENSG00000248187	AC078850.1	161	lincRNA	-	10.0165	6.3264e-13	1.26408e-11	Up
ENSG00000224116	INHBA-AS1	1	antisense	+	-5.42431	6.76232e-13	1.34403e-11	Down
ENSG00000238005	AL391832.2	11	lincRNA	-	4.179	6.79778e-13	1.35028e-11	Up
ENSG00000262619	LINC00621	8	lincRNA	-	-5.22355	6.8523e-13	1.36031e-11	Down
ENSG00000247708	STX18-AS1	65	antisense	+	-1.78394	7.05785e-13	1.39865e-11	Down
ENSG00000225383	SFTA1P	65	lincRNA	-	3.94188	7.3631e-13	1.45572e-11	Up
ENSG00000245164	LINC00861	121	lincRNA	-	3.7021	7.81392e-13	1.54124e-11	Up
ENSG00000283982	AL445623.2	1	lincRNA	-	-5.68816	9.57575e-13	1.86049e-11	Down
ENSG00000272973	AP000350.5	69	antisense	-	-2.91104	1.14795e-12	2.2025e-11	Down
ENSG00000177133	LINC00982	115	antisense	-	-5.19022	1.15447e-12	2.21375e-11	Down
ENSG00000248859	LINC01574	49	lincRNA	+	-5.36962	1.24531e-12	2.37445e-11	Down
ENSG00000230960	AL109910.1	15	antisense	-	-6.66639	1.38162e-12	2.61809e-11	Down
ENSG00000258517	AC004817.1	31	lincRNA	+	-6.4831	1.49174e-12	2.811e-11	Down
ENSG00000223799	IL10RB-DT	19	antisense	-	4.35401	1.50594e-12	2.8346e-11	Up
ENSG00000234292	AC123595.1	4	lincRNA	-	4.37946	1.60255e-12	2.99972e-11	Up
ENSG00000157306	ZFHX2-AS1	13	processed_transcript	+	-2.31551	1.62731e-12	3.03597e-11	Down
ENSG00000215241	LINC02449	2	lincRNA	+	-2.64541	1.65557e-12	3.08358e-11	Down
ENSG00000280650	KCNIP4-IT1	16	lincRNA	-	-5.89483	1.91403e-12	3.52993e-11	Down
ENSG00000259977	AL121578.3	21	lincRNA	+	-5.93232	2.4117e-12	4.35733e-11	Down
ENSG00000205959	AC105345.1	34	lincRNA	+	-1.84121	2.46383e-12	4.43963e-11	Down
ENSG00000145063	AC062028.1	13	lincRNA	-	-5.10658	2.52926e-12	4.54298e-11	Down
ENSG00000235518	AC011196.1	57	lincRNA	-	-6.11428	2.63138e-12	4.70236e-11	Down
ENSG00000255087	AP001993.1	35	lincRNA	+	-8.77397	2.84744e-12	5.06065e-11	Down
ENSG00000272880	AL161734.1	26	lincRNA	+	-7.29078	2.8857e-12	5.12595e-11	Down
ENSG00000249330	AC095060.1	8	antisense	+	-5.81256	2.91548e-12	5.16955e-11	Down
ENSG00000249421	ADAMTS19-AS1	25	antisense	-	-5.80282	3.00584e-12	5.31699e-11	Down
ENSG00000237513	AC007384.1	48	lincRNA	+	4.34565	3.03386e-12	5.35812e-11	Up
ENSG00000235949	AC061961.1	23	antisense	-	-6.82259	3.31781e-12	5.79895e-11	Down
ENSG00000255545	AP004608.1	518	processed_transcript	+	-3.71699	3.44121e-12	6.0053e-11	Down
ENSG00000284882	AL359762.1	223	bidirectional_promoter_lncRNA	+	2.5346	3.84898e-12	6.63801e-11	Up
ENSG00000229739	AL596220.1	4	antisense	+	-1.62361	4.05901e-12	6.97885e-11	Down
ENSG00000225174	OSTM1-AS1	22	lincRNA	+	-6.26119	4.13498e-12	7.09863e-11	Down
ENSG00000227502	LINC01268	20	lincRNA	-	-1.98336	4.50218e-12	7.7055e-11	Down
ENSG00000255693	LINC02389	12	lincRNA	+	-4.89672	4.9199e-12	8.37797e-11	Down
ENSG00000257183	AC090502.3	2	lincRNA	-	-6.1573	5.2521e-12	8.90773e-11	Down
ENSG00000178977	LINC00324	16	lincRNA	-	2.50878	5.2722e-12	8.93444e-11	Up
ENSG00000251165	F11-AS1	5	antisense	-	-6.34593	5.57836e-12	9.42322e-11	Down
ENSG00000269376	AL356740.3	2	sense_intronic	+	-2.26662	6.1323e-12	1.02889e-10	Down
ENSG00000277200	AC005696.4	43	lincRNA	-	-5.83747	6.16894e-12	1.0333e-10	Down
ENSG00000228222	AC073050.1	67	lincRNA	+	-3.87435	6.36421e-12	1.06337e-10	Down
ENSG00000283294	AP005212.4	2	processed_transcript	+	-3.66762	6.51928e-12	1.08552e-10	Down
ENSG00000225783	MIAT	10	lincRNA	+	-2.5397	7.43257e-12	1.22252e-10	Down
ENSG00000229847	EMX2OS	57	antisense	-	-4.6644	7.65212e-12	1.25435e-10	Down
ENSG00000270523	AC124303.1	57	sense_intronic	+	-4.40797	8.05054e-12	1.31456e-10	Down
ENSG00000270604	HCG17	133	lincRNA	-	-2.83596	9.08574e-12	1.47645e-10	Down
ENSG00000276740	AL445649.1	6	sense_intronic	-	-3.79087	9.10543e-12	1.47823e-10	Down
ENSG00000259690	AC107980.1	82	sense_intronic	-	-3.35073	9.26576e-12	1.50065e-10	Down
ENSG00000233117	LINC00702	113	lincRNA	-	4.75022	9.38533e-12	1.51783e-10	Up
ENSG00000203876	ADD3-AS1	94	processed_transcript	-	-3.40038	1.03842e-11	1.66818e-10	Down
ENSG00000229962	AP000221.1	94	lincRNA	-	-5.26275	1.07104e-11	1.71326e-10	Down
ENSG00000274762	AL049777.1	35	antisense	+	-7.06906	1.10599e-11	1.76332e-10	Down
ENSG00000234688	AL049749.1	2	antisense	+	-5.80144	1.14859e-11	1.82693e-10	Down
ENSG00000182366	FAM87A	146	lincRNA	-	-3.68009	1.28371e-11	2.02846e-10	Down
ENSG00000203446	AC004988.1	134	antisense	-	8.84694	1.33296e-11	2.09941e-10	Up
ENSG00000227115	LINC01630	365	lincRNA	+	-4.77799	1.34164e-11	2.1121e-10	Down
ENSG00000270111	AL583859.2	28	lincRNA	-	-7.37822	1.35487e-11	2.13157e-10	Down
ENSG00000255595	AC007368.1	1	processed_transcript	+	-4.66027	1.38688e-11	2.17723e-10	Down
ENSG00000284694	AL355602.1	35	lincRNA	-	-6.1939	1.41799e-11	2.21988e-10	Down
ENSG00000229727	AC013460.1	303	processed_transcript	+	-3.01175	1.42973e-11	2.23721e-10	Down
ENSG00000261578	AP003119.3	8	sense_overlapping	+	3.48469	1.51915e-11	2.36726e-10	Up
ENSG00000226476	LINC01748	8	lincRNA	-	-2.99343	1.60971e-11	2.49801e-10	Down
ENSG00000235628	TNR-IT1	22	sense_intronic	-	-5.52749	1.61931e-11	2.51059e-10	Down
ENSG00000273221	AL355816.2	40	antisense	-	3.23053	1.6709e-11	2.58821e-10	Up
ENSG00000232903	LINC01166	21	lincRNA	-	-7.03113	1.75097e-11	2.69985e-10	Down
ENSG00000253477	AC012213.1	21	antisense	-	-4.44222	1.75494e-11	2.70473e-10	Down
ENSG00000262223	AC110285.1	116	lincRNA	-	-4.18906	1.78598e-11	2.74882e-10	Down
ENSG00000268460	AC006262.1	431	processed_transcript	+	-4.54256	1.84162e-11	2.83058e-10	Down
ENSG00000258476	LINC02207	6	lincRNA	+	3.3459	1.87028e-11	2.87071e-10	Up
ENSG00000238250	ST6GAL2-IT1	7	sense_intronic	-	-6.15643	1.88545e-11	2.89136e-10	Down
ENSG00000261462	AC004023.1	7	lincRNA	+	-6.25398	1.98774e-11	3.0372e-10	Down
ENSG00000253553	AC090568.2	68	antisense	+	-4.76199	1.99225e-11	3.04134e-10	Down
ENSG00000265043	AC068418.2	30	lincRNA	-	-6.37411	2.00123e-11	3.05367e-10	Down
ENSG00000267665	AC021683.3	12	lincRNA	+	-6.31926	2.22566e-11	3.36419e-10	Down
ENSG00000229512	AC068580.1	180	sense_intronic	-	3.04626	2.25781e-11	3.40821e-10	Up
ENSG00000249605	AC008652.1	16	sense_intronic	+	-6.01293	2.28147e-11	3.43778e-10	Down
ENSG00000235499	AC073046.1	198	lincRNA	+	2.86205	2.31989e-11	3.48944e-10	Up
ENSG00000236404	VLDLR-AS1	5	antisense	-	-2.40256	2.47358e-11	3.70247e-10	Down
ENSG00000253230	LINC00599	192	lincRNA	-	-5.83009	2.50602e-11	3.74498e-10	Down
ENSG00000260997	AC004847.1	170	sense_overlapping	-	4.07654	2.50641e-11	3.74498e-10	Up
ENSG00000260118	AL157700.1	41	lincRNA	-	-3.22161	2.62583e-11	3.91129e-10	Down
ENSG00000226508	LINC01918	12	lincRNA	+	-3.79261	2.74885e-11	4.07656e-10	Down
ENSG00000233508	AL021395.1	16	lincRNA	+	-7.76007	2.77694e-11	4.1128e-10	Down
ENSG00000236790	LINC00299	10	lincRNA	-	-2.49841	2.88215e-11	4.25555e-10	Down
ENSG00000262155	LINC02175	45	lincRNA	+	-2.10265	3.05957e-11	4.48612e-10	Down
ENSG00000235021	AL591848.2	14	lincRNA	+	-6.05644	3.3397e-11	4.86518e-10	Down
ENSG00000248015	AC005329.1	61	antisense	-	-3.20711	3.40967e-11	4.95642e-10	Down
ENSG00000276317	AL357033.3	49	antisense	-	3.71125	3.59367e-11	5.2082e-10	Up
ENSG00000268401	AC007785.3	28	lincRNA	+	-2.73261	3.61524e-11	5.23721e-10	Down
ENSG00000233006	MIR3936HG	37	processed_transcript	-	-2.04472	3.80344e-11	5.491e-10	Down
ENSG00000263069	AC124319.2	131	antisense	-	-2.51214	3.90262e-11	5.62457e-10	Down
ENSG00000281160	AC018358.1	627	antisense	+	-5.15334	4.01144e-11	5.76664e-10	Down
ENSG00000230190	AC005518.1	54	sense_intronic	+	-3.9595	4.68158e-11	6.65351e-10	Down
ENSG00000255801	AC092746.1	11	lincRNA	-	7.53091	5.06268e-11	7.15299e-10	Up
ENSG00000255434	AP001922.6	95	sense_intronic	-	-4.37733	5.16095e-11	7.2888e-10	Down
ENSG00000215808	LINC01139	50	lincRNA	-	3.27061	5.20267e-11	7.34157e-10	Up
ENSG00000247121	AC009126.1	110	antisense	-	-2.07804	5.52057e-11	7.74163e-10	Down
ENSG00000285219	AL591485.1	111	bidirectional_promoter_lncRNA	+	-2.3516	6.24979e-11	8.68847e-10	Down
ENSG00000236451	AC067956.1	4	lincRNA	+	-6.42313	6.30331e-11	8.75566e-10	Down
ENSG00000253361	AC069120.1	28	lincRNA	-	-5.50676	6.3966e-11	8.87065e-10	Down
ENSG00000224950	AL390066.1	50	lincRNA	-	2.51424	6.83449e-11	9.44688e-10	Up
ENSG00000251600	AC139713.2	29	processed_transcript	+	-2.88123	6.87789e-11	9.4952e-10	Down
ENSG00000272269	AL138724.1	13	antisense	+	2.28188	6.96629e-11	9.60939e-10	Up
ENSG00000274253	AC138649.1	40	sense_overlapping	+	-3.1466	7.01385e-11	9.6671e-10	Down
ENSG00000282943	AC004784.1	46	antisense	+	-4.76664	7.32205e-11	1.00672e-09	Down
ENSG00000250548	LINC01303	66	lincRNA	-	3.91169	7.92058e-11	1.08504e-09	Up
ENSG00000229867	STEAP3-AS1	77	antisense	-	-3.22608	8.08534e-11	1.10626e-09	Down
ENSG00000232533	AC093673.1	3	antisense	-	1.64297	8.18477e-11	1.11851e-09	Up
ENSG00000257522	AL133166.1	28	processed_transcript	-	-6.28913	8.2071e-11	1.12065e-09	Down
ENSG00000276462	BX255923.2	NA	lincRNA	-	-5.84742	8.23194e-11	1.12359e-09	Down
ENSG00000273341	AC004921.1	5	lincRNA	+	4.11615	8.65679e-11	1.17777e-09	Up
ENSG00000248309	MEF2C-AS1	37	antisense	+	-2.132	9.10042e-11	1.23365e-09	Down
ENSG00000253554	AC022639.1	24	antisense	-	-6.03214	9.71502e-11	1.31118e-09	Down
ENSG00000261534	AL596244.1	63	sense_overlapping	-	-1.94947	1.03519e-10	1.38935e-09	Down
ENSG00000235903	CPB2-AS1	222	antisense	+	-4.05175	1.08695e-10	1.45421e-09	Down
ENSG00000259134	LINC00924	43	lincRNA	+	4.11961	1.10189e-10	1.47302e-09	Up
ENSG00000230317	LINC01284	36	lincRNA	-	-6.39929	1.13661e-10	1.51464e-09	Down
ENSG00000253857	AC022679.1	45	lincRNA	+	-4.66497	1.1507e-10	1.531e-09	Down
ENSG00000234336	JAZF1-AS1	40	antisense	+	-3.13891	1.19789e-10	1.59065e-09	Down
ENSG00000230415	LINC01786	11	lincRNA	+	-1.80767	1.23843e-10	1.64191e-09	Down
ENSG00000248469	AC139491.1	27	antisense	-	-6.51564	1.27254e-10	1.68581e-09	Down
ENSG00000226717	PTPRD-AS2	38	lincRNA	+	-5.85306	1.30212e-10	1.72229e-09	Down
ENSG00000272989	LINC02012	NA	lincRNA	-	-2.9236	1.38342e-10	1.81913e-09	Down
ENSG00000259905	PWRN1	17	lincRNA	+	-5.26487	1.40199e-10	1.83997e-09	Down
ENSG00000226777	FAM30A	16	lincRNA	+	5.95193	1.51194e-10	1.97736e-09	Up
ENSG00000263603	AC127024.2	1	lincRNA	+	-2.675	1.60272e-10	2.08637e-09	Down
ENSG00000236508	ATP13A5-AS1	9	antisense	+	-5.45192	1.64665e-10	2.14027e-09	Down
ENSG00000254081	LINC01299	4	lincRNA	-	-6.62441	1.75443e-10	2.27248e-09	Down
ENSG00000283078	AL137077.2	26	lincRNA	+	-2.20032	1.79693e-10	2.32042e-09	Down
ENSG00000251138	AC090502.1	431	lincRNA	-	-5.66947	1.87019e-10	2.40949e-09	Down
ENSG00000267745	AC060766.7	20	processed_transcript	-	2.26078	1.98702e-10	2.54736e-09	Up
ENSG00000231999	LRRC8C-DT	28	antisense	-	-2.06422	1.99337e-10	2.55454e-09	Down
ENSG00000247317	LY6E-DT	53	lincRNA	-	-2.49157	1.99881e-10	2.56054e-09	Down
ENSG00000229569	AL356753.1	18	lincRNA	-	-3.6952	2.0158e-10	2.57937e-09	Down
ENSG00000251230	MIR3945HG	52	lincRNA	-	7.66091	2.03142e-10	2.59741e-09	Up
ENSG00000206187	LINC02346	35	lincRNA	+	-7.76797	2.16825e-10	2.75047e-09	Down
ENSG00000269814	AC008403.3	22	lincRNA	-	-4.9432	2.19611e-10	2.77954e-09	Down
ENSG00000266490	AC127024.5	25	lincRNA	+	-2.11072	2.20782e-10	2.79331e-09	Down
ENSG00000273032	DGCR9	48	lincRNA	+	-5.53322	2.25837e-10	2.84873e-09	Down
ENSG00000266709	AC005224.4	72	lincRNA	+	3.21381	2.35694e-10	2.96643e-09	Up
ENSG00000237994	AC003659.1	179	sense_intronic	+	-4.77122	2.37525e-10	2.98725e-09	Down
ENSG00000272720	AL022322.1	22	lincRNA	+	-2.28811	2.39128e-10	3.00628e-09	Down
ENSG00000226828	AL591885.1	1	lincRNA	+	-5.03963	2.51004e-10	3.14855e-09	Down
ENSG00000223874	LINC01921	11	lincRNA	+	-5.83702	2.51398e-10	3.15233e-09	Down
ENSG00000282390	AL392083.1	241	sense_intronic	-	-4.30971	2.5341e-10	3.17638e-09	Down
ENSG00000213888	LINC01521	67	lincRNA	+	-1.63751	2.62057e-10	3.27746e-09	Down
ENSG00000224078	SNHG14	112	processed_transcript	+	-2.70054	2.9727e-10	3.6851e-09	Down
ENSG00000223843	EFCAB6-AS1	28	antisense	+	-5.9575	3.27144e-10	4.02001e-09	Down
ENSG00000227726	AP001271.1	15	sense_intronic	-	-5.40592	3.33394e-10	4.09086e-09	Down
ENSG00000117242	PINK1-AS	77	antisense	-	1.59473	3.44723e-10	4.21914e-09	Up
ENSG00000229422	AL512625.2	10	lincRNA	-	-3.53053	3.89131e-10	4.7165e-09	Down
ENSG00000266208	AC080112.1	120	antisense	+	2.62104	4.25153e-10	5.12185e-09	Up
ENSG00000226487	AL139254.1	13	lincRNA	-	-5.43096	4.47682e-10	5.376e-09	Down
ENSG00000261409	AL035425.3	36	sense_overlapping	-	-6.18692	4.50692e-10	5.40831e-09	Down
ENSG00000231272	AL122008.1	4	sense_intronic	+	-5.44801	4.61362e-10	5.52653e-09	Down
ENSG00000276663	AC009090.3	111	antisense	-	-4.89309	4.76484e-10	5.69555e-09	Down
ENSG00000232611	AL683813.1	31	lincRNA	-	-1.93895	4.85141e-10	5.79082e-09	Down
ENSG00000274080	AC005089.1	135	sense_intronic	-	-4.71791	4.9107e-10	5.852e-09	Down
ENSG00000228784	LINC00954	11	lincRNA	+	2.43149	4.91314e-10	5.85209e-09	Up
ENSG00000253297	AC008627.1	6	sense_intronic	-	-6.04288	5.07221e-10	6.03092e-09	Down
ENSG00000257829	AC121757.1	14	antisense	-	-4.48914	5.18776e-10	6.15964e-09	Down
ENSG00000250056	LINC01018	125	lincRNA	+	-3.99415	5.34406e-10	6.32743e-09	Down
ENSG00000236197	AC002429.2	307	antisense	-	-6.37234	5.45825e-10	6.44681e-09	Down
ENSG00000270112	AC090241.2	27	processed_transcript	+	-3.40093	5.60792e-10	6.6051e-09	Down
ENSG00000258702	AL137786.1	41	lincRNA	+	-3.67841	5.94197e-10	6.95729e-09	Down
ENSG00000226746	SMCR5	102	antisense	-	-4.54163	6.17519e-10	7.20289e-09	Down
ENSG00000267747	AC068675.1	127	antisense	+	-3.17251	6.56911e-10	7.63075e-09	Down
ENSG00000281692	PACRG-AS1	99	antisense	-	-5.33393	6.72801e-10	7.80459e-09	Down
ENSG00000283662	AC138904.3	34	lincRNA	+	-7.32546	6.98988e-10	8.08613e-09	Down
ENSG00000278831	AL513190.1	7	antisense	+	-2.25044	7.01395e-10	8.10564e-09	Down
ENSG00000260025	AC009414.2	288	lincRNA	-	-2.1957	7.14509e-10	8.24592e-09	Down
ENSG00000284052	AC006460.2	1	bidirectional_promoter_lncRNA	-	-1.55331	8.08754e-10	9.26077e-09	Down
ENSG00000246582	AC100861.1	3	processed_transcript	+	2.29776	9.37313e-10	1.06212e-08	Up
ENSG00000236075	AL359475.1	13	sense_intronic	-	-5.10459	9.88848e-10	1.1164e-08	Down
ENSG00000259291	ZNF710-AS1	114	antisense	-	-2.5504	1.05876e-09	1.18975e-08	Down
ENSG00000272983	AL117339.4	77	lincRNA	+	-2.27939	1.06635e-09	1.19749e-08	Down
ENSG00000249550	LINC01234	154	lincRNA	-	-4.49445	1.07993e-09	1.21072e-08	Down
ENSG00000243701	DUBR	69	lincRNA	+	-1.5716	1.10024e-09	1.23146e-08	Down
ENSG00000230725	AL035252.2	61	lincRNA	-	-5.6434	1.2661e-09	1.39992e-08	Down
ENSG00000224043	CCNT2-AS1	36	antisense	-	-1.965	1.32583e-09	1.46041e-08	Down
ENSG00000256481	AP006333.2	111	antisense	+	-3.8495	1.32691e-09	1.46094e-08	Down
ENSG00000266378	AC005224.3	48	lincRNA	+	5.13239	1.33685e-09	1.47092e-08	Up
ENSG00000220575	HTR5A-AS1	105	antisense	-	-7.356	1.40488e-09	1.53826e-08	Down
ENSG00000272081	AC008972.2	126	lincRNA	-	3.45468	1.55514e-09	1.68964e-08	Up
ENSG00000265544	AC011824.3	29	sense_intronic	-	-6.3959	1.61396e-09	1.7468e-08	Down
ENSG00000225206	MIR137HG	6	lincRNA	-	-5.28651	1.64098e-09	1.7749e-08	Down
ENSG00000236841	AC007750.1	249	antisense	+	7.74688	1.64511e-09	1.77881e-08	Up
ENSG00000265206	AC004687.1	13	antisense	-	1.94382	1.66859e-09	1.80246e-08	Up
ENSG00000226711	FAM66C	261	antisense	+	-2.45644	1.67469e-09	1.80789e-08	Down
ENSG00000257835	AC073591.1	9	lincRNA	+	-3.70393	1.68991e-09	1.82316e-08	Down
ENSG00000260163	AC012508.1	65	lincRNA	+	-4.92338	1.69516e-09	1.82824e-08	Down
ENSG00000271382	AC012464.3	7	lincRNA	+	-2.3548	1.80622e-09	1.94058e-08	Down
ENSG00000261188	Z95115.1	632	antisense	+	-2.35511	1.9106e-09	2.04427e-08	Down
ENSG00000248624	AC022447.2	229	sense_intronic	+	-3.80188	2.05209e-09	2.18103e-08	Down
ENSG00000278532	AC026585.1	36	lincRNA	-	-6.72665	2.05263e-09	2.18103e-08	Down
ENSG00000225975	LINC01534	30	lincRNA	-	-1.78043	2.12371e-09	2.24737e-08	Down
ENSG00000272564	AC012511.1	7	lincRNA	+	-3.591	2.12532e-09	2.24836e-08	Down
ENSG00000248587	GDNF-AS1	25	antisense	+	-3.18035	2.13087e-09	2.25283e-08	Down
ENSG00000254746	AC103855.2	22	processed_transcript	-	-5.86726	2.24097e-09	2.36404e-08	Down
ENSG00000249484	LINC01470	4	lincRNA	-	-4.57391	2.26405e-09	2.38765e-08	Down
ENSG00000116652	DLEU2L	46	sense_intronic	+	-2.07261	2.39458e-09	2.51431e-08	Down
ENSG00000259234	ANKRD34C-AS1	51	lincRNA	-	-6.23841	2.39613e-09	2.51516e-08	Down
ENSG00000245532	NEAT1	2	lincRNA	+	2.30044	2.58346e-09	2.69754e-08	Up
ENSG00000262312	AC004494.1	21	antisense	+	-1.77717	2.58952e-09	2.70303e-08	Down
ENSG00000267123	LINC02081	143	lincRNA	-	7.22509	2.68823e-09	2.79914e-08	Up
ENSG00000259269	AC109630.1	13	lincRNA	+	7.91296	2.72454e-09	2.83084e-08	Up
ENSG00000238121	LINC00426	106	lincRNA	-	2.85925	2.74914e-09	2.85376e-08	Up
ENSG00000234389	AC007278.1	72	sense_intronic	+	5.35076	2.78229e-09	2.8864e-08	Up
ENSG00000224137	LINC01857	19	lincRNA	+	8.25223	2.7891e-09	2.89258e-08	Up
ENSG00000243295	AC114400.1	43	lincRNA	+	-5.09931	3.19151e-09	3.27671e-08	Down
ENSG00000228016	RAPGEF4-AS1	56	antisense	-	-4.83212	3.63161e-09	3.70266e-08	Down
ENSG00000253868	FER1L6-AS2	4	antisense	-	-6.52546	3.91964e-09	3.96402e-08	Down
ENSG00000237945	LINC00649	27	antisense	+	2.11656	3.97368e-09	4.01506e-08	Up
ENSG00000269899	AC025857.2	236	sense_intronic	-	2.53937	4.14806e-09	4.1825e-08	Up
ENSG00000230366	DSCR9	2	lincRNA	+	-3.0476	4.29502e-09	4.31906e-08	Down
ENSG00000273674	AC021752.1	78	lincRNA	-	-2.06485	4.40998e-09	4.42545e-08	Down
ENSG00000224812	TMEM72-AS1	83	antisense	-	-1.88543	4.63641e-09	4.63614e-08	Down
ENSG00000259604	AC015712.4	87	lincRNA	+	-4.27512	4.64079e-09	4.63915e-08	Down
ENSG00000229852	AC019205.1	100	antisense	+	-1.77044	4.72967e-09	4.71682e-08	Down
ENSG00000257219	LINC02407	69	lincRNA	+	6.11485	5.74209e-09	5.64644e-08	Up
ENSG00000253726	AC013562.1	33	sense_intronic	+	-6.87744	5.79068e-09	5.6876e-08	Down
ENSG00000233542	AL391845.2	20	antisense	-	-5.14268	6.07016e-09	5.93793e-08	Down
ENSG00000251372	LINC00499	6	lincRNA	+	-6.40181	6.20148e-09	6.05585e-08	Down
ENSG00000232406	AL121895.1	60	antisense	-	-4.35083	6.61693e-09	6.44478e-08	Down
ENSG00000273156	AC124016.2	14	lincRNA	-	-2.42127	6.6577e-09	6.48262e-08	Down
ENSG00000256596	AC026358.1	153	lincRNA	+	-3.62131	6.72037e-09	6.5361e-08	Down
ENSG00000232837	LINC01700	3	lincRNA	-	-3.59977	6.77256e-09	6.58496e-08	Down
ENSG00000260198	AC009102.1	147	sense_intronic	+	-3.10938	6.92192e-09	6.71858e-08	Down
ENSG00000253557	AC100849.1	56	lincRNA	-	4.3678	6.97984e-09	6.76702e-08	Up
ENSG00000250538	AC104407.1	4	antisense	-	-7.39444	6.98817e-09	6.77315e-08	Down
ENSG00000277089	AC243829.4	147	antisense	+	7.00421	7.02974e-09	6.80953e-08	Up
ENSG00000270039	AC025165.5	72	lincRNA	+	-1.78721	7.31164e-09	7.06234e-08	Down
ENSG00000181211	HECW1-IT1	16	sense_intronic	+	-3.99905	7.60909e-09	7.32869e-08	Down
ENSG00000267547	AC060766.4	13	lincRNA	-	2.43879	7.71106e-09	7.41844e-08	Up
ENSG00000272420	AL513477.2	4	sense_intronic	-	-2.37811	7.7984e-09	7.49179e-08	Down
ENSG00000230133	LINC01721	32	lincRNA	+	-6.86813	7.83838e-09	7.52805e-08	Down
ENSG00000269139	AC010336.5	45	processed_transcript	+	-3.81678	8.2524e-09	7.89425e-08	Down
ENSG00000255790	AC078950.1	33	sense_intronic	-	-6.81239	8.51695e-09	8.11972e-08	Down
ENSG00000244215	LINC02016	21	lincRNA	-	-4.97756	8.67677e-09	8.25112e-08	Down
ENSG00000218109	KIRREL3-AS3	35	antisense	+	-7.02523	8.7407e-09	8.29789e-08	Down
ENSG00000273372	SFTPD-AS1	7	antisense	+	-3.31565	9.43318e-09	8.90771e-08	Down
ENSG00000227403	LINC01806	1	lincRNA	+	5.09313	9.72494e-09	9.1525e-08	Up
ENSG00000261340	LINC01616	313	lincRNA	-	-6.18479	9.76455e-09	9.18466e-08	Down
ENSG00000248285	AC122707.1	28	sense_overlapping	-	-7.87675	9.88587e-09	9.2936e-08	Down
ENSG00000267287	AC068473.3	23	processed_transcript	+	-3.40809	1.02925e-08	9.6437e-08	Down
ENSG00000233208	LINC00642	648	lincRNA	+	-4.91954	1.05376e-08	9.85851e-08	Down
ENSG00000228526	MIR34AHG	42	lincRNA	-	2.44001	1.06868e-08	9.98814e-08	Up
ENSG00000272079	AC004233.3	4	lincRNA	+	-2.05625	1.12067e-08	1.04394e-07	Down
ENSG00000231160	KLF3-AS1	189	processed_transcript	-	-2.33968	1.14627e-08	1.06573e-07	Down
ENSG00000271576	AL359504.2	34	lincRNA	-	-2.27963	1.27239e-08	1.17555e-07	Down
ENSG00000267160	AC091152.2	66	antisense	-	-1.68449	1.31107e-08	1.20852e-07	Down
ENSG00000250159	AC106791.1	53	antisense	-	-2.14312	1.3425e-08	1.2339e-07	Down
ENSG00000272142	AL359643.3	5	lincRNA	+	1.67344	1.35145e-08	1.24145e-07	Up
ENSG00000240859	AC093627.4	67	lincRNA	+	2.45983	1.35892e-08	1.2473e-07	Up
ENSG00000093100	AC016026.1	18	processed_transcript	-	-2.0949	1.38763e-08	1.27123e-07	Down
ENSG00000273038	AL365203.2	52	lincRNA	-	2.82931	1.38871e-08	1.27188e-07	Up
ENSG00000280207	AC106795.5	1	lincRNA	+	-3.54893	1.39263e-08	1.27484e-07	Down
ENSG00000227110	LMCD1-AS1	178	antisense	-	-2.77675	1.41435e-08	1.29185e-07	Down
ENSG00000271913	AL035530.2	110	antisense	+	-2.19265	1.54635e-08	1.40557e-07	Down
ENSG00000285254	AL513128.2	320	lincRNA	-	-4.3102	1.55215e-08	1.41009e-07	Down
ENSG00000236963	LINC01141	58	lincRNA	-	-3.55694	1.55917e-08	1.41609e-07	Down
ENSG00000241570	PAQR9-AS1	49	antisense	+	-4.48575	1.58053e-08	1.43471e-07	Down
ENSG00000243083	LINC00870	329	lincRNA	+	-3.74182	1.60053e-08	1.4517e-07	Down
ENSG00000235010	AL512622.1	2	antisense	-	-3.98106	1.60879e-08	1.4584e-07	Down
ENSG00000230316	FEZF1-AS1	162	antisense	+	-6.81829	1.65552e-08	1.49796e-07	Down
ENSG00000260777	AC061975.1	44	lincRNA	-	-4.32755	1.66913e-08	1.50865e-07	Down
ENSG00000261622	AC021439.1	14	lincRNA	+	-6.73662	1.69119e-08	1.52614e-07	Down
ENSG00000227869	AC073486.1	20	lincRNA	+	-4.89399	1.69833e-08	1.53176e-07	Down
ENSG00000278254	AC004852.2	10	lincRNA	-	-5.68509	1.81306e-08	1.62872e-07	Down
ENSG00000272941	AC083862.2	77	antisense	+	2.37958	1.83385e-08	1.64433e-07	Up
ENSG00000203644	AC083799.1	32	sense_intronic	-	1.88588	1.86894e-08	1.67401e-07	Up
ENSG00000259248	USP3-AS1	33	antisense	-	-1.58041	1.90328e-08	1.70252e-07	Down
ENSG00000237862	Z94160.1	3	sense_intronic	-	-5.51515	1.92462e-08	1.71933e-07	Down
ENSG00000240219	AL512306.2	56	lincRNA	+	2.31423	2.02071e-08	1.79614e-07	Up
ENSG00000266369	AC090774.3	18	antisense	+	-5.77949	2.02309e-08	1.79778e-07	Down
ENSG00000259969	AL049838.1	658	sense_overlapping	-	-2.72767	2.03652e-08	1.80829e-07	Down
ENSG00000272168	CASC15	113	lincRNA	+	-2.0189	2.14617e-08	1.90215e-07	Down
ENSG00000249436	AC008780.2	2	lincRNA	+	-5.73285	2.18328e-08	1.93301e-07	Down
ENSG00000273287	AL008718.2	8	lincRNA	-	-3.51501	2.24333e-08	1.9815e-07	Down
ENSG00000233355	CHRM3-AS2	3	antisense	-	3.17909	2.26232e-08	1.99723e-07	Up
ENSG00000236744	AC016822.1	24	sense_intronic	-	-5.76022	2.30392e-08	2.03183e-07	Down
ENSG00000271757	AP002360.2	25	lincRNA	+	-2.95143	2.41652e-08	2.12503e-07	Down
ENSG00000128254	C22orf24	11	processed_transcript	-	-4.94003	2.48387e-08	2.17632e-07	Down
ENSG00000258791	LINC00520	168	lincRNA	-	7.77528	2.48924e-08	2.18046e-07	Up
ENSG00000256008	AC125616.1	95	antisense	-	-5.10001	2.51302e-08	2.1973e-07	Down
ENSG00000259356	AC022710.1	38	antisense	+	-5.31934	2.51483e-08	2.19831e-07	Down
ENSG00000250156	LINC02060	8	lincRNA	-	-4.96468	2.63164e-08	2.2927e-07	Down
ENSG00000265975	AC002091.1	39	lincRNA	+	3.14651	2.67626e-08	2.32857e-07	Up
ENSG00000236823	AL035691.1	17	lincRNA	+	-7.09218	2.67829e-08	2.32974e-07	Down
ENSG00000271892	AC026790.1	9	lincRNA	-	-5.36847	2.72028e-08	2.36163e-07	Down
ENSG00000272321	AP003355.2	NA	antisense	+	-4.23463	2.72055e-08	2.36163e-07	Down
ENSG00000232504	ST3GAL5-AS1	38	lincRNA	+	-3.34654	2.7326e-08	2.37148e-07	Down
ENSG00000266718	AC079336.5	26	antisense	+	-3.96811	2.78714e-08	2.41571e-07	Down
ENSG00000214894	LINC00243	62	lincRNA	-	4.60504	2.88024e-08	2.48938e-07	Up
ENSG00000258768	AL356019.2	65	lincRNA	-	-1.88997	2.89539e-08	2.50119e-07	Down
ENSG00000266389	AC002091.2	99	lincRNA	+	3.66967	3.01023e-08	2.59442e-07	Up
ENSG00000215374	FAM66B	275	lincRNA	-	-2.59355	3.04042e-08	2.61777e-07	Down
ENSG00000277526	AC245123.1	42	lincRNA	-	-3.75212	3.05356e-08	2.62841e-07	Down
ENSG00000267868	AL356740.1	8	lincRNA	-	-3.49566	3.14855e-08	2.69986e-07	Down
ENSG00000236064	AL034399.2	20	antisense	-	-5.24662	3.17234e-08	2.71956e-07	Down
ENSG00000243319	FGF14-IT1	158	sense_intronic	-	-3.81714	3.19091e-08	2.73271e-07	Down
ENSG00000244459	AC147067.1	56	lincRNA	-	2.87063	3.19633e-08	2.73596e-07	Up
ENSG00000272597	AC063944.3	87	lincRNA	+	-3.17388	3.23023e-08	2.76148e-07	Down
ENSG00000272839	AC011899.3	153	antisense	+	6.20962	3.235e-08	2.76486e-07	Up
ENSG00000251450	RASGRF2-AS1	1	antisense	-	-3.14223	3.3101e-08	2.82618e-07	Down
ENSG00000249509	AC023886.1	31	antisense	+	-7.5011	3.33936e-08	2.84756e-07	Down
ENSG00000249859	PVT1	65	lincRNA	+	1.92079	3.3602e-08	2.86363e-07	Up
ENSG00000224825	RORB-AS1	21	antisense	-	-2.96271	3.38073e-08	2.87848e-07	Down
ENSG00000261621	AC087463.4	4	lincRNA	+	-5.36007	3.39651e-08	2.89119e-07	Down
ENSG00000281721	LINC01080	385	lincRNA	+	-4.56898	3.40099e-08	2.89354e-07	Down
ENSG00000247828	TMEM161B-AS1	59	antisense	+	-1.69414	3.46014e-08	2.9372e-07	Down
ENSG00000280011	AL031595.2	3	antisense	-	-4.26358	3.52e-08	2.98277e-07	Down
ENSG00000257056	LINC02282	32	lincRNA	-	-5.85226	3.55346e-08	3.00585e-07	Down
ENSG00000204261	PSMB8-AS1	67	lincRNA	+	1.86713	3.8335e-08	3.21959e-07	Up
ENSG00000246430	LINC00968	26	lincRNA	-	4.46814	3.83281e-08	3.21959e-07	Up
ENSG00000285108	AC103718.1	82	lincRNA	-	6.85291	3.85634e-08	3.23691e-07	Up
ENSG00000279685	MAPT-IT1	650	sense_intronic	+	-3.98057	3.9498e-08	3.3096e-07	Down
ENSG00000253596	AC103952.1	34	antisense	-	-5.23786	4.07834e-08	3.4038e-07	Down
ENSG00000250072	SH3TC2-DT	178	lincRNA	+	-4.31125	4.2983e-08	3.57324e-07	Down
ENSG00000259416	AC021739.3	21	antisense	-	-1.68115	4.37215e-08	3.63105e-07	Down
ENSG00000276397	LINC01879	38	lincRNA	+	-5.77822	4.44868e-08	3.69008e-07	Down
ENSG00000255031	AP002807.1	110	antisense	+	2.7367	4.58172e-08	3.78741e-07	Up
ENSG00000253805	AC245164.1	6	lincRNA	+	-4.97039	4.58526e-08	3.78848e-07	Down
ENSG00000250899	AC125807.2	117	lincRNA	+	3.4525	4.62171e-08	3.81766e-07	Up
ENSG00000237166	LINC01792	39	lincRNA	-	-4.58148	4.81043e-08	3.96095e-07	Down
ENSG00000215162	LINC00269	34	lincRNA	+	-5.79522	5.02038e-08	4.12377e-07	Down
ENSG00000260136	AC008915.2	1	lincRNA	+	1.87199	5.15417e-08	4.22647e-07	Up
ENSG00000235051	AL357497.1	23	antisense	+	-3.44181	5.203e-08	4.26341e-07	Down
ENSG00000237863	AL035425.1	15	antisense	+	-6.0731	5.21996e-08	4.27522e-07	Down
ENSG00000237548	TTLL11-IT1	8	lincRNA	-	-1.9352	5.23071e-08	4.28299e-07	Down
ENSG00000261227	AC140912.1	31	lincRNA	+	-4.52215	5.34578e-08	4.37297e-07	Down
ENSG00000271984	AL008726.1	8	antisense	-	3.88528	5.56582e-08	4.52774e-07	Up
ENSG00000274956	AC120042.3	539	lincRNA	+	-4.83088	5.79107e-08	4.69853e-07	Down
ENSG00000276786	BX640515.1	64	lincRNA	+	-4.73177	5.82821e-08	4.72639e-07	Down
ENSG00000271860	AL589740.1	350	lincRNA	+	-3.77368	5.88274e-08	4.76718e-07	Down
ENSG00000271727	AL357054.2	2	lincRNA	+	-2.94607	5.9404e-08	4.8116e-07	Down
ENSG00000272505	AC104964.4	75	lincRNA	+	-2.13262	6.07059e-08	4.90763e-07	Down
ENSG00000271046	AL512631.1	24	lincRNA	+	-4.36503	6.30548e-08	5.07928e-07	Down
ENSG00000261329	AC016597.1	256	antisense	-	-5.55406	6.70242e-08	5.37339e-07	Down
ENSG00000256085	AC130404.1	14	lincRNA	-	-4.75485	6.83046e-08	5.46826e-07	Down
ENSG00000256262	USP30-AS1	8	antisense	-	3.16216	6.84237e-08	5.47649e-07	Up
ENSG00000268734	AC245128.3	45	lincRNA	+	4.60233	6.99558e-08	5.58984e-07	Up
ENSG00000247970	AL160313.1	44	lincRNA	+	-2.8578	7.00735e-08	5.59792e-07	Down
ENSG00000225689	AL442647.1	2	lincRNA	-	-4.78826	7.02923e-08	5.61408e-07	Down
ENSG00000224222	AC024601.1	365	lincRNA	-	-3.64848	7.06307e-08	5.63844e-07	Down
ENSG00000266835	GAPLINC	322	lincRNA	+	3.55245	7.7042e-08	6.1213e-07	Up
ENSG00000272541	AL021368.3	74	lincRNA	-	-2.71467	8.10252e-08	6.40913e-07	Down
ENSG00000260469	C15orf59-AS1	9	lincRNA	+	-4.2493	8.19589e-08	6.46784e-07	Down
ENSG00000232774	AL355916.1	12	lincRNA	+	2.91809	8.19926e-08	6.46899e-07	Up
ENSG00000197989	SNHG12	177	antisense	-	2.09248	8.4849e-08	6.6803e-07	Up
ENSG00000236333	TRHDE-AS1	21	processed_transcript	-	-4.46404	8.56594e-08	6.73939e-07	Down
ENSG00000248184	LINC02283	26	lincRNA	+	-6.44914	8.82353e-08	6.92592e-07	Down
ENSG00000262873	AC127496.5	1	lincRNA	-	-3.17133	9.04796e-08	7.0889e-07	Down
ENSG00000277954	AC092376.2	18	antisense	-	-2.37501	9.1814e-08	7.17164e-07	Down
ENSG00000256448	AP000763.3	55	antisense	+	2.66511	9.24468e-08	7.21624e-07	Up
ENSG00000259037	BX927359.1	35	antisense	-	-5.91814	9.60772e-08	7.47199e-07	Down
ENSG00000267890	AC010624.2	1	lincRNA	+	-3.91057	9.85938e-08	7.65536e-07	Down
ENSG00000230630	DNM3OS	139	antisense	-	3.44487	9.88136e-08	7.67066e-07	Up
ENSG00000234165	AC114877.1	220	lincRNA	+	-4.77681	1.01271e-07	7.83618e-07	Down
ENSG00000261193	AC134312.4	4	lincRNA	-	-4.04607	1.02006e-07	7.88944e-07	Down
ENSG00000250198	LINC02199	283	lincRNA	+	-3.25126	1.03385e-07	7.99101e-07	Down
ENSG00000259891	AC107375.1	65	antisense	-	-1.83087	1.05548e-07	8.1466e-07	Down
ENSG00000260412	AL353746.1	18	sense_overlapping	-	-5.16087	1.06395e-07	8.20635e-07	Down
ENSG00000281708	ERC2-IT1	107	sense_intronic	-	-4.98857	1.11175e-07	8.54968e-07	Down
ENSG00000278840	AC009878.1	64	sense_intronic	-	-4.33644	1.11341e-07	8.56052e-07	Down
ENSG00000250166	AC087241.1	118	lincRNA	+	-5.02505	1.11745e-07	8.58766e-07	Down
ENSG00000251504	LINC01099	3	lincRNA	-	-5.86261	1.16108e-07	8.90877e-07	Down
ENSG00000282142	AC245187.2	15	lincRNA	-	-5.709	1.17435e-07	8.99832e-07	Down
ENSG00000255400	AC124276.2	54	lincRNA	+	7.30059	1.18712e-07	9.08174e-07	Up
ENSG00000258689	LINC01269	17	lincRNA	+	6.46615	1.19387e-07	9.12918e-07	Up
ENSG00000233901	LINC01503	29	lincRNA	+	2.03407	1.19785e-07	9.15552e-07	Up
ENSG00000270640	AC104695.4	22	sense_intronic	+	3.37601	1.25323e-07	9.53346e-07	Up
ENSG00000254092	AC015468.3	13	lincRNA	-	-5.59243	1.26338e-07	9.60205e-07	Down
ENSG00000282885	AL627171.2	NA	lincRNA	-	2.07486	1.31413e-07	9.94967e-07	Up
ENSG00000273812	BX640514.2	39	lincRNA	-	6.6	1.33766e-07	1.01187e-06	Up
ENSG00000272157	AC107373.2	51	antisense	+	-4.99802	1.35292e-07	1.02273e-06	Down
ENSG00000276116	FUT8-AS1	6	antisense	-	-1.8617	1.37983e-07	1.04167e-06	Down
ENSG00000261451	AC104964.3	31	sense_overlapping	+	-1.87978	1.45945e-07	1.09736e-06	Down
ENSG00000239828	AC063944.1	45	lincRNA	-	-3.12107	1.57313e-07	1.17812e-06	Down
ENSG00000237457	LINC01351	471	lincRNA	+	-3.8077	1.57861e-07	1.18117e-06	Down
ENSG00000282851	BISPR	32	lincRNA	+	1.5596	1.58447e-07	1.18436e-06	Up
ENSG00000278156	TSC22D1-AS1	12	antisense	+	-2.4795	1.58614e-07	1.18524e-06	Down
ENSG00000253552	HOXA-AS2	17	antisense	+	4.43869	1.59338e-07	1.19012e-06	Up
ENSG00000274895	AC011700.1	72	antisense	-	-2.83168	1.59431e-07	1.19055e-06	Down
ENSG00000267072	NAGPA-AS1	12	lincRNA	+	-2.32791	1.61187e-07	1.20313e-06	Down
ENSG00000267757	EML2-AS1	77	processed_transcript	+	4.35845	1.6178e-07	1.20729e-06	Up
ENSG00000205562	AL049775.1	7	lincRNA	-	-2.88632	1.80018e-07	1.33367e-06	Down
ENSG00000284430	AC020912.1	1	lincRNA	+	3.26474	1.81098e-07	1.34078e-06	Up
ENSG00000267506	AC021683.2	3	lincRNA	+	-3.00902	1.83868e-07	1.3598e-06	Down
ENSG00000248673	LINC01331	1	lincRNA	-	-4.9911	1.88838e-07	1.39411e-06	Down
ENSG00000235597	LINC01102	307	lincRNA	+	-4.27281	1.90387e-07	1.40432e-06	Down
ENSG00000235314	LINC00957	59	lincRNA	+	-1.54729	1.92489e-07	1.41828e-06	Down
ENSG00000257585	LINC00609	150	lincRNA	+	-3.86252	1.94695e-07	1.43234e-06	Down
ENSG00000259664	LINC02254	7	lincRNA	-	-5.49548	1.98572e-07	1.45864e-06	Down
ENSG00000274002	AL135999.3	10	lincRNA	+	-3.37508	2.02206e-07	1.48244e-06	Down
ENSG00000247199	AC091948.1	61	antisense	-	-1.9864	2.07344e-07	1.51615e-06	Down
ENSG00000242759	LINC00882	228	lincRNA	-	-2.86261	2.11673e-07	1.54413e-06	Down
ENSG00000230051	AL020994.2	25	lincRNA	+	-6.63742	2.25966e-07	1.64166e-06	Down
ENSG00000257069	AP001453.3	15	processed_transcript	+	-5.84202	2.3151e-07	1.6776e-06	Down
ENSG00000234546	LINC01759	2	lincRNA	+	2.98972	2.33237e-07	1.68819e-06	Up
ENSG00000276772	AC025271.4	318	lincRNA	+	-2.1003	2.37897e-07	1.71946e-06	Down
ENSG00000258831	AC103996.2	2	lincRNA	+	4.28907	2.38793e-07	1.7252e-06	Up
ENSG00000267436	AC005786.3	10	antisense	+	-1.89496	2.42125e-07	1.74442e-06	Down
ENSG00000176236	C10orf111	3	bidirectional_promoter_lncRNA	-	-2.10571	2.42629e-07	1.7473e-06	Down
ENSG00000233834	AC005083.1	2	processed_transcript	+	5.75489	2.44136e-07	1.75666e-06	Up
ENSG00000196273	LINC00523	35	lincRNA	+	-6.66201	2.49033e-07	1.7896e-06	Down
ENSG00000233818	AP000695.2	16	antisense	+	4.32638	2.52046e-07	1.80894e-06	Up
ENSG00000279954	BX324167.2	3	antisense	+	-1.58306	2.52257e-07	1.81008e-06	Down
ENSG00000231453	LINC01305	81	lincRNA	+	-4.24211	2.53683e-07	1.81957e-06	Down
ENSG00000261829	AC009407.1	82	sense_overlapping	+	-5.00193	2.61641e-07	1.87145e-06	Down
ENSG00000256006	AC084117.1	28	sense_intronic	+	3.11779	2.62283e-07	1.87564e-06	Up
ENSG00000271917	AL357568.2	3	sense_intronic	+	-1.99117	2.6447e-07	1.89088e-06	Down
ENSG00000259744	AC009269.4	169	sense_intronic	-	-3.032	2.66645e-07	1.90562e-06	Down
ENSG00000277159	AL139384.2	5	lincRNA	-	-2.52445	2.72273e-07	1.94337e-06	Down
ENSG00000242618	AC112219.1	331	lincRNA	-	-4.81486	2.74878e-07	1.96031e-06	Down
ENSG00000258376	AC004846.1	3	antisense	-	2.07638	2.7768e-07	1.97821e-06	Up
ENSG00000272625	AP000919.4	94	antisense	+	3.54858	2.77799e-07	1.97864e-06	Up
ENSG00000250274	AC034199.1	103	lincRNA	-	5.77944	2.88133e-07	2.04148e-06	Up
ENSG00000261399	AL031710.1	9	antisense	-	-5.17564	2.89293e-07	2.0484e-06	Down
ENSG00000267470	ZNF571-AS1	50	antisense	+	-2.03389	2.91631e-07	2.06193e-06	Down
ENSG00000275769	AC068792.1	8	sense_intronic	-	-1.77075	2.94092e-07	2.07673e-06	Down
ENSG00000234646	AL049651.2	16	sense_overlapping	+	-5.247	2.94218e-07	2.07674e-06	Down
ENSG00000256824	AP000721.2	440	antisense	+	-3.71853	3.00066e-07	2.11449e-06	Down
ENSG00000230448	LINC00276	16	lincRNA	-	-4.35804	3.0558e-07	2.152e-06	Down
ENSG00000234614	AL450992.2	67	antisense	+	-1.98469	3.16027e-07	2.21817e-06	Down
ENSG00000235823	OLMALINC	90	lincRNA	+	-2.35694	3.16123e-07	2.21838e-06	Down
ENSG00000259336	AC021231.1	28	lincRNA	-	-2.32091	3.18036e-07	2.23088e-06	Down
ENSG00000224034	LINC02561	195	lincRNA	-	4.99715	3.20218e-07	2.24572e-06	Up
ENSG00000266970	AC061992.1	13	lincRNA	+	4.77863	3.24012e-07	2.27044e-06	Up
ENSG00000260281	ITFG1-AS1	14	antisense	+	-4.57049	3.35013e-07	2.33976e-06	Down
ENSG00000254777	AC022182.1	63	lincRNA	+	-2.47127	3.426e-07	2.38781e-06	Down
ENSG00000253535	AC120193.1	31	antisense	-	-3.07148	3.51862e-07	2.44882e-06	Down
ENSG00000283033	AC022596.2	31	lincRNA	+	-5.5874	3.52982e-07	2.45509e-06	Down
ENSG00000251194	AL133330.1	160	sense_intronic	+	2.50266	3.54303e-07	2.46226e-06	Up
ENSG00000225361	PPP1R26-AS1	8	antisense	-	-2.3725	3.57813e-07	2.48511e-06	Down
ENSG00000231429	AC244021.2	8	lincRNA	+	-1.94868	3.59014e-07	2.49295e-06	Down
ENSG00000230910	AL391807.1	639	antisense	-	-3.8597	3.78542e-07	2.61564e-06	Down
ENSG00000255176	AP000941.1	34	antisense	+	-2.36723	3.81522e-07	2.63515e-06	Down
ENSG00000125804	FAM182A	4	processed_transcript	+	-3.34492	3.81797e-07	2.63651e-06	Down
ENSG00000267784	AC010680.1	137	antisense	+	-3.48987	3.85916e-07	2.66223e-06	Down
ENSG00000257657	AC079950.1	14	lincRNA	-	-3.79384	3.9415e-07	2.71404e-06	Down
ENSG00000228203	RNF144A-AS1	3	processed_transcript	-	-2.19423	3.96688e-07	2.73096e-06	Down
ENSG00000263958	AC091138.1	52	lincRNA	+	-5.3309	3.98224e-07	2.74097e-06	Down
ENSG00000223774	AL513217.1	161	antisense	+	-3.3988	4.09687e-07	2.81071e-06	Down
ENSG00000246662	LINC00535	111	antisense	-	-1.99952	4.13056e-07	2.83152e-06	Down
ENSG00000272121	AC006058.3	61	lincRNA	-	-2.89673	4.23476e-07	2.89766e-06	Down
ENSG00000260835	AC007223.1	69	sense_intronic	+	-5.38672	4.24399e-07	2.90221e-06	Down
ENSG00000204446	C9orf170	11	lincRNA	+	-2.74487	4.25622e-07	2.90763e-06	Down
ENSG00000285347	AL359555.4	5	antisense	+	3.27704	4.29402e-07	2.93226e-06	Up
ENSG00000244738	AC026316.3	9	sense_intronic	+	-2.97108	4.30124e-07	2.93579e-06	Down
ENSG00000271904	AC091826.2	475	lincRNA	-	-4.60623	4.30179e-07	2.93579e-06	Down
ENSG00000233928	AL591501.1	28	lincRNA	+	-5.55288	4.30746e-07	2.93906e-06	Down
ENSG00000272894	AC004982.2	44	lincRNA	-	-2.292	4.36633e-07	2.97263e-06	Down
ENSG00000281103	TRG-AS1	88	antisense	+	2.4939	4.43404e-07	3.01325e-06	Up
ENSG00000230852	AL161621.1	12	lincRNA	+	-4.97208	4.53274e-07	3.07661e-06	Down
ENSG00000262877	AC110285.2	10	lincRNA	-	-2.49733	4.54604e-07	3.0844e-06	Down
ENSG00000240240	BX664727.3	29	processed_transcript	+	-3.48808	4.64297e-07	3.14511e-06	Down
ENSG00000237880	LINC01885	33	lincRNA	-	-6.04245	4.70624e-07	3.18478e-06	Down
ENSG00000273188	AL022328.3	8	antisense	-	-1.8601	4.75836e-07	3.21425e-06	Down
ENSG00000274492	AL121768.1	102	lincRNA	-	-3.66092	4.92142e-07	3.31644e-06	Down
ENSG00000203999	LINC01270	70	lincRNA	+	2.8453	4.93117e-07	3.32168e-06	Up
ENSG00000260664	AC004158.1	482	lincRNA	+	-3.96087	5.05914e-07	3.40042e-06	Down
ENSG00000267364	AC022706.1	69	lincRNA	+	2.93716	5.09834e-07	3.42541e-06	Up
ENSG00000273305	AC009237.15	455	lincRNA	+	-1.76122	5.13955e-07	3.45172e-06	Down
ENSG00000229647	MYOSLID	205	lincRNA	+	6.25325	5.14468e-07	3.45379e-06	Up
ENSG00000271958	AC021860.1	2	lincRNA	-	-4.71351	5.18413e-07	3.47958e-06	Down
ENSG00000236760	AC019118.2	2	lincRNA	-	-2.94131	5.30463e-07	3.55481e-06	Down
ENSG00000231252	AC099792.1	100	lincRNA	-	-2.75155	5.34435e-07	3.5793e-06	Down
ENSG00000228496	AC106875.1	18	sense_intronic	+	-3.98056	5.40063e-07	3.61197e-06	Down
ENSG00000224957	LINC01266	43	lincRNA	+	-2.02847	5.46162e-07	3.64772e-06	Down
ENSG00000238141	BRWD1-AS1	19	antisense	+	-2.63815	5.47006e-07	3.65262e-06	Down
ENSG00000261744	AC116552.1	26	antisense	-	-2.28271	5.53228e-07	3.68688e-06	Down
ENSG00000262098	AC127496.2	17	lincRNA	-	-5.85338	5.55964e-07	3.70365e-06	Down
ENSG00000262869	AC099684.3	2	sense_intronic	-	-3.70245	5.59113e-07	3.72243e-06	Down
ENSG00000215533	LINC00189	17	sense_overlapping	+	4.26723	5.65942e-07	3.76492e-06	Up
ENSG00000267731	AC005332.3	54	lincRNA	+	-1.78276	5.67274e-07	3.77304e-06	Down
ENSG00000270120	AC007728.3	141	sense_intronic	+	4.01151	5.79284e-07	3.8461e-06	Up
ENSG00000258819	LINC02289	NA	lincRNA	-	3.40875	5.8909e-07	3.90506e-06	Up
ENSG00000205488	CALML3-AS1	54	antisense	-	-3.80522	6.06217e-07	4.01308e-06	Down
ENSG00000271830	AC012213.4	344	lincRNA	-	-4.39035	6.09824e-07	4.03538e-06	Down
ENSG00000225205	AC078883.1	5	antisense	-	2.29732	6.41616e-07	4.22671e-06	Up
ENSG00000260019	LINC01992	10	lincRNA	-	-4.15843	6.54418e-07	4.3003e-06	Down
ENSG00000269621	AL589765.7	32	antisense	+	-4.98525	6.7858e-07	4.44506e-06	Down
ENSG00000275367	AC092111.1	180	lincRNA	+	-2.68577	6.828e-07	4.47097e-06	Down
ENSG00000273272	U62317.5	10	lincRNA	+	3.41878	6.98315e-07	4.5646e-06	Up
ENSG00000260135	MMP2-AS1	1	lincRNA	-	4.65728	7.01735e-07	4.58606e-06	Up
ENSG00000257556	LINC02298	5	lincRNA	+	-2.10115	7.11862e-07	4.64775e-06	Down
ENSG00000235027	AC068580.3	2	antisense	+	4.59817	7.19028e-07	4.6891e-06	Up
ENSG00000245812	LINC02202	24	lincRNA	+	3.10569	7.35662e-07	4.78966e-06	Up
ENSG00000272163	AF106564.1	605	antisense	-	-4.14706	7.39523e-07	4.81253e-06	Down
ENSG00000206195	DUXAP8	141	processed_transcript	+	3.1796	7.41775e-07	4.82346e-06	Up
ENSG00000263904	AC015563.1	39	sense_intronic	-	-3.95264	7.43453e-07	4.83345e-06	Down
ENSG00000229017	LINC01277	436	lincRNA	-	-3.98884	7.4708e-07	4.85423e-06	Down
ENSG00000265356	AC004147.4	4	processed_transcript	-	-5.15109	7.7036e-07	4.99395e-06	Down
ENSG00000272918	AC005070.3	40	antisense	-	-1.73517	7.72817e-07	5.00796e-06	Down
ENSG00000260948	AL390195.2	69	sense_overlapping	-	-1.75927	7.73494e-07	5.01139e-06	Down
ENSG00000274023	AL360169.2	3	sense_overlapping	+	-1.70001	8.08243e-07	5.21651e-06	Down
ENSG00000250514	LINC02125	NA	lincRNA	+	-3.7937	8.45326e-07	5.4327e-06	Down
ENSG00000224795	NTM-AS1	104	lincRNA	-	-3.73594	8.46772e-07	5.43918e-06	Down
ENSG00000230479	AP000695.1	27	antisense	+	3.46863	8.57899e-07	5.50647e-06	Up
ENSG00000233723	LINC01122	137	lincRNA	+	-3.96267	8.62259e-07	5.53235e-06	Down
ENSG00000269210	AC019171.1	10	antisense	-	-2.02313	8.63803e-07	5.5412e-06	Down
ENSG00000241886	AC112496.1	27	sense_intronic	+	2.68639	8.76656e-07	5.61299e-06	Up
ENSG00000178722	C5orf64	87	processed_transcript	+	-3.49281	8.89083e-07	5.68071e-06	Down
ENSG00000280850	AL121956.4	7	lincRNA	-	-5.52203	9.10717e-07	5.81344e-06	Down
ENSG00000258240	AC002351.1	25	lincRNA	-	-6.14905	9.13007e-07	5.82696e-06	Down
ENSG00000230838	LINC01614	39	lincRNA	+	7.417	9.16444e-07	5.84777e-06	Up
ENSG00000235934	AC007405.2	8	antisense	-	-4.60381	9.16614e-07	5.84777e-06	Down
ENSG00000228010	AC073343.2	5	antisense	+	-1.63069	9.18505e-07	5.85872e-06	Down
ENSG00000272123	AC008966.2	67	antisense	-	-2.34232	9.20755e-07	5.86975e-06	Down
ENSG00000226822	AL390036.1	127	lincRNA	+	3.69919	9.38971e-07	5.97572e-06	Up
ENSG00000260492	CISTR	18	lincRNA	-	-5.02761	9.42219e-07	5.993e-06	Down
ENSG00000228401	AL590226.1	103	antisense	-	6.04995	9.44719e-07	6.00778e-06	Up
ENSG00000255737	AGAP2-AS1	40	antisense	+	2.90734	9.49385e-07	6.03517e-06	Up
ENSG00000269473	AC012313.8	6	lincRNA	+	-1.79364	9.80035e-07	6.22065e-06	Down
ENSG00000223665	AC000058.1	4	lincRNA	-	-3.04144	1.0038e-06	6.36431e-06	Down
ENSG00000185433	LINC00158	163	lincRNA	-	-3.26556	1.02132e-06	6.46203e-06	Down
ENSG00000257279	AC127164.1	3	antisense	-	-3.78885	1.02212e-06	6.46592e-06	Down
ENSG00000233797	UFL1-AS1	26	antisense	-	-2.07177	1.03291e-06	6.53293e-06	Down
ENSG00000234362	LINC01914	4	lincRNA	-	3.24463	1.03799e-06	6.56134e-06	Up
ENSG00000271347	AC124312.5	189	sense_intronic	+	-2.63408	1.04263e-06	6.58613e-06	Down
ENSG00000260760	PWRN3	15	lincRNA	+	-4.96485	1.04301e-06	6.58697e-06	Down
ENSG00000269887	AL391001.1	19	sense_intronic	+	-1.83603	1.05519e-06	6.65639e-06	Down
ENSG00000188511	C22orf34	21	lincRNA	-	1.95105	1.06021e-06	6.6843e-06	Up
ENSG00000278445	AL137246.2	13	lincRNA	+	-3.94282	1.0965e-06	6.88867e-06	Down
ENSG00000281392	AC107204.1	6	lincRNA	+	-1.85647	1.13847e-06	7.13378e-06	Down
ENSG00000259946	BX005019.1	18	lincRNA	-	-6.0287	1.1409e-06	7.14765e-06	Down
ENSG00000263938	AC100832.2	7	sense_intronic	+	-5.75036	1.1417e-06	7.15133e-06	Down
ENSG00000283538	AC005972.4	4	lincRNA	-	-2.47292	1.17424e-06	7.34429e-06	Down
ENSG00000280660	AL157396.1	271	sense_intronic	+	-4.33319	1.18414e-06	7.40069e-06	Down
ENSG00000235049	LINC00940	65	lincRNA	-	-3.81291	1.19076e-06	7.44071e-06	Down
ENSG00000254973	AC105219.4	23	lincRNA	-	-5.32913	1.19664e-06	7.47466e-06	Down
ENSG00000273164	DGCR10	17	sense_intronic	+	-5.90218	1.21214e-06	7.56451e-06	Down
ENSG00000260418	AL023284.4	167	lincRNA	-	-3.46108	1.21857e-06	7.59854e-06	Down
ENSG00000268654	MIMT1	227	lincRNA	+	-3.94022	1.21873e-06	7.59854e-06	Down
ENSG00000273148	AL035563.1	19	lincRNA	+	-1.66649	1.21894e-06	7.59854e-06	Down
ENSG00000246339	EXTL3-AS1	179	antisense	-	-1.99741	1.22784e-06	7.64412e-06	Down
ENSG00000253641	AC104964.1	24	lincRNA	+	-2.00498	1.23042e-06	7.65738e-06	Down
ENSG00000258867	LINC01146	259	lincRNA	+	3.80274	1.23264e-06	7.66835e-06	Up
ENSG00000272635	AC006504.7	2	processed_transcript	+	-3.60255	1.23817e-06	7.69849e-06	Down
ENSG00000248890	HHIP-AS1	25	antisense	-	-2.25967	1.24501e-06	7.73674e-06	Down
ENSG00000235770	LINC00607	54	lincRNA	-	2.51249	1.26825e-06	7.87105e-06	Up
ENSG00000214548	MEG3	18	lincRNA	+	-2.94308	1.27681e-06	7.91981e-06	Down
ENSG00000249001	AC093895.1	33	antisense	-	6.80621	1.27964e-06	7.93154e-06	Up
ENSG00000271926	AC008972.1	4	lincRNA	-	3.92065	1.30072e-06	8.04885e-06	Up
ENSG00000161149	TUBA3FP	564	processed_transcript	-	-2.04418	1.30594e-06	8.07675e-06	Down
ENSG00000256039	LINC02446	20	lincRNA	+	2.95165	1.32608e-06	8.19381e-06	Up
ENSG00000254554	AC080023.1	26	antisense	-	3.06525	1.3404e-06	8.2717e-06	Up
ENSG00000227544	AC018647.1	620	lincRNA	+	-3.72702	1.36264e-06	8.39817e-06	Down
ENSG00000258520	AL359317.1	132	lincRNA	-	-4.96798	1.39505e-06	8.57915e-06	Down
ENSG00000277969	AC006449.6	62	lincRNA	+	1.66382	1.39799e-06	8.59255e-06	Up
ENSG00000228793	AL138881.1	77	lincRNA	-	-3.57725	1.41303e-06	8.67552e-06	Down
ENSG00000260455	NBAT1	119	lincRNA	-	-2.97315	1.42647e-06	8.75324e-06	Down
ENSG00000267279	AC090409.1	108	lincRNA	-	3.11002	1.45486e-06	8.9145e-06	Up
ENSG00000267778	AC004221.1	26	lincRNA	+	-3.21728	1.46656e-06	8.97477e-06	Down
ENSG00000268240	AC123912.2	50	lincRNA	-	6.02346	1.47083e-06	8.9993e-06	Up
ENSG00000256637	LINC01965	28	lincRNA	+	-6.01583	1.47416e-06	9.0164e-06	Down
ENSG00000284966	AL138689.2	101	antisense	+	-3.47473	1.47905e-06	9.04302e-06	Down
ENSG00000229056	AC020571.1	28	antisense	+	4.81412	1.50552e-06	9.19319e-06	Up
ENSG00000245694	CRNDE	9	lincRNA	-	2.68494	1.50918e-06	9.2122e-06	Up
ENSG00000232520	AC012507.2	25	antisense	+	-2.83081	1.59815e-06	9.71492e-06	Down
ENSG00000215386	MIR99AHG	137	lincRNA	+	-1.7619	1.63539e-06	9.92546e-06	Down
ENSG00000268170	AC073342.2	NA	antisense	-	-2.27896	1.65902e-06	1.00505e-05	Down
ENSG00000271167	LINC01109	18	lincRNA	+	-5.59394	1.66265e-06	1.00689e-05	Down
ENSG00000253163	AC109479.1	128	lincRNA	-	6.4585	1.71521e-06	1.03649e-05	Up
ENSG00000231574	LINC02015	4	lincRNA	+	5.92228	1.75287e-06	1.05774e-05	Up
ENSG00000234869	AL021392.1	121	antisense	+	3.92468	1.8123e-06	1.09126e-05	Up
ENSG00000283462	AC008505.1	420	processed_transcript	-	-4.62917	1.81989e-06	1.09504e-05	Down
ENSG00000235445	AC016027.3	3	sense_intronic	-	-2.00063	1.82985e-06	1.10026e-05	Down
ENSG00000231298	MANCR	75	lincRNA	-	5.98911	1.83549e-06	1.10345e-05	Up
ENSG00000234506	LINC01506	67	lincRNA	-	4.20676	1.84606e-06	1.10902e-05	Up
ENSG00000231015	AL049594.1	20	lincRNA	+	-4.13288	1.86143e-06	1.11745e-05	Down
ENSG00000235244	DANT2	61	lincRNA	-	-2.86012	1.87296e-06	1.12398e-05	Down
ENSG00000224739	AC016735.1	2	lincRNA	-	-4.62183	1.93036e-06	1.15554e-05	Down
ENSG00000224514	LINC00620	18	antisense	+	-5.88994	1.93449e-06	1.15782e-05	Down
ENSG00000249513	AC110751.1	2	lincRNA	-	-4.65362	1.98766e-06	1.18565e-05	Down
ENSG00000260640	AP003115.1	6	lincRNA	-	-4.5158	1.99537e-06	1.18955e-05	Down
ENSG00000223522	AC093690.1	13	antisense	-	-4.44262	1.99686e-06	1.19008e-05	Down
ENSG00000226053	LINC01776	25	lincRNA	+	-4.03863	2.0091e-06	1.19653e-05	Down
ENSG00000261786	AC006058.1	115	lincRNA	+	-2.97395	2.05957e-06	1.22443e-05	Down
ENSG00000253162	AC026991.1	35	sense_intronic	-	-5.40204	2.14934e-06	1.27175e-05	Down
ENSG00000253490	LINC02099	16	lincRNA	+	5.07938	2.15553e-06	1.27497e-05	Up
ENSG00000203809	LIN28B-AS1	1	lincRNA	-	-4.71283	2.16479e-06	1.27977e-05	Down
ENSG00000261439	DKFZP434H168	11	antisense	-	-4.69408	2.17674e-06	1.28616e-05	Down
ENSG00000259855	AC007749.1	25	lincRNA	+	-5.25389	2.17761e-06	1.28645e-05	Down
ENSG00000233540	DNM3-IT1	112	sense_intronic	+	-2.70255	2.2167e-06	1.30767e-05	Down
ENSG00000251536	AC055717.1	27	lincRNA	-	-4.74759	2.24472e-06	1.32239e-05	Down
ENSG00000263677	AC012588.1	10	lincRNA	+	-4.9533	2.28623e-06	1.3438e-05	Down
ENSG00000234248	AL392086.1	12	lincRNA	-	-3.218	2.28833e-06	1.3448e-05	Down
ENSG00000253320	AZIN1-AS1	91	antisense	+	-1.5887	2.32346e-06	1.36402e-05	Down
ENSG00000261710	AC104417.2	408	lincRNA	+	-5.42052	2.35969e-06	1.38361e-05	Down
ENSG00000235077	AC073842.1	42	antisense	+	-3.27877	2.40519e-06	1.40784e-05	Down
ENSG00000259772	AC012236.1	3	lincRNA	-	6.79797	2.41919e-06	1.41505e-05	Up
ENSG00000224888	AC138028.2	76	antisense	+	-1.94943	2.42921e-06	1.42018e-05	Down
ENSG00000261502	AC040174.1	11	processed_transcript	-	-5.75302	2.51224e-06	1.46643e-05	Down
ENSG00000254288	AC087672.2	34	lincRNA	+	3.16464	2.53735e-06	1.48007e-05	Up
ENSG00000267504	AC090236.2	6	sense_intronic	+	-1.9033	2.58875e-06	1.50797e-05	Down
ENSG00000273112	AL590385.2	15	processed_transcript	+	2.72039	2.65163e-06	1.54141e-05	Up
ENSG00000173811	CCDC13-AS1	237	antisense	+	-4.69283	2.67626e-06	1.55454e-05	Down
ENSG00000255026	AC136475.3	54	antisense	+	2.92286	2.74674e-06	1.59219e-05	Up
ENSG00000261625	AP003071.4	58	sense_overlapping	-	2.80653	2.74963e-06	1.59343e-05	Up
ENSG00000232044	LINC01105	483	processed_transcript	+	-3.5798	2.76196e-06	1.59948e-05	Down
ENSG00000262772	LINC01977	NA	lincRNA	+	-4.40495	2.82446e-06	1.63204e-05	Down
ENSG00000272885	AC092574.1	7	lincRNA	-	-2.4651	2.8271e-06	1.63293e-05	Down
ENSG00000265313	LINC01476	28	lincRNA	-	-5.88553	2.88893e-06	1.66474e-05	Down
ENSG00000229191	AL358473.1	164	antisense	+	-3.51233	2.91131e-06	1.67706e-05	Down
ENSG00000267786	AF038458.3	9	lincRNA	+	-1.93637	2.93229e-06	1.68799e-05	Down
ENSG00000260495	AC009148.1	38	antisense	-	-2.86429	2.93591e-06	1.68979e-05	Down
ENSG00000272905	AC018648.1	11	lincRNA	+	-2.77607	2.95945e-06	1.70218e-05	Down
ENSG00000214043	LINC02347	5	lincRNA	+	-4.37712	3.02354e-06	1.73608e-05	Down
ENSG00000275438	AL031008.1	2	lincRNA	-	-2.13788	3.10843e-06	1.7818e-05	Down
ENSG00000276649	AL117335.1	79	antisense	-	-1.75904	3.21601e-06	1.83847e-05	Down
ENSG00000259644	AC022613.3	10	sense_intronic	-	-1.62351	3.32412e-06	1.89545e-05	Down
ENSG00000205037	AC134312.1	3	lincRNA	-	-3.99033	3.3275e-06	1.89706e-05	Down
ENSG00000235532	LINC00402	19	lincRNA	+	4.42698	3.39418e-06	1.93214e-05	Up
ENSG00000259238	AC092755.2	3	antisense	+	5.04496	3.50336e-06	1.99228e-05	Up
ENSG00000249487	LINC01586	56	lincRNA	-	-5.06758	3.55979e-06	2.02062e-05	Down
ENSG00000233304	LINC01346	6	lincRNA	+	-5.90855	3.59112e-06	2.03704e-05	Down
ENSG00000275286	AC025253.1	4	lincRNA	-	-5.4528	3.6304e-06	2.05766e-05	Down
ENSG00000249688	AC022447.6	20	sense_intronic	+	-3.06094	3.63591e-06	2.06037e-05	Down
ENSG00000225905	AL391244.2	16	antisense	+	-2.14831	3.64433e-06	2.06445e-05	Down
ENSG00000256064	AC063926.1	9	lincRNA	-	-4.42543	3.64407e-06	2.06445e-05	Down
ENSG00000214353	VAC14-AS1	708	antisense	+	-3.6161	3.69438e-06	2.0907e-05	Down
ENSG00000250107	CACNA1G-AS1	12	antisense	-	-4.99438	3.73651e-06	2.11206e-05	Down
ENSG00000227200	AL162724.1	2	sense_intronic	+	1.58091	3.75857e-06	2.12346e-05	Up
ENSG00000204092	LINC00951	18	lincRNA	-	-4.49981	3.83133e-06	2.16059e-05	Down
ENSG00000267922	AC007785.1	16	lincRNA	+	-4.33226	3.83855e-06	2.16394e-05	Down
ENSG00000223812	AC073365.1	302	lincRNA	+	-4.5228	3.84432e-06	2.16683e-05	Down
ENSG00000272619	AC093673.2	2	lincRNA	+	-2.9915	3.88526e-06	2.18772e-05	Down
ENSG00000230747	AC021188.1	NA	antisense	-	2.1925	3.89497e-06	2.19246e-05	Up
ENSG00000248100	AC087257.1	8	lincRNA	-	-5.54522	4.08437e-06	2.29257e-05	Down
ENSG00000284633	AL031590.1	11	antisense	+	-2.12801	4.09636e-06	2.29853e-05	Down
ENSG00000261889	AC108134.2	4	lincRNA	-	2.33201	4.12117e-06	2.31169e-05	Up
ENSG00000267551	AC005264.1	14	antisense	-	5.89458	4.12536e-06	2.31365e-05	Up
ENSG00000229331	GK-IT1	161	sense_intronic	+	2.65361	4.12687e-06	2.31412e-05	Up
ENSG00000238164	TNFRSF14-AS1	33	antisense	-	2.91661	4.13985e-06	2.31985e-05	Up
ENSG00000222041	CYTOR	15	lincRNA	+	2.68051	4.17913e-06	2.33957e-05	Up
ENSG00000227606	AC005392.1	18	lincRNA	+	-5.2534	4.19328e-06	2.34707e-05	Down
ENSG00000260650	AC010542.1	24	antisense	-	-3.61134	4.20494e-06	2.3532e-05	Down
ENSG00000261037	AC010266.2	547	lincRNA	-	-4.54841	4.22699e-06	2.36359e-05	Down
ENSG00000231840	AC073342.1	327	antisense	-	-2.19079	4.30946e-06	2.40532e-05	Down
ENSG00000261273	AC138512.1	27	lincRNA	+	-4.94183	4.34864e-06	2.42398e-05	Down
ENSG00000257878	AC007298.2	36	antisense	+	4.88513	4.37173e-06	2.43605e-05	Up
ENSG00000229672	AL450322.2	35	antisense	+	-6.09892	4.49825e-06	2.50201e-05	Down
ENSG00000254031	AC022858.1	74	antisense	+	-4.5344	4.53926e-06	2.52316e-05	Down
ENSG00000224848	AL589843.1	25	lincRNA	+	-1.85444	4.5487e-06	2.52757e-05	Down
ENSG00000233517	AC005162.2	21	antisense	+	-3.71505	4.69384e-06	2.60265e-05	Down
ENSG00000254409	AC087521.3	5	sense_overlapping	+	-1.51836	4.90109e-06	2.70734e-05	Down
ENSG00000245648	AC022075.1	4	antisense	+	-1.96145	4.93611e-06	2.72535e-05	Down
ENSG00000271848	AC073389.2	18	antisense	+	-2.67271	5.0806e-06	2.79918e-05	Down
ENSG00000265666	RARA-AS1	18	antisense	-	2.18296	5.14543e-06	2.83166e-05	Up
ENSG00000272808	AC015712.6	254	processed_transcript	+	-2.80352	5.19733e-06	2.85743e-05	Down
ENSG00000275620	AL121827.2	161	antisense	+	-4.66887	5.22447e-06	2.87001e-05	Down
ENSG00000255733	IFNG-AS1	14	antisense	+	3.35173	5.24447e-06	2.8791e-05	Up
ENSG00000274383	AC103691.1	8	antisense	-	1.5463	5.24528e-06	2.8791e-05	Up
ENSG00000261404	AC138627.1	213	lincRNA	-	-2.72135	5.26633e-06	2.88925e-05	Down
ENSG00000274092	AC106739.2	50	antisense	-	4.87348	5.36048e-06	2.93756e-05	Up
ENSG00000267317	AC027307.2	25	antisense	-	1.512	5.45302e-06	2.98585e-05	Up
ENSG00000237989	LINC01679	44	lincRNA	-	2.94468	5.54354e-06	3.03198e-05	Up
ENSG00000271967	AL583856.2	49	lincRNA	+	-1.95273	5.68475e-06	3.10268e-05	Down
ENSG00000249309	AC020703.1	17	antisense	+	3.11685	5.72321e-06	3.12064e-05	Up
ENSG00000099869	IGF2-AS	9	antisense	+	5.41977	5.74406e-06	3.131e-05	Up
ENSG00000268201	AC020915.2	8	sense_intronic	+	-1.58479	5.75489e-06	3.1364e-05	Down
ENSG00000203497	PDCD4-AS1	1	antisense	-	1.9537	5.84545e-06	3.18164e-05	Up
ENSG00000256137	AC117373.1	17	lincRNA	-	-4.61805	5.88001e-06	3.19839e-05	Down
ENSG00000273214	AL031587.4	408	lincRNA	+	-4.35362	5.88482e-06	3.20049e-05	Down
ENSG00000227021	AC007557.1	555	lincRNA	+	-4.45242	5.9024e-06	3.20954e-05	Down
ENSG00000235478	LINC01664	8	lincRNA	+	-4.09739	5.93055e-06	3.22277e-05	Down
ENSG00000280474	AL356481.2	11	sense_intronic	+	-1.84469	5.95838e-06	3.23685e-05	Down
ENSG00000281186	AL590637.1	58	lincRNA	-	-3.56173	6.09458e-06	3.3034e-05	Down
ENSG00000253974	NRG1-IT1	42	sense_intronic	+	-4.34665	6.10975e-06	3.31109e-05	Down
ENSG00000270055	AC127502.2	116	sense_intronic	+	1.70541	6.28196e-06	3.39886e-05	Up
ENSG00000270074	AC087203.3	4	lincRNA	+	-2.94743	6.40218e-06	3.45791e-05	Down
ENSG00000176912	TYMSOS	105	bidirectional_promoter_lncRNA	-	-3.11174	6.4128e-06	3.4631e-05	Down
ENSG00000274213	AC015912.3	90	lincRNA	+	3.34888	6.42717e-06	3.4703e-05	Up
ENSG00000236525	AC007278.2	41	sense_intronic	+	3.42744	6.4444e-06	3.47905e-05	Up
ENSG00000231873	AC099560.1	21	lincRNA	+	6.021	6.47346e-06	3.49362e-05	Up
ENSG00000225539	LINC01821	32	lincRNA	+	-5.50453	6.65327e-06	3.5815e-05	Down
ENSG00000261286	ATP2C2-AS1	21	antisense	-	-1.58524	6.65682e-06	3.58284e-05	Down
ENSG00000275223	AL121906.2	4	lincRNA	-	-2.32321	6.9104e-06	3.70986e-05	Down
ENSG00000226791	AC109826.1	112	lincRNA	-	1.94909	6.91916e-06	3.71398e-05	Up
ENSG00000233569	AL161630.1	55	lincRNA	+	-3.51407	7.04103e-06	3.77759e-05	Down
ENSG00000271856	LINC01215	6	lincRNA	+	2.58539	7.10448e-06	3.8074e-05	Up
ENSG00000261126	RBFADN	75	lincRNA	+	-1.78518	7.11261e-06	3.81054e-05	Down
ENSG00000261438	AL157394.1	NA	sense_overlapping	+	1.85465	7.31144e-06	3.90656e-05	Up
ENSG00000235760	AC138655.1	6	antisense	+	-2.09162	7.35479e-06	3.9265e-05	Down
ENSG00000225963	AC009950.1	68	antisense	+	-2.05632	7.38843e-06	3.94267e-05	Down
ENSG00000266513	AP002478.2	9	sense_intronic	-	-3.47312	7.39531e-06	3.9451e-05	Down
ENSG00000269356	AL356740.2	3	sense_intronic	+	-2.06736	7.42787e-06	3.96184e-05	Down
ENSG00000225670	CADM3-AS1	7	antisense	-	5.15348	7.58551e-06	4.03891e-05	Up
ENSG00000229722	AL078590.1	7	lincRNA	-	-4.12477	7.69629e-06	4.09144e-05	Down
ENSG00000248197	LINC00290	32	lincRNA	-	-5.58038	7.78263e-06	4.13279e-05	Down
ENSG00000272338	AC067838.1	9	lincRNA	-	-1.75987	7.81106e-06	4.14527e-05	Down
ENSG00000227392	HPN-AS1	112	antisense	-	-3.74563	7.82593e-06	4.15121e-05	Down
ENSG00000261335	AC005837.1	7	antisense	+	-1.78486	7.86101e-06	4.16851e-05	Down
ENSG00000265775	AC004147.5	18	sense_intronic	-	-5.17476	7.99134e-06	4.23216e-05	Down
ENSG00000225860	LINC02072	347	lincRNA	+	-4.21102	8.0234e-06	4.24644e-05	Down
ENSG00000275389	AC068790.9	45	lincRNA	+	-2.28177	8.02433e-06	4.24644e-05	Down
ENSG00000246731	AC100786.1	68	antisense	-	-2.36674	8.02929e-06	4.2484e-05	Down
ENSG00000267107	PCAT19	52	lincRNA	-	3.16451	8.06555e-06	4.26425e-05	Up
ENSG00000253877	LINC01608	293	lincRNA	-	-4.63945	8.18141e-06	4.32212e-05	Down
ENSG00000228789	HCG22	114	lincRNA	+	-4.43793	8.21026e-06	4.33533e-05	Down
ENSG00000215483	LINC00598	78	lincRNA	-	-1.56024	8.25183e-06	4.35659e-05	Down
ENSG00000261123	AC009065.5	32	sense_intronic	-	-1.67652	8.26332e-06	4.36177e-05	Down
ENSG00000262188	LINC01978	190	lincRNA	+	-3.62855	8.29816e-06	4.379e-05	Down
ENSG00000244968	LIFR-AS1	528	antisense	+	-2.65193	8.32856e-06	4.39161e-05	Down
ENSG00000230155	FO393401.1	152	antisense	-	2.21104	8.40088e-06	4.42284e-05	Up
ENSG00000186594	MIR22HG	12	lincRNA	-	1.81516	8.46922e-06	4.45535e-05	Up
ENSG00000273409	AP003481.1	13	lincRNA	+	-4.28038	8.53196e-06	4.48486e-05	Down
ENSG00000275345	AC091167.5	5	lincRNA	+	-1.96397	8.60396e-06	4.51985e-05	Down
ENSG00000258144	LINC02406	79	lincRNA	-	-4.49769	8.74166e-06	4.5851e-05	Down
ENSG00000253807	LINC01170	51	lincRNA	-	-3.22184	8.77446e-06	4.60087e-05	Down
ENSG00000259153	AC004816.1	39	lincRNA	+	-3.27567	9.06207e-06	4.73843e-05	Down
ENSG00000269489	AL589765.6	2	lincRNA	+	-3.87936	9.13361e-06	4.77141e-05	Down
ENSG00000259985	AC017100.1	221	antisense	+	-2.34839	9.13738e-06	4.77264e-05	Down
ENSG00000244260	AC082651.4	25	lincRNA	+	-5.08844	9.16035e-06	4.78389e-05	Down
ENSG00000231817	LINC01198	1	lincRNA	-	6.75156	9.16805e-06	4.78644e-05	Up
ENSG00000238262	NTM-IT	9	sense_intronic	+	-3.17631	9.18287e-06	4.79269e-05	Down
ENSG00000282816	AC000035.1	17	antisense	-	-2.41365	9.24192e-06	4.82277e-05	Down
ENSG00000236556	AC025038.1	211	antisense	+	-4.33912	9.51763e-06	4.95287e-05	Down
ENSG00000284486	AL513315.1	35	processed_transcript	-	4.95792	9.57426e-06	4.97926e-05	Up
ENSG00000239205	LINC02023	33	lincRNA	-	-5.57484	9.64035e-06	5.01132e-05	Down
ENSG00000276250	AC127024.6	20	antisense	+	-2.457	9.68723e-06	5.03336e-05	Down
ENSG00000269486	ERVK9-11	74	lincRNA	-	-1.65038	9.89723e-06	5.13616e-05	Down
ENSG00000203280	AL022323.1	64	antisense	-	-4.14791	1.00481e-05	5.20725e-05	Down
ENSG00000259881	AC092384.2	6	antisense	+	-5.67598	1.00703e-05	5.21797e-05	Down
ENSG00000253123	AC091182.1	1	processed_transcript	-	4.62012	1.01969e-05	5.27707e-05	Up
ENSG00000267365	KCNJ2-AS1	NA	antisense	-	-1.89726	1.06535e-05	5.49737e-05	Down
ENSG00000263146	LINC01896	255	lincRNA	-	-3.32789	1.06589e-05	5.49932e-05	Down
ENSG00000232474	NCKAP5-IT1	15	sense_intronic	-	-2.41475	1.0692e-05	5.51469e-05	Down
ENSG00000261121	LINC02473	324	lincRNA	+	-4.55837	1.07512e-05	5.54098e-05	Down
ENSG00000231918	AC007402.1	45	lincRNA	+	-3.45976	1.09259e-05	5.62332e-05	Down
ENSG00000245768	AC092378.1	21	lincRNA	+	-3.33025	1.12809e-05	5.78356e-05	Down
ENSG00000268231	AC008743.1	40	sense_intronic	-	-4.47143	1.12961e-05	5.79003e-05	Down
ENSG00000285492	AL356417.3	3	lincRNA	-	2.30613	1.13025e-05	5.79242e-05	Up
ENSG00000278627	AC005962.1	31	antisense	-	-1.81209	1.13119e-05	5.79636e-05	Down
ENSG00000250125	LINC02232	17	lincRNA	-	-4.35882	1.13784e-05	5.82781e-05	Down
ENSG00000262410	AC024361.1	40	sense_intronic	+	-2.53332	1.13992e-05	5.83669e-05	Down
ENSG00000240915	AC120042.1	15	antisense	+	-4.94579	1.15472e-05	5.90527e-05	Down
ENSG00000267519	AC020916.1	8	lincRNA	-	2.43613	1.16772e-05	5.96453e-05	Up
ENSG00000260583	AP000223.1	88	antisense	-	-2.0554	1.18021e-05	6.02442e-05	Down
ENSG00000276445	AC005393.1	42	lincRNA	-	-2.24059	1.20993e-05	6.16427e-05	Down
ENSG00000254561	AP003393.1	120	antisense	+	-3.46238	1.21817e-05	6.2044e-05	Down
ENSG00000254180	AB015752.1	8	lincRNA	-	-1.95552	1.23197e-05	6.26807e-05	Down
ENSG00000225683	PACRG-AS3	147	antisense	-	-4.63319	1.25293e-05	6.36513e-05	Down
ENSG00000275678	AL133320.1	19	sense_intronic	-	-3.19253	1.25773e-05	6.38568e-05	Down
ENSG00000248671	AP002495.1	34	processed_transcript	-	-2.48258	1.26518e-05	6.42253e-05	Down
ENSG00000264860	AC097641.1	6	processed_transcript	+	-5.03294	1.26567e-05	6.42307e-05	Down
ENSG00000276092	AC040896.1	27	sense_intronic	+	-2.86578	1.27632e-05	6.47224e-05	Down
ENSG00000187951	AC091057.1	39	processed_transcript	+	1.8236	1.27926e-05	6.48424e-05	Up
ENSG00000226994	AC012593.1	299	lincRNA	+	-4.20364	1.28512e-05	6.5081e-05	Down
ENSG00000236901	MIR600HG	54	sense_intronic	-	-2.10977	1.30057e-05	6.58139e-05	Down
ENSG00000225127	LINC00237	60	lincRNA	-	-3.01303	1.30118e-05	6.58348e-05	Down
ENSG00000235448	LURAP1L-AS1	3	antisense	-	-3.1919	1.32066e-05	6.67504e-05	Down
ENSG00000284703	AL805961.2	14	lincRNA	-	-5.43417	1.32132e-05	6.67737e-05	Down
ENSG00000264456	AC138207.4	35	sense_intronic	+	2.01076	1.33587e-05	6.74587e-05	Up
ENSG00000255857	PXN-AS1	174	antisense	+	-1.50397	1.34457e-05	6.77866e-05	Down
ENSG00000246145	RRS1-AS1	32	lincRNA	-	-1.88843	1.35557e-05	6.82798e-05	Down
ENSG00000236948	AL365255.1	22	lincRNA	-	-5.74354	1.36532e-05	6.86915e-05	Down
ENSG00000250241	AC105383.1	537	lincRNA	-	-3.37034	1.36721e-05	6.87329e-05	Down
ENSG00000260585	AL359851.1	11	lincRNA	+	-2.60249	1.37246e-05	6.89763e-05	Down
ENSG00000236502	SIX3-AS1	6	lincRNA	-	-6.507	1.43038e-05	7.16103e-05	Down
ENSG00000219665	ZNF433-AS1	13	processed_transcript	+	1.58223	1.4351e-05	7.1825e-05	Up
ENSG00000228421	AC005013.1	98	lincRNA	+	-3.78228	1.4388e-05	7.19675e-05	Down
ENSG00000233521	LINC01638	84	lincRNA	-	4.66655	1.45957e-05	7.29311e-05	Up
ENSG00000272672	AL391497.1	5	lincRNA	+	-1.58875	1.46046e-05	7.2954e-05	Down
ENSG00000232229	LINC00865	2	lincRNA	+	-1.52556	1.46189e-05	7.30145e-05	Down
ENSG00000257759	AL357153.2	12	lincRNA	-	-2.45397	1.4731e-05	7.35417e-05	Down
ENSG00000267345	AC010632.1	6	antisense	-	-2.3825	1.48835e-05	7.42481e-05	Down
ENSG00000275734	AC010538.1	15	antisense	+	-2.36914	1.51277e-05	7.53995e-05	Down
ENSG00000253357	AC008708.1	516	sense_intronic	+	-4.07947	1.52235e-05	7.58437e-05	Down
ENSG00000204971	AP000812.1	16	antisense	-	5.47111	1.54323e-05	7.67931e-05	Up
ENSG00000228863	AL121985.1	18	antisense	+	5.55785	1.54964e-05	7.70779e-05	Up
ENSG00000278611	ZNF426-DT	28	lincRNA	+	-1.95089	1.55316e-05	7.72287e-05	Down
ENSG00000258342	AL133304.3	347	sense_overlapping	+	-3.84197	1.57231e-05	7.80791e-05	Down
ENSG00000244128	LINC01322	143	lincRNA	+	-4.765	1.58527e-05	7.86762e-05	Down
ENSG00000258583	LINC01500	136	lincRNA	+	4.48821	1.60106e-05	7.93783e-05	Up
ENSG00000272097	AL024498.1	5	lincRNA	-	-2.07008	1.60867e-05	7.97203e-05	Down
ENSG00000224216	AC234781.1	374	antisense	-	-1.82652	1.61697e-05	8.00964e-05	Down
ENSG00000264954	PRR29-AS1	7	lincRNA	-	-2.81695	1.63681e-05	8.09963e-05	Down
ENSG00000257918	AC079385.3	18	antisense	-	-3.08678	1.64402e-05	8.13408e-05	Down
ENSG00000257764	AC020656.1	7	antisense	-	4.90102	1.64547e-05	8.14011e-05	Up
ENSG00000226355	AL353803.1	23	lincRNA	+	-3.19166	1.65119e-05	8.16717e-05	Down
ENSG00000259868	AL163952.1	19	processed_transcript	+	-2.04674	1.65483e-05	8.18389e-05	Down
ENSG00000275805	AC090206.1	5	sense_intronic	-	-3.1692	1.65505e-05	8.18389e-05	Down
ENSG00000255542	AC090625.2	9	antisense	+	-4.5917	1.69089e-05	8.34278e-05	Down
ENSG00000282572	AC215522.2	3	processed_transcript	-	2.93424	1.69126e-05	8.34307e-05	Up
ENSG00000239219	AC008040.1	91	antisense	-	-2.61355	1.70446e-05	8.3987e-05	Down
ENSG00000261697	AC010531.4	7	sense_intronic	-	-1.72538	1.71046e-05	8.42702e-05	Down
ENSG00000257545	AC079385.1	11	antisense	-	-4.3253	1.71309e-05	8.43753e-05	Down
ENSG00000272182	AC135507.1	4	antisense	+	-1.51299	1.79693e-05	8.81446e-05	Down
ENSG00000261546	AC135782.3	244	antisense	-	5.59139	1.81222e-05	8.8817e-05	Up
ENSG00000222030	LINC01793	22	lincRNA	+	-4.58877	1.83106e-05	8.96756e-05	Down
ENSG00000226854	AL451105.2	4	lincRNA	+	-3.12093	1.83865e-05	8.9969e-05	Down
ENSG00000259704	AC124248.1	54	sense_overlapping	+	2.71219	1.83917e-05	8.99814e-05	Up
ENSG00000273084	AC092171.5	14	lincRNA	+	-1.53437	1.87092e-05	9.14552e-05	Down
ENSG00000187013	C17orf82	5	lincRNA	+	2.56605	1.91568e-05	9.34944e-05	Up
ENSG00000254810	AP001189.3	40	lincRNA	-	3.36251	1.91776e-05	9.35821e-05	Up
ENSG00000234961	AL133415.1	5	antisense	-	3.61305	1.94436e-05	9.47435e-05	Up
ENSG00000225299	AL139240.1	28	antisense	+	-4.77811	1.94476e-05	9.47492e-05	Down
ENSG00000264083	AC005899.1	12	lincRNA	+	-2.0152	1.95063e-05	9.49804e-05	Down
ENSG00000260232	PWRN4	NA	lincRNA	+	-6.25752	1.98722e-05	9.65949e-05	Down
ENSG00000267288	AC138150.2	9	antisense	-	4.24658	2.01123e-05	9.76777e-05	Up
ENSG00000214919	AC104472.1	15	sense_intronic	-	-4.25057	2.03681e-05	9.87921e-05	Down
ENSG00000278607	AC015819.2	5	lincRNA	-	3.15135	2.0448e-05	9.914e-05	Up
ENSG00000227533	SLC2A1-AS1	66	lincRNA	+	-1.5443	2.06804e-05	0.000100177	Down
ENSG00000278041	AL133325.3	262	lincRNA	-	-3.20614	2.07673e-05	0.000100512	Down
ENSG00000250378	AC114296.1	13	processed_transcript	+	-2.82681	2.11634e-05	0.000102253	Down
ENSG00000231496	AL136369.2	2	lincRNA	+	-2.75092	2.12348e-05	0.000102554	Down
ENSG00000259251	AC104590.1	282	antisense	+	-2.49394	2.1374e-05	0.000103167	Down
ENSG00000233760	AC004947.1	3	lincRNA	+	-3.61415	2.17889e-05	0.000104975	Down
ENSG00000253821	AC090796.1	5	lincRNA	+	6.6696	2.18856e-05	0.000105375	Up
ENSG00000224271	AL117329.1	NA	lincRNA	+	-6.74717	2.18876e-05	0.000105375	Down
ENSG00000224265	AC068707.1	10	lincRNA	+	-4.57116	2.22723e-05	0.00010712	Down
ENSG00000262691	AC040160.1	12	processed_transcript	+	-2.1652	2.23736e-05	0.000107546	Down
ENSG00000257180	AC009135.1	118	sense_intronic	+	-3.80775	2.24222e-05	0.000107734	Down
ENSG00000223634	AC012506.2	29	lincRNA	-	-5.08319	2.26292e-05	0.000108589	Down
ENSG00000230417	LINC00595	262	lincRNA	+	-2.24708	2.29515e-05	0.000109964	Down
ENSG00000237667	LINC01115	2	lincRNA	-	-4.1802	2.30189e-05	0.000110256	Down
ENSG00000226308	AL122058.1	91	lincRNA	+	-3.52569	2.31913e-05	0.000110971	Down
ENSG00000231133	HAR1B	NA	lincRNA	-	-2.42035	2.33799e-05	0.000111763	Down
ENSG00000256196	AP003721.1	58	antisense	-	-2.91742	2.34097e-05	0.000111874	Down
ENSG00000213981	AC007277.1	40	antisense	-	-2.76749	2.36387e-05	0.000112863	Down
ENSG00000271826	PLS3-AS1	173	antisense	-	-2.42785	2.36402e-05	0.000112863	Down
ENSG00000260750	AC092720.1	7	lincRNA	+	-3.01228	2.38842e-05	0.000113948	Down
ENSG00000227888	FAM66A	454	lincRNA	+	-2.92706	2.40824e-05	0.000114796	Down
ENSG00000259762	AC021739.5	359	antisense	-	-1.80581	2.46636e-05	0.000117367	Down
ENSG00000283128	AC009403.2	51	processed_transcript	-	-1.96591	2.47758e-05	0.000117852	Down
ENSG00000257178	AC103702.1	3	sense_intronic	-	3.86217	2.48646e-05	0.000118191	Up
ENSG00000258811	AL583810.2	13	lincRNA	+	-1.85748	2.48967e-05	0.00011831	Down
ENSG00000267054	AC008738.1	77	sense_intronic	+	-4.14333	2.50667e-05	0.000119034	Down
ENSG00000237505	PKN2-AS1	109	antisense	-	-2.52273	2.51937e-05	0.00011957	Down
ENSG00000227244	LINC00845	10	lincRNA	+	-4.80746	2.53447e-05	0.000120236	Down
ENSG00000278214	LINC02139	NA	lincRNA	+	2.94012	2.57418e-05	0.000121915	Up
ENSG00000261420	AL022069.1	14	antisense	+	-2.15239	2.58947e-05	0.000122467	Down
ENSG00000226676	BX248123.1	18	lincRNA	-	-2.63733	2.60183e-05	0.000122983	Down
ENSG00000235397	EPN2-AS1	NA	antisense	-	-3.99013	2.6054e-05	0.000123134	Down
ENSG00000225792	AC004540.2	137	antisense	-	-3.31238	2.65501e-05	0.000125321	Down
ENSG00000261707	AC092134.1	27	antisense	-	5.93325	2.67432e-05	0.000126179	Up
ENSG00000260859	AC025280.1	3	sense_intronic	+	3.51445	2.67472e-05	0.000126181	Up
ENSG00000245975	AC090515.2	61	lincRNA	-	-1.55319	2.67824e-05	0.000126329	Down
ENSG00000261342	AC006538.1	70	sense_intronic	-	-2.02522	2.71794e-05	0.000128005	Down
ENSG00000250891	LINC02208	434	lincRNA	-	-3.38879	2.72044e-05	0.000128105	Down
ENSG00000280721	LINC01943	126	lincRNA	-	5.74645	2.74703e-05	0.000129231	Up
ENSG00000267260	AC020928.2	52	lincRNA	+	-1.96856	2.78642e-05	0.000130938	Down
ENSG00000226851	AC004112.1	30	antisense	-	-3.73627	2.78825e-05	0.000130987	Down
ENSG00000261269	AC093278.2	33	sense_overlapping	-	1.79424	2.82276e-05	0.000132492	Up
ENSG00000231992	AC092802.3	4	sense_intronic	+	-3.11844	2.86014e-05	0.000134085	Down
ENSG00000233101	HOXB-AS3	2	antisense	+	5.71243	2.86202e-05	0.000134136	Up
ENSG00000224821	COL4A2-AS2	18	antisense	-	7.12886	2.87e-05	0.000134472	Up
ENSG00000228133	AC099684.1	35	antisense	+	-5.73315	2.8777e-05	0.000134795	Down
ENSG00000234377	RNF219-AS1	637	antisense	+	-4.15102	2.90087e-05	0.000135712	Down
ENSG00000282564	AL133516.1	9	lincRNA	+	-4.28933	2.90652e-05	0.000135938	Down
ENSG00000236499	LINC00896	123	lincRNA	+	3.1617	2.90844e-05	0.000136009	Up
ENSG00000254630	AP001922.2	29	sense_intronic	-	-5.33237	2.90933e-05	0.000136032	Down
ENSG00000260296	AC095057.3	5	sense_overlapping	+	-1.52799	2.90991e-05	0.00013604	Down
ENSG00000261598	AC087463.3	4	lincRNA	+	-4.73464	2.91073e-05	0.00013606	Down
ENSG00000250260	AC113382.2	7	lincRNA	+	-3.7785	2.93928e-05	0.000137337	Down
ENSG00000236240	GPC5-IT1	528	sense_intronic	+	-3.68812	2.94305e-05	0.000137475	Down
ENSG00000240710	AL512306.3	37	antisense	+	2.64529	2.94493e-05	0.000137544	Up
ENSG00000273151	AC073957.3	32	antisense	-	-1.72248	3.01006e-05	0.00014045	Down
ENSG00000225613	LINCMD1	6	lincRNA	-	5.5561	3.0194e-05	0.000140808	Up
ENSG00000259652	AC090181.1	NA	lincRNA	+	5.10456	3.06884e-05	0.000142818	Up
ENSG00000224819	AC093843.1	13	lincRNA	+	-5.28929	3.07387e-05	0.000143032	Down
ENSG00000224959	AC017002.1	61	lincRNA	-	3.18681	3.08471e-05	0.000143497	Up
ENSG00000255366	AC120036.4	707	lincRNA	+	-2.58008	3.08671e-05	0.00014357	Down
ENSG00000270996	AC005034.4	137	lincRNA	+	-2.86221	3.12616e-05	0.000145305	Down
ENSG00000237940	LINC01238	19	lincRNA	+	-1.9131	3.18342e-05	0.000147865	Down
ENSG00000250222	AC008443.5	7	antisense	+	-1.50706	3.21244e-05	0.000149069	Down
ENSG00000235023	AP001626.1	42	antisense	-	-3.27839	3.2351e-05	0.000149977	Down
ENSG00000235361	AC016292.1	24	antisense	+	-4.85786	3.35031e-05	0.000155019	Down
ENSG00000270177	AC104109.2	35	lincRNA	+	-1.61176	3.36463e-05	0.000155618	Down
ENSG00000233746	LINC00656	20	lincRNA	-	6.00565	3.39526e-05	0.00015697	Up
ENSG00000248476	BACH1-IT1	NA	sense_intronic	+	1.54339	3.4053e-05	0.00015737	Up
ENSG00000185065	AC000068.1	44	antisense	+	-1.6657	3.45229e-05	0.000159236	Down
ENSG00000227603	AL583839.1	3	antisense	-	-1.94022	3.49277e-05	0.000161016	Down
ENSG00000231769	AL035701.1	36	antisense	-	-2.83773	3.55153e-05	0.000163456	Down
ENSG00000273765	AC024257.4	17	lincRNA	+	-2.33575	3.60844e-05	0.000165895	Down
ENSG00000224924	LINC00320	591	lincRNA	-	-3.85177	3.61325e-05	0.000166071	Down
ENSG00000281961	AF067845.4	4	lincRNA	+	-4.23316	3.625e-05	0.000166588	Down
ENSG00000207955	AL359091.1	530	lincRNA	-	-4.05877	3.63543e-05	0.000166954	Down
ENSG00000261570	AC073878.1	304	antisense	-	-2.88555	3.6917e-05	0.000169228	Down
ENSG00000231782	LINC00575	13	lincRNA	-	-3.51288	3.71437e-05	0.000170162	Down
ENSG00000276170	AC244153.1	9	processed_transcript	-	3.51093	3.75822e-05	0.000171961	Up
ENSG00000225914	AL662796.1	143	antisense	+	-2.58493	3.77204e-05	0.000172524	Down
ENSG00000224675	AC009227.1	NA	antisense	-	-5.86516	3.81266e-05	0.000174169	Down
ENSG00000273507	AL354809.1	4	lincRNA	+	-2.87609	3.83845e-05	0.000175229	Down
ENSG00000260757	AC093520.1	86	sense_overlapping	+	4.91375	3.84821e-05	0.00017558	Up
ENSG00000243179	AC110769.1	7	lincRNA	+	3.09589	3.88539e-05	0.000177156	Up
ENSG00000249109	AC140125.2	9	antisense	+	-4.96572	3.89221e-05	0.000177443	Down
ENSG00000273027	AL844908.2	8	sense_intronic	-	-2.61688	3.89759e-05	0.00017764	Down
ENSG00000233885	YEATS2-AS1	2	antisense	-	-2.21977	3.92271e-05	0.000178641	Down
ENSG00000233718	MYCNOS	85	antisense	-	-2.93374	3.94818e-05	0.000179728	Down
ENSG00000260528	FAM157C	12	lincRNA	+	2.43095	4.00566e-05	0.000182026	Up
ENSG00000253389	AC113133.1	6	antisense	+	-3.39537	4.00897e-05	0.000182123	Down
ENSG00000233644	ARHGEF7-IT1	4	sense_intronic	+	-3.23324	4.02068e-05	0.00018261	Down
ENSG00000267053	AC012617.1	6	lincRNA	+	-2.14382	4.02838e-05	0.000182886	Down
ENSG00000227017	AC007036.1	1	lincRNA	-	4.97726	4.06823e-05	0.000184529	Up
ENSG00000250397	AP006623.1	10	antisense	-	-2.13897	4.11086e-05	0.000186355	Down
ENSG00000244558	KCNK15-AS1	411	antisense	-	-2.56857	4.12669e-05	0.000186997	Down
ENSG00000175773	AP002986.1	6	lincRNA	+	-2.14149	4.20539e-05	0.000190359	Down
ENSG00000283217	AC068205.1	24	lincRNA	+	-5.05833	4.21159e-05	0.000190588	Down
ENSG00000223552	AC098613.1	NA	antisense	-	2.16068	4.21451e-05	0.000190695	Up
ENSG00000267605	AC016590.1	14	lincRNA	-	-1.70622	4.23971e-05	0.000191758	Down
ENSG00000234147	AL035446.1	2	lincRNA	-	3.85694	4.29744e-05	0.00019403	Up
ENSG00000267882	AL031666.2	1	antisense	+	2.03217	4.33669e-05	0.000195599	Up
ENSG00000276863	AC124319.3	2	antisense	-	-2.92534	4.34507e-05	0.000195946	Down
ENSG00000253444	AC245519.1	36	lincRNA	-	-4.67433	4.35333e-05	0.000196224	Down
ENSG00000261402	AL591222.1	294	lincRNA	+	-4.01764	4.35406e-05	0.000196224	Down
ENSG00000277692	AL121583.1	2	lincRNA	+	-2.65229	4.3773e-05	0.000197162	Down
ENSG00000239498	AC019211.1	3	lincRNA	+	-4.78276	4.41603e-05	0.000198748	Down
ENSG00000278915	AC005609.3	309	antisense	-	-3.69633	4.4262e-05	0.000199153	Down
ENSG00000212766	EWSAT1	NA	lincRNA	+	-2.68698	4.43319e-05	0.00019944	Down
ENSG00000258757	AL133453.1	33	antisense	+	-4.37927	4.43643e-05	0.00019956	Down
ENSG00000254231	AC103760.1	4	processed_transcript	-	1.89655	4.4394e-05	0.000199613	Up
ENSG00000251628	AC106789.1	28	lincRNA	+	-5.15954	4.5283e-05	0.000203151	Down
ENSG00000251293	AC008574.1	33	lincRNA	-	-5.10429	4.61417e-05	0.000206571	Down
ENSG00000214770	AL161756.1	52	antisense	-	-1.54583	4.6352e-05	0.000207368	Down
ENSG00000224945	AL353150.1	44	sense_intronic	-	-1.68225	4.65841e-05	0.00020823	Down
ENSG00000259354	AC025580.2	8	antisense	+	3.95105	4.65941e-05	0.00020823	Up
ENSG00000236166	AL021408.1	136	lincRNA	+	-3.16034	4.6606e-05	0.000208256	Down
ENSG00000226751	AF127936.1	1	lincRNA	-	-1.95465	4.69767e-05	0.000209775	Down
ENSG00000234323	LINC01505	133	lincRNA	+	-2.68652	4.72071e-05	0.000210691	Down
ENSG00000231890	DARS-AS1	3	antisense	+	2.68635	4.73556e-05	0.000211326	Up
ENSG00000267251	AC139100.1	108	antisense	+	-3.23551	4.75964e-05	0.000212232	Down
ENSG00000263485	AC004147.1	24	sense_intronic	-	-5.0576	4.77808e-05	0.00021297	Down
ENSG00000204588	LINC01123	4	lincRNA	+	-4.03995	4.7891e-05	0.000213377	Down
ENSG00000225434	LINC01504	4	lincRNA	+	2.70393	4.85098e-05	0.00021578	Up
ENSG00000259887	AC068987.1	16	lincRNA	+	-3.49542	4.91224e-05	0.000218086	Down
ENSG00000254416	AP000924.1	2	lincRNA	+	5.48247	4.95006e-05	0.000219708	Up
ENSG00000250448	AC092335.1	135	antisense	+	-4.29808	5.01637e-05	0.000222329	Down
ENSG00000224965	LINC02586	29	antisense	-	-2.67011	5.08005e-05	0.000224916	Down
ENSG00000225092	AL355336.1	52	sense_intronic	+	1.83146	5.08543e-05	0.000225124	Up
ENSG00000226578	AL132657.1	55	lincRNA	-	-1.90651	5.16549e-05	0.00022816	Down
ENSG00000235026	DPP10-AS1	62	antisense	-	-4.41209	5.22955e-05	0.000230688	Down
ENSG00000242611	AC093627.6	2	lincRNA	+	5.767	5.23749e-05	0.000230978	Up
ENSG00000254325	AC018607.1	12	sense_intronic	+	1.74954	5.37925e-05	0.000236704	Up
ENSG00000260509	AL590787.1	5	lincRNA	-	-2.17971	5.50075e-05	0.000241358	Down
ENSG00000251152	AC025539.1	5	lincRNA	+	-2.23832	5.54612e-05	0.000243223	Down
ENSG00000258810	AL133371.2	59	antisense	+	2.05756	5.63915e-05	0.00024696	Up
ENSG00000260572	AC069224.1	51	antisense	-	-1.77377	5.65777e-05	0.000247637	Down
ENSG00000222022	AC112721.1	49	lincRNA	-	5.67968	5.67953e-05	0.000248492	Up
ENSG00000270638	AL023806.1	80	lincRNA	+	-2.20881	5.73516e-05	0.000250699	Down
ENSG00000225156	AC012354.1	NA	lincRNA	+	-6.49531	5.78288e-05	0.000252622	Down
ENSG00000249114	AC022447.5	20	sense_intronic	+	-3.4979	5.79163e-05	0.000252969	Down
ENSG00000253661	ZFHX4-AS1	288	antisense	-	-2.89728	5.87045e-05	0.000256049	Down
ENSG00000261327	AC134312.5	94	lincRNA	-	3.69136	5.9749e-05	0.000260055	Up
ENSG00000226258	GRM7-AS3	33	lincRNA	-	-5.16316	5.98077e-05	0.000260256	Down
ENSG00000225746	MEG8	16	lincRNA	+	-2.4148	5.98434e-05	0.000260344	Down
ENSG00000255929	AP000943.3	112	antisense	-	-3.42064	6.03557e-05	0.000262336	Down
ENSG00000228392	AL162391.1	304	lincRNA	-	-4.5288	6.04221e-05	0.000262591	Down
ENSG00000274776	AC090241.3	27	lincRNA	-	-1.68303	6.08452e-05	0.00026426	Down
ENSG00000267224	AC005498.1	17	lincRNA	+	-3.01298	6.14417e-05	0.000266542	Down
ENSG00000251179	TMEM92-AS1	1	antisense	-	2.38829	6.14755e-05	0.000266654	Up
ENSG00000224153	LINC02054	4	lincRNA	+	-2.89581	6.16881e-05	0.000267439	Down
ENSG00000248455	LINC02217	NA	lincRNA	+	-3.35905	6.2358e-05	0.000270031	Down
ENSG00000272056	AC013472.3	6	antisense	-	-1.79409	6.26294e-05	0.000271103	Down
ENSG00000255760	LINC02422	NA	lincRNA	-	5.03234	6.31928e-05	0.000273261	Up
ENSG00000277425	AL121890.4	11	lincRNA	-	-2.59125	6.33829e-05	0.000273978	Down
ENSG00000255856	AC069503.1	63	lincRNA	-	-3.10216	6.38581e-05	0.00027589	Down
ENSG00000237764	AC010099.4	20	lincRNA	+	-3.75387	6.42371e-05	0.00027735	Down
ENSG00000261722	AC092376.1	20	lincRNA	-	-2.91413	6.52297e-05	0.000281312	Down
ENSG00000228485	GRK5-IT1	1	sense_intronic	+	1.62831	6.60245e-05	0.000284413	Up
ENSG00000251075	HTT-AS	5	antisense	-	-4.92954	6.60417e-05	0.000284451	Down
ENSG00000253671	AC027117.1	20	processed_transcript	+	-2.40476	6.62933e-05	0.000285389	Down
ENSG00000236958	AC051618.1	33	sense_intronic	-	-5.16447	6.65207e-05	0.000286166	Down
ENSG00000266677	AC087164.1	NA	antisense	-	-1.55892	6.73203e-05	0.000289338	Down
ENSG00000253696	KBTBD11-OT1	28	lincRNA	+	-2.9013	6.74278e-05	0.000289682	Down
ENSG00000283913	AL512662.2	10	processed_transcript	+	-3.0544	6.82153e-05	0.000292805	Down
ENSG00000267074	AC015911.3	23	sense_intronic	-	2.20561	6.8351e-05	0.00029335	Up
ENSG00000272840	AC092902.3	3	lincRNA	+	-2.97347	6.89144e-05	0.000295617	Down
ENSG00000230498	AL035409.1	17	antisense	+	-4.25364	6.90865e-05	0.000296243	Down
ENSG00000246982	Z84485.1	8	antisense	-	-2.02769	7.05987e-05	0.00030242	Down
ENSG00000263878	DLGAP1-AS4	NA	antisense	+	-5.53453	7.08179e-05	0.000303052	Down
ENSG00000229970	AC007128.1	11	antisense	+	-4.69231	7.13265e-05	0.000305034	Down
ENSG00000260166	AC134312.3	NA	lincRNA	+	-3.91134	7.14724e-05	0.000305581	Down
ENSG00000260868	LINC01960	5	lincRNA	+	4.81039	7.28561e-05	0.000310867	Up
ENSG00000226277	AC105393.1	26	lincRNA	+	-3.91502	7.36449e-05	0.000313876	Down
ENSG00000269220	LINC00528	4	lincRNA	+	2.26707	7.38661e-05	0.0003147	Up
ENSG00000278012	AL031658.2	15	sense_intronic	+	-3.9734	7.43158e-05	0.000316336	Down
ENSG00000234293	BACH1-IT3	1	sense_intronic	+	2.14648	7.44374e-05	0.000316774	Up
ENSG00000273076	AL021707.7	64	antisense	+	3.93597	7.49728e-05	0.000318932	Up
ENSG00000249637	AC008438.1	3	antisense	-	-1.90342	7.55962e-05	0.000321197	Down
ENSG00000237640	AC004522.2	61	antisense	+	-3.43682	7.5817e-05	0.000321902	Down
ENSG00000258695	AC005225.3	89	antisense	+	-2.27448	7.61e-05	0.00032296	Down
ENSG00000228569	AC073133.1	11	lincRNA	-	-2.78276	7.61771e-05	0.00032324	Down
ENSG00000277215	SPANXA2-OT1	76	lincRNA	+	-2.57976	7.75354e-05	0.000328262	Down
ENSG00000260780	AC087463.1	12	lincRNA	+	-5.13133	7.80627e-05	0.000330287	Down
ENSG00000269978	AL359881.1	97	lincRNA	-	-3.27379	7.81993e-05	0.000330786	Down
ENSG00000226237	GAS1RR	2	lincRNA	+	-1.80026	7.86028e-05	0.000332239	Down
ENSG00000268729	AC020922.2	20	antisense	-	5.58236	7.87147e-05	0.000332671	Up
ENSG00000259235	AC066612.1	18	lincRNA	-	-3.40957	7.9616e-05	0.000336059	Down
ENSG00000233052	AL513304.1	20	sense_intronic	-	-4.97346	7.97009e-05	0.000336334	Down
ENSG00000275393	AC018695.6	NA	sense_intronic	-	-2.52782	8.01055e-05	0.000337999	Down
ENSG00000271086	AL137067.1	110	lincRNA	-	-2.82038	8.07058e-05	0.000340404	Down
ENSG00000239454	LINC02047	22	lincRNA	+	-4.63389	8.07187e-05	0.000340416	Down
ENSG00000176984	AP000679.1	37	antisense	+	-3.80555	8.11154e-05	0.000341747	Down
ENSG00000249042	AC008771.1	68	antisense	-	-1.72383	8.11448e-05	0.000341828	Down
ENSG00000235450	AC079760.1	60	lincRNA	-	-2.58697	8.12344e-05	0.000342163	Down
ENSG00000274400	AC015967.1	8	lincRNA	+	-1.73908	8.24469e-05	0.000346795	Down
ENSG00000272783	AC147067.2	87	lincRNA	+	5.10167	8.32363e-05	0.00034981	Up
ENSG00000215458	AATBC	NA	antisense	-	2.94494	8.57382e-05	0.000359162	Up
ENSG00000181908	AP003774.1	10	lincRNA	+	-1.85949	8.62915e-05	0.000361301	Down
ENSG00000230393	AC092667.1	93	antisense	+	-2.89643	8.77087e-05	0.000366598	Down
ENSG00000256654	AC005906.2	39	processed_transcript	+	-3.43981	8.85589e-05	0.000369786	Down
ENSG00000248810	LINC02432	13	lincRNA	-	2.27316	8.91733e-05	0.000371966	Up
ENSG00000257880	AC078789.1	6	sense_intronic	-	-1.87696	8.91911e-05	0.000371966	Down
ENSG00000251301	LINC02384	21	lincRNA	-	3.66664	8.92223e-05	0.00037202	Up
ENSG00000247213	LINC01498	3	antisense	-	-5.01135	9.02875e-05	0.000376054	Down
ENSG00000280336	AC244517.12	328	lincRNA	+	-3.19758	9.06069e-05	0.000377218	Down
ENSG00000246465	AC138904.1	11	lincRNA	-	-2.51042	9.06662e-05	0.000377418	Down
ENSG00000203645	LINC00501	53	lincRNA	+	-3.72173	9.13261e-05	0.000380025	Down
ENSG00000253210	AC040970.1	8	antisense	-	1.62529	9.16009e-05	0.000381027	Up
ENSG00000279249	AC007614.1	14	antisense	+	-3.4226	9.16139e-05	0.000381034	Down
ENSG00000275898	AC125603.4	4	lincRNA	+	-3.51725	9.25121e-05	0.000384297	Down
ENSG00000232710	AC254562.2	9	lincRNA	-	-2.28021	9.28166e-05	0.000385467	Down
ENSG00000269927	AC004817.3	3	lincRNA	-	2.24072	9.33383e-05	0.000387443	Up
ENSG00000228391	AC011995.1	35	lincRNA	-	-5.4667	9.35275e-05	0.000388085	Down
ENSG00000235111	Z97192.3	NA	sense_intronic	-	2.12504	9.36611e-05	0.000388544	Up
ENSG00000235527	HIPK1-AS1	22	antisense	-	-1.7134	9.54194e-05	0.000395158	Down
ENSG00000255422	AP002954.1	NA	antisense	+	4.01555	9.58869e-05	0.000396997	Up
ENSG00000266114	AC015908.4	6	lincRNA	+	-3.37146	9.63932e-05	0.000398947	Down
ENSG00000275601	AC011330.2	29	sense_intronic	-	-1.61655	9.73728e-05	0.000402606	Down
ENSG00000249328	AC036214.1	93	lincRNA	-	-2.14339	9.82491e-05	0.000405931	Down
ENSG00000236358	AL355472.3	1	antisense	+	-3.86959	9.83606e-05	0.000406292	Down
ENSG00000227848	SUCLA2-AS1	9	antisense	+	-3.18108	9.89347e-05	0.000408214	Down
ENSG00000264513	AC006270.1	25	antisense	-	-5.62977	9.89685e-05	0.000408304	Down
ENSG00000254035	AC104117.3	18	antisense	+	-1.8749	9.97567e-05	0.000411104	Down
ENSG00000232814	COL4A2-AS1	141	antisense	-	4.66869	0.000100432	0.000413481	Up
ENSG00000271334	LINC02104	207	lincRNA	+	4.33859	0.000101191	0.000416354	Up
ENSG00000250174	MYLK-AS2	255	antisense	+	-3.01707	0.000101223	0.000416434	Down
ENSG00000232243	AL139327.2	7	lincRNA	-	-4.91767	0.00010183	0.000418627	Down
ENSG00000205106	AC044839.1	4	lincRNA	+	-1.85385	0.000102493	0.000421097	Down
ENSG00000251680	AC008591.1	27	antisense	-	-4.21622	0.000102582	0.000421359	Down
ENSG00000260634	AC012508.2	108	lincRNA	-	-3.14584	0.0001034	0.000424408	Down
ENSG00000206337	HCP5	9	sense_overlapping	+	1.62241	0.000103817	0.000425862	Up
ENSG00000276807	AC022188.1	27	lincRNA	-	-5.03691	0.000104496	0.000428337	Down
ENSG00000255076	AC084838.1	28	sense_intronic	-	-5.65005	0.000105167	0.000430836	Down
ENSG00000274659	LINC02371	23	lincRNA	+	-4.5251	0.00010517	0.000430836	Down
ENSG00000249378	LINC01060	15	lincRNA	+	4.18768	0.000107365	0.000438974	Up
ENSG00000235736	AL031275.1	34	lincRNA	-	-4.44392	0.000107639	0.000439882	Down
ENSG00000231401	AC023481.1	59	lincRNA	-	-2.25888	0.00010836	0.000442669	Down
ENSG00000233936	AL390778.2	32	lincRNA	-	-6.18233	0.000109094	0.000445506	Down
ENSG00000260966	AP001486.2	157	sense_overlapping	-	-2.28928	0.0001102	0.000449627	Down
ENSG00000255267	AC018716.2	22	lincRNA	+	-3.55047	0.000111907	0.000456054	Down
ENSG00000243836	WDR86-AS1	NA	processed_transcript	+	2.10097	0.000114003	0.000463813	Up
ENSG00000235545	AC103923.1	27	antisense	+	-1.62992	0.000114097	0.000464054	Down
ENSG00000245954	LINC02273	5	lincRNA	+	3.05053	0.000114157	0.000464216	Up
ENSG00000203886	CYP17A1-AS1	179	antisense	+	-2.05271	0.000115568	0.000469727	Down
ENSG00000254952	AP001257.1	18	lincRNA	-	4.34645	0.000115907	0.000471048	Up
ENSG00000260093	AC034111.1	37	antisense	-	-2.02128	0.00011708	0.000475531	Down
ENSG00000284948	AC107959.4	NA	lincRNA	+	3.63188	0.000117794	0.000478259	Up
ENSG00000234199	LINC01191	15	lincRNA	+	3.21057	0.000119214	0.0004835	Up
ENSG00000234715	AC005064.1	11	antisense	+	-3.93754	0.000120689	0.000488778	Down
ENSG00000254839	AF131215.3	3	lincRNA	-	-2.32979	0.000122063	0.000493631	Down
ENSG00000234235	BOK-AS1	9	antisense	-	-2.98991	0.000122397	0.000494805	Down
ENSG00000228412	AL022068.1	174	antisense	-	-2.74824	0.00012436	0.000501717	Down
ENSG00000270988	AC019257.2	12	lincRNA	+	-2.90327	0.000124896	0.000503637	Down
ENSG00000256152	AC027290.1	12	lincRNA	+	-2.98316	0.000125814	0.000506918	Down
ENSG00000267013	LINC01929	46	lincRNA	-	5.06246	0.000125884	0.000507142	Up
ENSG00000275088	AC026469.1	NA	lincRNA	-	-2.92072	0.000127133	0.000511685	Down
ENSG00000267280	TBX2-AS1	NA	antisense	-	1.81623	0.000127172	0.000511778	Up
ENSG00000224165	DNAJC27-AS1	321	antisense	+	-2.16751	0.000129116	0.000518983	Down
ENSG00000259362	AC046168.1	5	lincRNA	+	-2.19678	0.000129996	0.000522087	Down
ENSG00000269793	ZIM2-AS1	622	antisense	+	-2.75231	0.000131548	0.000527754	Down
ENSG00000266411	AC005972.1	44	lincRNA	-	-2.97018	0.000132019	0.000529456	Down
ENSG00000234056	LINC00463	8	lincRNA	-	-3.45485	0.000132302	0.000530463	Down
ENSG00000235663	SAPCD1-AS1	81	antisense	-	-2.08431	0.000132826	0.000532374	Down
ENSG00000271401	AC010680.5	57	lincRNA	+	-2.85504	0.000133826	0.000535811	Down
ENSG00000235257	ITGA9-AS1	49	processed_transcript	-	-1.63764	0.000135522	0.00054196	Down
ENSG00000277440	AC012676.4	13	sense_intronic	+	-1.70746	0.000135802	0.000542951	Down
ENSG00000259678	AC066613.2	1	antisense	+	-2.17936	0.00013594	0.000543375	Down
ENSG00000272078	AL139423.1	NA	antisense	+	-2.89663	0.000136446	0.000545074	Down
ENSG00000204860	FAM201A	391	antisense	+	-3.35002	0.000136549	0.000545342	Down
ENSG00000231729	ARHGEF9-IT1	5	sense_intronic	-	-1.82922	0.000136562	0.000545342	Down
ENSG00000271743	AF287957.1	320	lincRNA	-	-2.46563	0.000136756	0.000545859	Down
ENSG00000256101	AC092745.1	56	lincRNA	+	-3.15692	0.000137175	0.000547273	Down
ENSG00000254862	AC100771.2	65	antisense	+	-2.43327	0.000137296	0.000547625	Down
ENSG00000213057	C1orf220	54	lincRNA	+	-1.57072	0.000137692	0.000549076	Down
ENSG00000231187	AL356056.2	NA	antisense	-	-2.41886	0.000138823	0.000553165	Down
ENSG00000277229	AC084781.1	6	sense_intronic	+	-3.94355	0.000139044	0.000553814	Down
ENSG00000233396	LINC01719	69	lincRNA	+	-1.95438	0.000139622	0.000555788	Down
ENSG00000267659	LINC01482	7	lincRNA	+	2.16828	0.000139802	0.000556375	Up
ENSG00000257431	AC089998.1	6	lincRNA	+	-3.46402	0.000141966	0.000564122	Down
ENSG00000236494	AC008080.4	14	lincRNA	-	-5.2178	0.000143446	0.000569602	Down
ENSG00000271833	AL445222.1	18	sense_intronic	+	-2.19035	0.000143766	0.000570803	Down
ENSG00000278206	AL031320.2	5	processed_transcript	+	-1.54421	0.000145094	0.000575468	Down
ENSG00000233154	LINC01762	4	lincRNA	-	3.49503	0.000145364	0.000576337	Up
ENSG00000250603	AC068658.1	109	lincRNA	-	-3.36886	0.000148469	0.000587268	Down
ENSG00000234161	PABPC5-AS1	54	antisense	-	-3.13693	0.000149358	0.0005903	Down
ENSG00000261604	AC114947.2	39	antisense	+	-2.84436	0.00015067	0.000595065	Down
ENSG00000253642	AF279873.3	28	lincRNA	+	-3.221	0.000151247	0.000597066	Down
ENSG00000270028	AC079315.1	148	antisense	-	-1.93969	0.000155913	0.000613622	Down
ENSG00000265489	AC005358.2	6	antisense	-	-4.25351	0.000158291	0.000621819	Down
ENSG00000254363	AC011379.2	4	processed_transcript	+	-1.60429	0.00015874	0.000623438	Down
ENSG00000228817	BACH1-IT2	5	lincRNA	+	1.70912	0.000160141	0.000628137	Up
ENSG00000248719	AC021127.1	49	antisense	-	-3.02804	0.000160863	0.000630823	Down
ENSG00000284624	AC092902.5	83	processed_transcript	+	-2.55654	0.000164268	0.000643133	Down
ENSG00000272459	AC139795.3	100	lincRNA	+	-2.11832	0.000164826	0.000644942	Down
ENSG00000224934	AL391684.1	23	lincRNA	+	-1.65971	0.000167989	0.000656252	Down
ENSG00000226903	LINC00354	12	lincRNA	+	-4.89844	0.000168659	0.000658488	Down
ENSG00000258655	ARHGAP5-AS1	406	antisense	-	-1.94002	0.000169051	0.000659945	Down
ENSG00000229618	AC011287.1	1	lincRNA	+	-3.13047	0.000169541	0.000661779	Down
ENSG00000246859	STARD4-AS1	3	antisense	+	-2.15039	0.000174674	0.000679461	Down
ENSG00000258667	HIF1A-AS2	NA	lincRNA	-	3.65706	0.00017524	0.000681506	Up
ENSG00000260552	AC023043.1	NA	antisense	-	2.73568	0.000175472	0.000682172	Up
ENSG00000214546	AC087491.1	13	lincRNA	+	-4.02017	0.000175721	0.000682824	Down
ENSG00000282024	AL009031.1	NA	antisense	-	-3.26521	0.000176435	0.000685441	Down
ENSG00000281327	LINC01338	7	lincRNA	-	-4.58049	0.000176724	0.000686329	Down
ENSG00000227933	AL357874.1	95	antisense	+	3.61448	0.000179974	0.000697945	Up
ENSG00000225472	AL136366.1	527	antisense	+	-3.12548	0.00018161	0.000703037	Down
ENSG00000274719	AC012653.2	3	sense_intronic	-	4.12568	0.000182078	0.000704606	Up
ENSG00000273011	AC092681.3	17	lincRNA	+	-3.34327	0.000182141	0.00070469	Down
ENSG00000226673	LINC01108	9	lincRNA	-	-3.78338	0.000182398	0.000705363	Down
ENSG00000172965	MIR4435-2HG	30	lincRNA	-	1.78099	0.000183521	0.00070954	Up
ENSG00000253108	AC090993.1	35	lincRNA	+	-4.81141	0.000183703	0.000710163	Down
ENSG00000261019	AC010132.4	23	lincRNA	-	-1.55248	0.000186604	0.000720719	Down
ENSG00000226674	TEX41	36	lincRNA	+	2.92451	0.000186738	0.000721072	Up
ENSG00000268204	AC008763.1	25	antisense	-	2.72915	0.000187349	0.000723126	Up
ENSG00000260804	LINC01963	644	lincRNA	+	-1.58718	0.000187641	0.000724144	Down
ENSG00000235160	LINC02248	32	lincRNA	+	-5.47435	0.00018779	0.000724555	Down
ENSG00000260625	AC026471.2	12	antisense	+	-1.65206	0.000188551	0.000727157	Down
ENSG00000261766	AC133550.2	8	antisense	-	-1.91131	0.000188827	0.000727971	Down
ENSG00000235389	AL583805.2	123	sense_intronic	-	-3.11765	0.000189359	0.00072944	Down
ENSG00000227172	AC011290.1	26	antisense	-	-3.09651	0.000193761	0.000745209	Down
ENSG00000204754	LINC01951	33	lincRNA	-	-5.16815	0.000194693	0.000748623	Down
ENSG00000243620	AC092957.1	2	antisense	-	1.74305	0.000195065	0.000749881	Up
ENSG00000205791	LOH12CR2	449	lincRNA	-	-1.67634	0.000195553	0.000751415	Down
ENSG00000228853	NEGR1-IT1	14	sense_intronic	-	-4.36065	0.000195944	0.00075283	Down
ENSG00000250777	AC131956.2	113	lincRNA	-	3.65415	0.000196927	0.000756179	Up
ENSG00000258441	LINC00641	122	processed_transcript	-	-1.96234	0.000197389	0.000757694	Down
ENSG00000259395	AC087516.1	31	lincRNA	+	-4.29545	0.000198275	0.00076075	Down
ENSG00000256040	PAPPA-AS1	79	antisense	-	-1.74726	0.000198902	0.000762809	Down
ENSG00000260953	AC009093.4	25	lincRNA	-	-3.74577	0.000200232	0.0007673	Down
ENSG00000256948	AC026369.3	3	antisense	-	6.1964	0.000200846	0.000769475	Up
ENSG00000284376	AC092017.4	78	sense_overlapping	-	-4.04572	0.000200962	0.000769832	Down
ENSG00000242242	NECTIN3-AS1	234	antisense	-	-2.01178	0.000202098	0.000773747	Down
ENSG00000273407	AC069294.1	9	antisense	+	-3.78816	0.000202154	0.000773785	Down
ENSG00000228877	AL669970.3	7	lincRNA	+	-5.00051	0.000203393	0.000778174	Down
ENSG00000276417	AC092111.2	180	lincRNA	+	-2.20543	0.000203983	0.000780257	Down
ENSG00000272774	AC112219.2	20	lincRNA	+	-4.61431	0.000205525	0.000785354	Down
ENSG00000205611	LINC01597	NA	lincRNA	-	-2.62462	0.000211775	0.000806953	Down
ENSG00000226312	CFLAR-AS1	NA	antisense	-	4.64707	0.00021334	0.000812091	Up
ENSG00000235523	AL135924.2	33	lincRNA	+	-4.88336	0.000214198	0.000815081	Down
ENSG00000281664	LINC00538	361	lincRNA	-	-3.13425	0.000214851	0.000817383	Down
ENSG00000255980	AP000439.3	20	lincRNA	+	-2.94923	0.000216494	0.000822984	Down
ENSG00000261222	AC064805.1	30	lincRNA	+	3.88845	0.000216764	0.000823919	Up
ENSG00000273174	AC108673.2	23	antisense	+	3.71303	0.000220354	0.00083662	Up
ENSG00000227630	LINC01132	3	lincRNA	+	2.0204	0.000222061	0.000842154	Up
ENSG00000250668	LINC02123	10	lincRNA	-	-4.79303	0.0002223	0.000842873	Down
ENSG00000271265	AL355297.3	12	lincRNA	-	-2.2603	0.000223828	0.00084781	Down
ENSG00000260930	LINC01416	10	lincRNA	-	-3.89589	0.000224889	0.000851351	Down
ENSG00000261212	AC234778.2	165	lincRNA	-	-3.32209	0.000225647	0.000853743	Down
ENSG00000229400	AL596330.1	1	antisense	-	4.64826	0.000227384	0.000859734	Up
ENSG00000271320	AC091488.1	12	lincRNA	+	-2.07391	0.000230081	0.000869351	Down
ENSG00000246323	AC113382.1	1	antisense	+	-2.08308	0.000232259	0.000876792	Down
ENSG00000272732	AC004982.1	51	lincRNA	-	-2.28548	0.000232567	0.000877762	Down
ENSG00000270210	AC104695.3	2	lincRNA	+	2.1202	0.000233016	0.000879259	Up
ENSG00000254040	AC103719.1	62	lincRNA	+	-4.36742	0.000233415	0.000880371	Down
ENSG00000234899	SOX9-AS1	640	processed_transcript	-	-3.01161	0.000233967	0.000882155	Down
ENSG00000267606	AC006116.9	15	lincRNA	-	-1.61987	0.000234932	0.0008855	Down
ENSG00000258725	PRC1-AS1	1	antisense	+	-2.11889	0.000243075	0.000913133	Down
ENSG00000259847	LINC02126	4	lincRNA	-	4.40979	0.000243801	0.000915455	Up
ENSG00000271911	AL357054.3	1	lincRNA	+	-2.43493	0.000245528	0.000921834	Down
ENSG00000226239	AL031658.1	3	antisense	-	-2.87672	0.000248846	0.000933151	Down
ENSG00000279712	FP325330.3	NA	lincRNA	+	-5.35793	0.000249923	0.000936982	Down
ENSG00000241345	AC004690.2	98	antisense	+	-4.0293	0.000252507	0.000946144	Down
ENSG00000276012	AL160153.1	14	antisense	+	4.47165	0.000254282	0.000952266	Up
ENSG00000241213	LINC02024	375	lincRNA	-	-2.67025	0.000255002	0.000954752	Down
ENSG00000251093	AC093281.2	31	lincRNA	-	3.91741	0.00025535	0.000955737	Up
ENSG00000250490	LINC02145	3	lincRNA	-	-1.75115	0.000255985	0.000957689	Down
ENSG00000233725	LINC00284	4	lincRNA	+	-1.77306	0.000257975	0.000964491	Down
ENSG00000231437	LINC01750	425	lincRNA	+	-2.68609	0.000258514	0.000966188	Down
ENSG00000230805	AL132709.1	5	lincRNA	-	-3.81468	0.000259305	0.00096882	Down
ENSG00000268931	AC136469.1	107	antisense	-	4.97527	0.000260971	0.00097386	Up
ENSG00000247287	AL359220.1	1	antisense	-	2.21331	0.000261346	0.000975122	Up
ENSG00000254972	AP003498.1	17	lincRNA	-	-4.22609	0.000267032	0.000994938	Down
ENSG00000275236	AC009120.5	24	lincRNA	-	-2.04067	0.000267146	0.000995169	Down
ENSG00000132832	AL139352.1	4	lincRNA	-	-3.22246	0.000270003	0.00100512	Down
ENSG00000260162	AC134312.2	15	lincRNA	+	-4.36778	0.000273593	0.00101714	Down
ENSG00000258035	AC123567.2	280	antisense	-	-3.49656	0.000275879	0.00102485	Down
ENSG00000254226	LINC01933	1	lincRNA	+	-2.79941	0.000278713	0.00103435	Down
ENSG00000278816	AL121890.5	9	lincRNA	-	-3.17711	0.000281927	0.00104502	Down
ENSG00000251413	AC068898.2	3	sense_intronic	-	-1.65729	0.000282713	0.00104747	Down
ENSG00000229081	LINC01165	38	antisense	-	-2.69141	0.000289773	0.00107105	Down
ENSG00000230489	VAV3-AS1	17	antisense	+	5.11664	0.00028989	0.00107136	Up
ENSG00000258957	AL359317.2	85	lincRNA	-	-2.83954	0.000291335	0.00107599	Down
ENSG00000227954	TARID	128	antisense	-	-3.36561	0.000291612	0.00107678	Down
ENSG00000257507	LINC02373	18	lincRNA	+	-2.9488	0.00029428	0.00108592	Down
ENSG00000269895	AP000654.1	8	lincRNA	+	2.09653	0.000295651	0.00109003	Up
ENSG00000227496	AC099066.2	18	antisense	+	5.99702	0.000296334	0.00109219	Up
ENSG00000226757	AC079341.1	3	antisense	+	-4.8729	0.000298251	0.00109877	Down
ENSG00000257067	AP000797.3	31	lincRNA	+	-2.29195	0.000298314	0.00109888	Down
ENSG00000222012	AC005481.1	44	antisense	+	3.28662	0.000299573	0.00110316	Up
ENSG00000249203	LINC02224	114	lincRNA	-	-3.7655	0.000300057	0.0011047	Down
ENSG00000267834	AL592211.1	2	lincRNA	-	-1.60083	0.000301891	0.00111109	Down
ENSG00000268518	AC020909.2	2	lincRNA	-	-2.04483	0.000305093	0.00112202	Down
ENSG00000234779	BNC2-AS1	5	antisense	+	3.32382	0.000306807	0.00112771	Up
ENSG00000261411	AL161938.1	15	lincRNA	-	-4.36186	0.000307171	0.0011288	Down
ENSG00000264707	L3MBTL4-AS1	16	lincRNA	+	2.18931	0.000308177	0.00113188	Up
ENSG00000274993	AC254629.1	NA	antisense	-	-4.42764	0.00030873	0.00113367	Down
ENSG00000225195	AC078962.1	18	sense_intronic	+	2.8548	0.000310981	0.00114143	Up
ENSG00000264598	AC003687.1	15	sense_intronic	-	-4.14207	0.000311529	0.0011432	Down
ENSG00000268257	AIRN	7	antisense	-	-3.78758	0.000312396	0.00114613	Down
ENSG00000274184	AC011815.2	21	lincRNA	+	-1.79039	0.000312779	0.00114741	Down
ENSG00000233894	AC105271.1	22	antisense	+	-3.03129	0.000313482	0.00114937	Down
ENSG00000258057	BCDIN3D-AS1	41	antisense	+	-2.26731	0.000313844	0.00115057	Down
ENSG00000259005	AC005479.1	9	lincRNA	-	2.18948	0.000314255	0.00115188	Up
ENSG00000180458	AC022148.1	21	antisense	-	-2.50254	0.000318115	0.00116433	Down
ENSG00000268941	LINC01711	NA	lincRNA	+	-3.01755	0.000318186	0.00116446	Down
ENSG00000260943	LINC02555	11	lincRNA	-	4.60087	0.000318408	0.00116502	Up
ENSG00000221571	RNU6ATAC35P	21	lincRNA	+	-3.63647	0.000319161	0.00116715	Down
ENSG00000237316	Z82196.2	27	lincRNA	-	-4.75331	0.000320549	0.00117194	Down
ENSG00000267543	AC015802.3	2	sense_intronic	+	-2.11307	0.000320576	0.00117194	Down
ENSG00000249743	AC116345.1	184	lincRNA	+	-4.1828	0.000321761	0.00117564	Down
ENSG00000267629	AC138430.1	5	processed_transcript	-	-3.74669	0.000323375	0.00118115	Down
ENSG00000225062	CATIP-AS1	4	processed_transcript	-	1.87023	0.00032832	0.00119792	Up
ENSG00000282033	AC074387.1	9	lincRNA	-	-4.6118	0.000330497	0.00120498	Down
ENSG00000249604	AC096564.2	72	antisense	-	-2.58703	0.000333692	0.00121542	Down
ENSG00000267852	AC119396.2	23	antisense	-	-1.5782	0.000335071	0.00121965	Down
ENSG00000225166	AC012462.1	62	lincRNA	+	4.8979	0.000336495	0.00122457	Up
ENSG00000282080	AC006511.4	15	lincRNA	-	-4.60067	0.000338329	0.00123058	Down
ENSG00000258789	AL162171.1	79	antisense	+	-2.06327	0.000340477	0.00123775	Down
ENSG00000261302	AC106779.1	7	antisense	-	-2.52527	0.000341141	0.00123974	Down
ENSG00000261471	AC092145.1	1	antisense	+	3.43859	0.000342238	0.00124346	Up
ENSG00000248458	AL139147.1	97	antisense	-	4.25317	0.00034434	0.00125029	Up
ENSG00000251456	AC113398.2	143	sense_intronic	-	-1.9164	0.000344596	0.00125108	Down
ENSG00000284721	AL662907.3	6	lincRNA	+	-3.22608	0.000346001	0.00125527	Down
ENSG00000274444	AC078909.2	NA	lincRNA	+	-4.31441	0.000351451	0.00127265	Down
ENSG00000270035	AL359881.2	112	lincRNA	-	-2.92616	0.000352063	0.00127449	Down
ENSG00000234663	LINC01934	54	lincRNA	+	1.97625	0.00035533	0.00128591	Up
ENSG00000237585	LINC00407	108	lincRNA	+	-3.33477	0.000357505	0.00129308	Down
ENSG00000232803	SLCO4A1-AS1	NA	antisense	-	4.07126	0.000358044	0.0012949	Up
ENSG00000261634	AC026992.2	3	antisense	-	-2.42194	0.000358612	0.00129639	Down
ENSG00000277450	AC002094.4	5	sense_intronic	+	-1.81663	0.000358987	0.00129738	Down
ENSG00000240350	AC017002.3	15	lincRNA	+	5.02542	0.000361546	0.00130532	Up
ENSG00000271993	AC126118.1	14	antisense	+	-1.59314	0.000365869	0.00132008	Down
ENSG00000227911	LINC02344	11	lincRNA	-	2.00025	0.000366521	0.00132219	Up
ENSG00000273487	AC104836.1	149	lincRNA	+	-2.13291	0.000366532	0.00132219	Down
ENSG00000232124	AP001057.1	2	processed_transcript	-	4.27926	0.000366857	0.00132318	Up
ENSG00000258844	AL162511.1	149	lincRNA	+	-3.59108	0.000368955	0.00133022	Down
ENSG00000259453	AC087286.4	1	sense_intronic	+	1.54316	0.000372186	0.00133987	Up
ENSG00000186019	AC021092.1	149	antisense	-	-1.6008	0.00037328	0.00134324	Down
ENSG00000227463	AL390838.1	8	lincRNA	+	-3.47675	0.000374126	0.00134614	Down
ENSG00000228262	LINC01320	NA	lincRNA	+	-4.97778	0.000374718	0.00134798	Down
ENSG00000250101	AC106795.3	1	lincRNA	+	-3.60093	0.000386258	0.00138389	Down
ENSG00000250220	AC053527.1	72	antisense	+	-1.55109	0.000387968	0.00138957	Down
ENSG00000261754	AC008555.1	12	lincRNA	-	2.62255	0.000388169	0.00139	Up
ENSG00000224541	AP001439.1	31	antisense	+	-4.13351	0.000389129	0.0013927	Down
ENSG00000274367	AC004233.4	6	lincRNA	-	-3.04836	0.000392432	0.00140348	Down
ENSG00000273091	AP000255.1	107	lincRNA	+	-2.04078	0.000397391	0.00141986	Down
ENSG00000261671	AL158211.1	98	lincRNA	+	-2.40207	0.000397825	0.00142096	Down
ENSG00000229065	AL354893.2	49	antisense	+	-2.33536	0.000401465	0.0014329	Down
ENSG00000246334	PRR7-AS1	11	antisense	-	-1.95647	0.000402802	0.00143722	Down
ENSG00000232542	DPYD-IT1	1	sense_intronic	-	1.97823	0.000408302	0.00145484	Up
ENSG00000225623	AGBL4-IT1	200	sense_intronic	-	-2.99391	0.000408417	0.0014551	Down
ENSG00000258708	SLC25A21-AS1	392	antisense	+	-2.09088	0.000410159	0.00146069	Down
ENSG00000277386	AL138999.1	43	sense_intronic	-	1.72845	0.000412069	0.00146718	Up
ENSG00000264577	AC010761.1	7	antisense	-	-2.67982	0.00041426	0.00147405	Down
ENSG00000267940	AC022762.2	20	lincRNA	-	-1.63984	0.000416862	0.00148237	Down
ENSG00000224307	AL161785.1	NA	lincRNA	+	1.65058	0.000419361	0.00149016	Up
ENSG00000249553	PPP2R2B-IT1	416	sense_intronic	-	-3.26052	0.00041992	0.00149136	Down
ENSG00000224020	MIR181A2HG	21	antisense	+	-1.69567	0.000420531	0.00149338	Down
ENSG00000232043	AL133230.1	1	antisense	-	4.64329	0.000421361	0.00149569	Up
ENSG00000283265	AL356234.3	4	lincRNA	+	5.21231	0.000421867	0.00149717	Up
ENSG00000259554	AC084882.1	5	sense_intronic	+	-5.19088	0.0004236	0.00150285	Down
ENSG00000197301	AC090673.1	4	antisense	-	2.84365	0.0004237	0.00150289	Up
ENSG00000260005	AC027601.1	17	antisense	+	-2.61382	0.000429322	0.00152012	Down
ENSG00000250472	TRIM36-IT1	5	sense_intronic	-	-3.61416	0.000429568	0.00152083	Down
ENSG00000251423	AC016576.1	4	antisense	+	-4.29736	0.00044015	0.00155453	Down
ENSG00000278266	AC079949.2	244	lincRNA	+	-1.58079	0.000444941	0.00157032	Down
ENSG00000260249	AC007608.3	86	antisense	+	-1.86736	0.000447913	0.00157981	Down
ENSG00000236854	AL121656.1	5	lincRNA	+	-4.45725	0.000448166	0.00158054	Down
ENSG00000237836	PHKA2-AS1	1	antisense	+	2.43124	0.000449105	0.00158336	Up
ENSG00000269416	LINC01224	16	lincRNA	-	-1.6692	0.00045279	0.00159418	Down
ENSG00000285454	AC111006.1	42	lincRNA	+	-3.34711	0.000456846	0.00160696	Down
ENSG00000228151	AC004941.1	33	antisense	+	-4.11562	0.00045836	0.00161161	Down
ENSG00000257588	AC025154.2	4	antisense	-	-4.24701	0.000458431	0.00161169	Down
ENSG00000228135	LINC01494	33	antisense	-	-5.0482	0.000460936	0.00161999	Down
ENSG00000273325	AL008723.3	1	lincRNA	+	-3.44105	0.000461291	0.00162107	Down
ENSG00000260918	AC107398.3	643	sense_overlapping	+	-3.24539	0.000462537	0.0016246	Down
ENSG00000229953	AL590666.2	25	antisense	-	1.77533	0.000464695	0.00163049	Up
ENSG00000240086	AC128689.1	14	processed_transcript	-	-4.15699	0.000466672	0.00163657	Down
ENSG00000259478	AC024651.1	NA	lincRNA	-	-3.8513	0.000468313	0.00164199	Down
ENSG00000242428	C3orf67-AS1	22	antisense	+	-4.8779	0.000469719	0.00164641	Down
ENSG00000285081	AC004593.2	6	sense_intronic	-	-2.51604	0.000471485	0.00165174	Down
ENSG00000224167	AL390729.1	2	lincRNA	+	-1.66454	0.000473493	0.00165809	Down
ENSG00000272733	AP000345.2	20	lincRNA	-	-2.89063	0.000474172	0.00166012	Down
ENSG00000249609	AC080188.1	8	antisense	-	-2.51379	0.000476727	0.00166855	Down
ENSG00000175967	FO393415.1	2	antisense	+	-1.6218	0.000480928	0.00168098	Down
ENSG00000231826	LINC01819	98	lincRNA	-	-2.2691	0.000484012	0.00169124	Down
ENSG00000227455	AL450345.1	340	lincRNA	+	-2.96759	0.00048605	0.00169783	Down
ENSG00000259380	AC087473.1	3	lincRNA	-	-2.93	0.000486423	0.00169878	Down
ENSG00000277087	AL121890.3	20	lincRNA	-	-3.39263	0.000486954	0.00170046	Down
ENSG00000270704	AC124312.4	200	sense_intronic	+	-2.63553	0.000487456	0.00170151	Down
ENSG00000264188	AC106037.1	2	sense_intronic	-	1.89386	0.000488715	0.00170555	Up
ENSG00000272663	AC093635.1	222	lincRNA	-	-1.741	0.00049097	0.00171271	Down
ENSG00000238160	AC116366.2	36	antisense	-	3.556	0.000491875	0.0017155	Up
ENSG00000235497	AC012506.4	32	lincRNA	-	-4.23511	0.000492831	0.00171814	Down
ENSG00000259503	AC048383.1	7	lincRNA	+	-3.30376	0.000498304	0.00173579	Down
ENSG00000235191	NUCB1-AS1	8	antisense	-	4.62749	0.000498563	0.00173651	Up
ENSG00000246792	AC106038.1	59	antisense	+	-1.8491	0.000499881	0.00174074	Down
ENSG00000271216	LINC01050	42	lincRNA	-	4.77922	0.000503433	0.00175113	Up
ENSG00000266916	ZNF793-AS1	191	antisense	-	-1.57891	0.000505303	0.00175727	Down
ENSG00000261186	LINC01238	16	antisense	-	-2.30726	0.0005055	0.00175777	Down
ENSG00000254039	AC027801.3	11	lincRNA	+	-4.30217	0.000508127	0.00176636	Down
ENSG00000256287	LINC02398	4	lincRNA	+	-3.22317	0.000510939	0.00177559	Down
ENSG00000270171	AL359881.3	103	lincRNA	-	-3.60385	0.000513975	0.00178485	Down
ENSG00000259126	AL161752.1	10	lincRNA	-	-3.30927	0.000514873	0.00178742	Down
ENSG00000257605	AC073611.1	4	antisense	-	2.84199	0.000515224	0.00178846	Up
ENSG00000260944	FOXC2-AS1	9	antisense	-	4.22307	0.000515438	0.00178901	Up
ENSG00000261553	AL137782.1	3	processed_transcript	+	-2.211	0.000516972	0.00179366	Down
ENSG00000253513	AC009908.1	28	antisense	-	-4.23141	0.000518067	0.00179685	Down
ENSG00000275846	AL513548.3	38	lincRNA	+	-1.84781	0.000519132	0.00180017	Down
ENSG00000265179	AP000894.2	NA	processed_transcript	-	-3.62749	0.000520609	0.00180492	Down
ENSG00000268352	AC006115.1	26	lincRNA	+	-2.22411	0.000524133	0.00181602	Down
ENSG00000275672	AC025580.3	16	antisense	+	-3.35326	0.000528599	0.00182961	Down
ENSG00000266803	AC127540.1	NA	sense_intronic	-	-2.37428	0.000532347	0.00184183	Down
ENSG00000261959	AC015909.3	27	antisense	-	-3.16222	0.000536272	0.0018537	Down
ENSG00000272542	AL137246.1	19	lincRNA	+	-2.48751	0.00053653	0.00185422	Down
ENSG00000226581	AC092634.3	52	lincRNA	+	-2.55452	0.000539246	0.00186227	Down
ENSG00000250634	LINC01182	5	lincRNA	+	-2.34841	0.000541865	0.00187036	Down
ENSG00000255670	AC007619.1	75	lincRNA	+	-2.04419	0.000546353	0.00188469	Down
ENSG00000272791	AC073389.3	90	lincRNA	+	-1.72835	0.000549801	0.00189504	Down
ENSG00000267711	AC060766.6	1	lincRNA	-	2.58505	0.000552978	0.00190424	Up
ENSG00000230839	AL121760.1	16	lincRNA	-	-1.55798	0.000555027	0.00191051	Down
ENSG00000227060	LINC00629	11	lincRNA	+	-3.20954	0.000561683	0.00193163	Down
ENSG00000236021	AL359265.3	21	antisense	+	-1.72596	0.000562884	0.00193519	Down
ENSG00000227359	AC017074.1	9	lincRNA	-	1.87608	0.000564885	0.00194148	Up
ENSG00000254703	SENCR	26	antisense	-	1.75682	0.000569066	0.00195495	Up
ENSG00000261231	LINC02133	NA	lincRNA	+	-2.84826	0.000571016	0.00195996	Down
ENSG00000273445	AC133644.2	27	antisense	-	4.75812	0.000571182	0.00196013	Up
ENSG00000263316	AC027763.2	5	antisense	-	-1.70995	0.000577973	0.00197914	Down
ENSG00000223502	AL731537.1	207	antisense	-	-3.39035	0.000579356	0.00198354	Down
ENSG00000253263	AP003354.1	10	lincRNA	+	-2.05399	0.000582319	0.00199247	Down
ENSG00000249406	AC015909.1	9	lincRNA	+	5.00186	0.000583865	0.00199736	Up
ENSG00000271551	AL355297.4	87	antisense	-	-1.79172	0.000590208	0.00201717	Down
ENSG00000253658	LINC01592	70	lincRNA	-	5.62764	0.000596476	0.00203638	Up
ENSG00000273771	AC024337.2	5	lincRNA	-	-1.78053	0.000599117	0.0020443	Down
ENSG00000226686	LINC01535	43	lincRNA	+	-1.95265	0.00060082	0.00204851	Down
ENSG00000240687	AC082651.1	1	lincRNA	+	-2.19821	0.000601068	0.00204895	Down
ENSG00000236304	AP001189.1	1	antisense	+	3.79452	0.000603325	0.00205624	Up
ENSG00000263165	AC087292.1	38	antisense	+	-2.11528	0.000604722	0.00205974	Down
ENSG00000278727	AC000403.1	NA	lincRNA	+	-1.7825	0.000604872	0.00206004	Down
ENSG00000237576	LINC01888	17	antisense	+	4.00748	0.000607033	0.00206573	Up
ENSG00000229352	AC007563.1	34	lincRNA	+	-4.12465	0.000611281	0.00207831	Down
ENSG00000285424	AL162718.1	NA	lincRNA	-	3.9976	0.000611232	0.00207831	Up
ENSG00000238033	AC002480.4	8	lincRNA	-	2.77142	0.000613996	0.00208649	Up
ENSG00000253965	AC008438.2	57	antisense	-	-2.73274	0.00061395	0.00208649	Down
ENSG00000230314	ELOVL2-AS1	6	antisense	+	-2.79101	0.000616546	0.0020941	Down
ENSG00000250643	AC083906.3	1	antisense	-	-3.58234	0.000618508	0.00209992	Down
ENSG00000259182	AC019254.1	10	lincRNA	+	2.24541	0.000621299	0.00210897	Up
ENSG00000283914	AC087645.4	NA	lincRNA	+	-2.21681	0.000624164	0.00211742	Down
ENSG00000275888	AC132872.3	28	antisense	+	2.66178	0.00062545	0.00212135	Up
ENSG00000232973	CYP1B1-AS1	NA	antisense	+	1.66972	0.000627196	0.00212664	Up
ENSG00000205632	LINC01310	284	lincRNA	+	-3.93437	0.000629592	0.00213394	Down
ENSG00000285095	AC025887.2	15	antisense	+	-2.54112	0.000632455	0.00214145	Down
ENSG00000269974	AC091057.4	1	lincRNA	+	2.66952	0.000634581	0.00214672	Up
ENSG00000275720	AC243830.2	19	lincRNA	+	-1.84825	0.00063501	0.00214774	Down
ENSG00000230526	AC073370.1	30	lincRNA	+	4.85782	0.000636286	0.00215162	Up
ENSG00000176349	AC104129.1	28	antisense	+	-3.60679	0.000638214	0.00215771	Down
ENSG00000227906	SNAP25-AS1	674	antisense	-	-2.73356	0.000642056	0.00216918	Down
ENSG00000274508	AC007336.2	1	lincRNA	-	4.29108	0.000644871	0.0021776	Up
ENSG00000253736	AC022217.3	5	antisense	+	4.18443	0.000645251	0.00217867	Up
ENSG00000231654	RPS6KA2-AS1	32	antisense	+	-4.73316	0.000647036	0.00218388	Down
ENSG00000237626	AL161629.1	33	lincRNA	+	-4.73263	0.000647273	0.0021844	Down
ENSG00000248206	AC074194.1	44	sense_intronic	+	-1.72997	0.000651596	0.00219745	Down
ENSG00000264301	LINC01444	10	lincRNA	-	-4.30424	0.000651825	0.00219801	Down
ENSG00000269944	AP001267.4	NA	sense_intronic	+	-2.03128	0.000655898	0.0022102	Down
ENSG00000259462	CPEB1-AS1	84	antisense	+	-3.27583	0.000660329	0.00222313	Down
ENSG00000256050	AL583722.1	8	lincRNA	+	-2.32041	0.000660733	0.00222405	Down
ENSG00000269984	AC078795.1	31	antisense	-	-1.64166	0.000662176	0.00222868	Down
ENSG00000272479	AC010857.1	1	lincRNA	-	-5.35216	0.000676706	0.00227373	Down
ENSG00000257453	AC011611.3	NA	antisense	+	2.07054	0.000682333	0.00229013	Up
ENSG00000272155	AC055822.1	2	antisense	-	2.347	0.000683069	0.00229215	Up
ENSG00000277825	AC020917.3	2	lincRNA	-	-1.93117	0.000683363	0.00229291	Down
ENSG00000248954	AC027801.1	10	lincRNA	+	-2.49012	0.000684461	0.00229636	Down
ENSG00000233338	TLR8-AS1	13	antisense	-	4.48469	0.000692081	0.00231847	Up
ENSG00000260352	AC092287.1	NA	antisense	+	2.71719	0.000695598	0.0023284	Up
ENSG00000214797	AP002358.1	1	lincRNA	-	4.19884	0.000697784	0.00233503	Up
ENSG00000226756	AC007365.1	3	lincRNA	+	3.16763	0.000699007	0.00233843	Up
ENSG00000175772	LINC01106	6	lincRNA	-	-2.10519	0.000706086	0.00235884	Down
ENSG00000276128	AL591441.1	4	lincRNA	+	-4.01639	0.000711076	0.00237392	Down
ENSG00000248724	NPHP3-AS1	NA	antisense	+	-1.74353	0.000720906	0.00240359	Down
ENSG00000246379	AC007495.1	343	lincRNA	-	-2.14322	0.000727862	0.00242511	Down
ENSG00000255002	LINC02324	8	lincRNA	-	-2.66768	0.000728935	0.00242844	Down
ENSG00000267637	AC040904.1	NA	sense_intronic	+	2.05197	0.000731438	0.00243486	Up
ENSG00000228961	LINC01690	21	lincRNA	+	-3.90109	0.000737359	0.00245215	Down
ENSG00000228058	LINC01736	12	lincRNA	+	-2.5698	0.000737739	0.00245317	Down
ENSG00000253764	AC019257.1	509	lincRNA	-	-2.33831	0.000746494	0.00248058	Down
ENSG00000227088	AC084149.1	25	lincRNA	-	-5.44045	0.000746771	0.00248125	Down
ENSG00000233492	AL133325.2	3	lincRNA	+	-3.77275	0.000749392	0.00248898	Down
ENSG00000235665	LINC00298	43	lincRNA	-	-2.79621	0.000754713	0.00250493	Down
ENSG00000224771	ATP2B2-IT2	24	sense_intronic	-	-5.05051	0.000756606	0.00251047	Down
ENSG00000242082	SLC5A4-AS1	3	antisense	+	-3.1191	0.000761939	0.00252568	Down
ENSG00000258460	AL355096.1	433	lincRNA	-	-3.84346	0.000762291	0.00252636	Down
ENSG00000275719	AC008622.2	NA	antisense	+	1.96296	0.000764764	0.00253356	Up
ENSG00000278456	AC015712.7	10	antisense	-	-3.75431	0.00076691	0.00254017	Down
ENSG00000174171	AC020659.1	NA	antisense	+	2.94336	0.000772608	0.00255678	Up
ENSG00000260653	AC237221.1	2	lincRNA	+	-2.64373	0.000773105	0.00255793	Down
ENSG00000251085	LINC01969	3	lincRNA	+	4.52243	0.000773757	0.00255958	Up
ENSG00000250670	AC004063.1	16	lincRNA	+	-3.66131	0.000775673	0.00256492	Down
ENSG00000237941	KCNQ1DN	316	antisense	+	-3.6873	0.000776033	0.0025656	Down
ENSG00000267898	AC026803.2	51	lincRNA	+	3.15788	0.000776024	0.0025656	Up
ENSG00000258302	AC025034.1	16	antisense	+	-1.55203	0.000777947	0.00257067	Down
ENSG00000229330	AC006947.1	5	sense_intronic	+	-1.5401	0.000778763	0.00257236	Down
ENSG00000250240	AC008840.1	1	antisense	-	1.6167	0.000779174	0.00257347	Up
ENSG00000273367	AL355472.4	60	antisense	+	-4.22622	0.000782298	0.00258227	Down
ENSG00000230806	SRGAP2-AS1	5	antisense	-	-4.05235	0.000789507	0.00260403	Down
ENSG00000235786	ZNRF3-IT1	4	sense_intronic	+	-1.75875	0.000792959	0.00261337	Down
ENSG00000236289	GACAT3	13	lincRNA	+	-4.22814	0.000796042	0.00262225	Down
ENSG00000236999	ATP2B2-IT1	25	sense_intronic	-	-4.6371	0.000799846	0.00263324	Down
ENSG00000238217	LINC01877	407	lincRNA	+	-4.96811	0.000801513	0.00263822	Down
ENSG00000275850	AC005912.2	1	sense_intronic	+	1.82867	0.000802585	0.00264123	Up
ENSG00000233878	AC073133.2	335	lincRNA	-	-2.68365	0.000803941	0.00264544	Down
ENSG00000273396	LINC01396	6	lincRNA	+	-3.92569	0.000806587	0.00265311	Down
ENSG00000239906	AL627309.2	3	antisense	-	1.77841	0.000810415	0.00266544	Up
ENSG00000250579	AC022424.1	14	antisense	-	-2.99505	0.000811376	0.00266834	Down
ENSG00000284650	AL031430.1	2	lincRNA	+	-3.80505	0.000812805	0.00267252	Down
ENSG00000261839	AL358933.1	252	lincRNA	+	-2.60395	0.000821049	0.00269621	Down
ENSG00000250012	AC079848.1	72	antisense	+	-1.85197	0.000822203	0.00269974	Down
ENSG00000230084	AC006059.1	35	antisense	-	-1.92997	0.000830549	0.0027245	Down
ENSG00000267583	AC007998.3	3	lincRNA	-	3.13018	0.000835644	0.00273882	Up
ENSG00000237015	AL031186.1	95	antisense	+	-2.56738	0.000835809	0.00273909	Down
ENSG00000269956	MKNK1-AS1	2	antisense	+	-4.36616	0.000837133	0.00274237	Down
ENSG00000226562	CYP4F26P	34	lincRNA	+	-3.46083	0.000837399	0.00274271	Down
ENSG00000237594	AP000251.1	10	lincRNA	+	-3.93694	0.000840005	0.00275017	Down
ENSG00000248714	AC091180.2	16	lincRNA	+	-2.03112	0.000841377	0.00275413	Down
ENSG00000275759	AC026367.3	52	lincRNA	+	-1.86894	0.000847528	0.00277185	Down
ENSG00000259446	AC055874.1	156	antisense	-	-2.89057	0.000850388	0.00278093	Down
ENSG00000248994	AC126768.2	121	lincRNA	+	-2.5282	0.000852207	0.00278634	Down
ENSG00000234233	KCNH1-IT1	279	sense_intronic	-	-2.7153	0.000855034	0.00279423	Down
ENSG00000224764	AL353768.1	18	antisense	-	-3.88242	0.000855261	0.00279447	Down
ENSG00000236213	AC006369.1	3	antisense	+	2.50506	0.000856035	0.00279669	Up
ENSG00000225376	TMEM246-AS1	397	antisense	+	-2.90187	0.000857164	0.00279956	Down
ENSG00000177234	LINC01561	418	lincRNA	+	-1.56218	0.00085896	0.00280489	Down
ENSG00000272669	AL021707.6	17	antisense	+	1.7036	0.00085912	0.00280514	Up
ENSG00000259048	AL392023.2	446	antisense	-	-3.04427	0.000869938	0.00283608	Down
ENSG00000253730	AC015909.2	149	antisense	-	-3.04092	0.000882213	0.00287166	Down
ENSG00000225399	AC121247.1	NA	lincRNA	+	1.98993	0.00088263	0.00287246	Up
ENSG00000226012	AP001434.1	25	lincRNA	-	5.44337	0.000886551	0.00288467	Up
ENSG00000253653	AC009185.1	8	antisense	-	-2.46962	0.000889324	0.00289313	Down
ENSG00000283608	AL031056.2	149	lincRNA	+	-3.89749	0.000893492	0.00290473	Down
ENSG00000265717	AC103808.3	3	lincRNA	-	-3.5192	0.000909691	0.00295001	Down
ENSG00000204398	AL359649.1	1	lincRNA	+	-5.64222	0.00091534	0.0029669	Down
ENSG00000238004	AC009227.2	25	lincRNA	+	-3.90521	0.000917248	0.00297138	Down
ENSG00000253932	AC019270.1	601	antisense	+	-3.99507	0.000917878	0.00297313	Down
ENSG00000182376	AC138028.1	27	antisense	+	-2.52325	0.000919648	0.00297829	Down
ENSG00000239381	AC125613.1	400	lincRNA	-	-3.44447	0.000923334	0.00298893	Down
ENSG00000238230	LINC00391	285	lincRNA	-	-4.18507	0.000926153	0.00299735	Down
ENSG00000231882	F10-AS1	34	antisense	-	-4.03773	0.000934046	0.00302058	Down
ENSG00000256546	AC156455.1	6	processed_transcript	+	1.80142	0.000934305	0.00302113	Up
ENSG00000237919	AL158840.1	43	antisense	-	-4.97594	0.000934685	0.00302207	Down
ENSG00000256433	AC005840.2	3	lincRNA	+	1.62187	0.000938053	0.0030315	Up
ENSG00000258443	AC005225.1	31	sense_intronic	-	-4.7955	0.000940086	0.00303662	Down
ENSG00000259199	AC022523.1	NA	lincRNA	-	-5.18885	0.000941984	0.00304217	Down
ENSG00000264660	AC107926.1	2	antisense	+	-3.64735	0.00094577	0.00305323	Down
ENSG00000242808	SOX2-OT	535	sense_overlapping	+	-2.60133	0.000946167	0.00305393	Down
ENSG00000273584	AC096708.3	5	sense_intronic	+	2.41298	0.000948205	0.00305966	Up
ENSG00000249797	LINC02147	8	lincRNA	+	2.94988	0.000950839	0.00306725	Up
ENSG00000231633	LINC00283	NA	antisense	+	-7.76522	0.000964705	0.00310752	Down
ENSG00000224746	AC015987.1	16	antisense	+	4.32972	0.000978864	0.00314833	Up
ENSG00000242048	AC093583.1	2	processed_transcript	+	4.2375	0.000979089	0.00314875	Up
ENSG00000257241	AC078922.1	4	antisense	-	-3.70496	0.000982897	0.00315889	Down
ENSG00000262668	AJ003147.2	4	antisense	+	-3.51428	0.000983194	0.00315954	Down
ENSG00000270557	AC013731.1	21	lincRNA	+	-1.92825	0.000984666	0.00316307	Down
ENSG00000268592	AL355312.3	2	antisense	+	-2.02901	0.000990064	0.0031789	Down
ENSG00000280587	LINC01348	10	lincRNA	-	3.15485	0.000992374	0.00318571	Up
ENSG00000282859	AC003992.1	11	sense_intronic	+	-3.34062	0.00099346	0.00318829	Down
ENSG00000236856	AC105393.2	NA	lincRNA	+	-3.70804	0.00100994	0.00323778	Down
ENSG00000235806	AF241728.1	21	lincRNA	+	-4.0069	0.00101007	0.00323789	Down
ENSG00000227438	AP001471.1	NA	antisense	-	4.31509	0.00101521	0.00325251	Up
ENSG00000255949	RPS6KB2-AS1	3	antisense	-	3.87034	0.00102112	0.00326899	Up
ENSG00000249639	AC022092.1	2	antisense	+	4.80226	0.00102414	0.00327739	Up
ENSG00000271392	AC006237.1	6	sense_intronic	-	-2.7111	0.00102742	0.00328667	Down
ENSG00000237101	AC092809.4	NA	antisense	+	-1.67295	0.00102867	0.00328877	Down
ENSG00000217702	AC073263.1	31	lincRNA	+	-3.28034	0.00103062	0.00329409	Down
ENSG00000278493	AC039056.2	NA	sense_intronic	-	1.73402	0.00103741	0.00331297	Up
ENSG00000260167	AC093249.2	1	antisense	+	-2.20677	0.0010389	0.00331679	Down
ENSG00000272275	AC092687.3	NA	lincRNA	-	3.02969	0.0010393	0.00331775	Up
ENSG00000240770	C21orf91-OT1	4	lincRNA	-	-1.90634	0.00104127	0.00332341	Down
ENSG00000233461	AL445524.1	3	antisense	-	1.86751	0.00104732	0.00333924	Up
ENSG00000203635	AC144450.1	67	lincRNA	-	4.49614	0.00105346	0.0033563	Up
ENSG00000236423	LINC01134	9	lincRNA	+	1.98187	0.00105411	0.00335803	Up
ENSG00000254859	AC067930.4	NA	antisense	-	2.7878	0.00105528	0.00336082	Up
ENSG00000256128	LINC00944	1	lincRNA	-	2.25707	0.00105815	0.00336932	Up
ENSG00000261816	AC134312.6	4	lincRNA	-	-3.18149	0.0010609	0.00337648	Down
ENSG00000254370	AC025871.2	16	sense_intronic	-	-3.1741	0.0010613	0.00337743	Down
ENSG00000235151	AC131097.4	2	lincRNA	+	1.6103	0.00106378	0.00338407	Up
ENSG00000283405	AL121759.2	9	lincRNA	+	-4.22144	0.00106468	0.00338628	Down
ENSG00000251141	MRPS30-DT	336	antisense	-	-1.60742	0.00106731	0.00339367	Down
ENSG00000229151	AC233976.1	NA	lincRNA	-	-1.9781	0.00106752	0.00339404	Down
ENSG00000233213	KCNJ6-AS1	33	sense_intronic	-	-4.84901	0.00107137	0.0034053	Down
ENSG00000248544	AC008676.1	7	antisense	-	-2.15422	0.00107666	0.0034189	Down
ENSG00000175746	C15orf54	NA	lincRNA	+	4.96727	0.00108418	0.00343955	Up
ENSG00000223536	AC008164.1	31	lincRNA	+	-5.22187	0.00108699	0.00344748	Down
ENSG00000224215	AL606469.1	16	antisense	+	-2.00703	0.0010914	0.00345897	Down
ENSG00000229537	LINC01739	27	lincRNA	-	-3.74072	0.00109143	0.00345897	Down
ENSG00000231255	AC005009.1	31	antisense	-	-4.01574	0.00109341	0.00346461	Down
ENSG00000267231	AC005786.2	2	lincRNA	+	-2.95194	0.00110097	0.00348691	Down
ENSG00000256995	AC084816.1	2	lincRNA	+	-2.32219	0.00110578	0.00350086	Down
ENSG00000249167	SEMA6A-AS2	30	lincRNA	+	-2.76811	0.0011135	0.00352265	Down
ENSG00000226747	AC007966.1	263	antisense	-	-2.06863	0.0011164	0.00353083	Down
ENSG00000230223	ATXN8OS	1	antisense	+	-3.52426	0.00111795	0.00353374	Down
ENSG00000250334	LINC00989	2	lincRNA	+	2.77864	0.00111881	0.00353545	Up
ENSG00000223442	TH2LCRR	10	antisense	-	-3.5549	0.00113048	0.00356868	Down
ENSG00000179428	AC073072.1	2	antisense	-	2.20363	0.00113657	0.00358453	Up
ENSG00000254854	AP003390.1	28	antisense	+	-1.98334	0.00114041	0.00359365	Down
ENSG00000271653	AC097359.3	1	lincRNA	+	-2.23339	0.0011425	0.00359886	Down
ENSG00000271234	AL078605.1	5	lincRNA	-	-2.93582	0.0011518	0.00362379	Down
ENSG00000272525	AC099522.2	77	lincRNA	-	-1.57239	0.00115724	0.00363986	Down
ENSG00000247157	LINC01252	15	lincRNA	+	-1.62692	0.00116499	0.00366222	Down
ENSG00000261670	AC012213.2	9	lincRNA	+	-1.87425	0.00117079	0.00367906	Down
ENSG00000231616	AL354733.2	7	antisense	+	-3.07901	0.00119051	0.00373271	Down
ENSG00000284513	AC006063.2	11	lincRNA	+	-3.77093	0.00119262	0.00373862	Down
ENSG00000250357	AC108935.1	19	lincRNA	+	-3.49261	0.00120519	0.0037717	Down
ENSG00000253430	AC011726.2	1	sense_intronic	+	2.16802	0.00121335	0.00379409	Up
ENSG00000231789	PIK3CD-AS2	NA	antisense	-	2.04194	0.00121592	0.00380108	Up
ENSG00000259203	AC016044.1	7	lincRNA	-	-4.07886	0.00122695	0.00383129	Down
ENSG00000233411	AL359962.1	15	sense_intronic	-	2.88181	0.00123252	0.00384584	Up
ENSG00000272235	AL590438.1	27	lincRNA	-	-2.12819	0.00123764	0.00386109	Down
ENSG00000267746	AC104985.1	17	antisense	+	-3.95755	0.00124144	0.00387189	Down
ENSG00000231806	PCAT7	NA	antisense	+	-3.77028	0.00124231	0.00387389	Down
ENSG00000230090	AC108025.1	26	processed_transcript	-	-4.19127	0.00124373	0.00387796	Down
ENSG00000232591	AL139125.1	7	lincRNA	-	-2.36517	0.00125207	0.00390143	Down
ENSG00000224638	AC106900.1	34	lincRNA	-	2.72312	0.00125252	0.00390211	Up
ENSG00000253521	HPYR1	30	lincRNA	-	-2.98645	0.00125289	0.0039029	Down
ENSG00000249500	LINC01179	8	lincRNA	+	-3.35532	0.0012567	0.00391369	Down
ENSG00000268093	AC022154.1	20	antisense	-	-2.11002	0.00126468	0.00393472	Down
ENSG00000229162	AL445471.1	NA	antisense	+	4.07518	0.00127847	0.00397196	Up
ENSG00000275005	AL354950.1	5	antisense	+	-2.51543	0.00128505	0.00398942	Down
ENSG00000256967	AC018653.3	2	antisense	-	-1.77758	0.00128719	0.00399464	Down
ENSG00000271148	AC023762.1	14	lincRNA	-	-4.30241	0.00128899	0.00399876	Down
ENSG00000224164	AL133264.2	NA	lincRNA	+	1.74527	0.00128978	0.0040005	Up
ENSG00000229771	AL035665.1	3	lincRNA	-	2.60858	0.00129538	0.00401673	Up
ENSG00000259914	AC009063.1	335	antisense	-	-3.67414	0.00129603	0.00401839	Down
ENSG00000226431	AL121929.1	NA	sense_intronic	+	-5.01271	0.00129621	0.00401858	Down
ENSG00000278177	AL354811.1	4	antisense	-	2.02607	0.00129743	0.00402163	Up
ENSG00000257613	LINC01481	17	lincRNA	-	-1.83314	0.00130531	0.00404331	Down
ENSG00000261195	AC027130.1	6	antisense	-	-3.28307	0.00131109	0.00405876	Down
ENSG00000273824	AC008033.3	7	lincRNA	-	3.92853	0.00131161	0.00405998	Up
ENSG00000174680	GRIK1-AS1	33	antisense	+	-1.76408	0.00131235	0.0040619	Down
ENSG00000264880	AP005901.2	20	lincRNA	-	-4.2119	0.00131856	0.00407964	Down
ENSG00000277831	AL138960.1	21	lincRNA	-	-2.76866	0.00132298	0.00409144	Down
ENSG00000267265	AC011476.3	1	antisense	+	1.97038	0.00132347	0.00409256	Up
ENSG00000228414	LINC01185	1	lincRNA	-	-2.22731	0.0013306	0.00411288	Down
ENSG00000272249	AP003117.2	35	antisense	-	-4.77576	0.00133556	0.00412694	Down
ENSG00000254302	AC087855.2	4	lincRNA	+	-4.01432	0.00133815	0.00413455	Down
ENSG00000271781	AC026740.1	1	antisense	+	2.14228	0.00133863	0.00413568	Up
ENSG00000285367	AC087564.1	390	lincRNA	+	-2.28244	0.00134757	0.00416024	Down
ENSG00000233073	AC005009.2	78	antisense	-	-2.82311	0.00134901	0.00416317	Down
ENSG00000267412	AC092068.2	29	sense_intronic	-	-1.71424	0.00135222	0.00417116	Down
ENSG00000247193	AC104078.1	63	antisense	+	-1.82319	0.00135899	0.00419051	Down
ENSG00000260971	AC119674.1	10	lincRNA	-	1.87882	0.00136955	0.00421999	Up
ENSG00000266980	AC087289.1	19	antisense	-	2.68282	0.00137076	0.00422295	Up
ENSG00000261663	AC009065.8	8	antisense	+	-1.54287	0.00137329	0.00422919	Down
ENSG00000177725	AC105206.1	NA	sense_overlapping	+	1.69273	0.0013803	0.00424809	Up
ENSG00000276136	AC016957.2	11	lincRNA	+	1.56111	0.00138812	0.00426981	Up
ENSG00000236377	AC084809.2	2	lincRNA	+	-3.2383	0.0013986	0.0043001	Down
ENSG00000238221	AL139095.4	2	antisense	+	4.54505	0.00140144	0.00430764	Up
ENSG00000256325	AC025423.1	NA	antisense	+	1.63808	0.00140621	0.00431954	Up
ENSG00000262979	AC124319.1	NA	sense_intronic	+	2.49199	0.00140941	0.00432821	Up
ENSG00000233926	AL591368.1	122	lincRNA	+	-2.68783	0.00141334	0.00433751	Down
ENSG00000231754	AL512380.1	50	lincRNA	-	-4.08358	0.00141523	0.00434172	Down
ENSG00000214039	LINC02418	2	lincRNA	-	-2.77769	0.00142068	0.00435607	Down
ENSG00000277210	AC090164.3	24	lincRNA	-	-3.96214	0.00142554	0.00436961	Down
ENSG00000258976	AC013451.2	8	lincRNA	-	3.54186	0.00143123	0.00438565	Up
ENSG00000227510	LINC01442	24	lincRNA	+	-4.00486	0.00144164	0.00441394	Down
ENSG00000260599	AC011467.1	314	sense_intronic	-	-3.38933	0.00144735	0.0044286	Down
ENSG00000259070	LINC00639	126	lincRNA	-	-2.2263	0.00144964	0.00443481	Down
ENSG00000227708	LINC01850	33	lincRNA	+	-4.72682	0.00145101	0.00443816	Down
ENSG00000273233	AC097724.1	2	lincRNA	-	-2.47965	0.00145178	0.00443942	Down
ENSG00000180066	C10orf91	48	lincRNA	+	4.43637	0.00145285	0.0044414	Up
ENSG00000261842	AC073314.1	33	lincRNA	+	-4.7202	0.00145514	0.004448	Down
ENSG00000265948	AC015878.2	3	sense_intronic	+	-3.57489	0.00145854	0.0044572	Down
ENSG00000227066	Z98257.1	NA	lincRNA	+	2.33141	0.00146302	0.00446967	Up
ENSG00000213279	Z97192.2	NA	lincRNA	-	1.83649	0.00146564	0.00447728	Up
ENSG00000270977	AC015849.5	6	lincRNA	-	-2.45688	0.00147455	0.00450082	Down
ENSG00000230918	AC008063.1	2	antisense	+	5.15374	0.00148782	0.00453762	Up
ENSG00000232233	LINC02043	57	lincRNA	-	-2.3277	0.00149729	0.00456199	Down
ENSG00000187621	TCL6	NA	processed_transcript	+	4.68683	0.0015114	0.00459958	Up
ENSG00000259347	AC087482.1	7	antisense	-	-1.9491	0.00151807	0.0046182	Down
ENSG00000231829	AL157834.1	7	lincRNA	-	-1.98422	0.0015223	0.00463024	Down
ENSG00000250685	AC009123.1	2	antisense	-	-3.95976	0.00152337	0.00463309	Down
ENSG00000273132	AL355312.4	3	antisense	+	5.16241	0.0015304	0.00465119	Up
ENSG00000268218	AC137932.3	46	antisense	+	-1.61041	0.00153466	0.00466363	Down
ENSG00000230943	LINC02541	NA	lincRNA	-	4.21584	0.00153643	0.00466819	Up
ENSG00000267808	AC018755.1	4	lincRNA	+	-2.56427	0.00154067	0.00467895	Down
ENSG00000281508	AL078639.1	238	antisense	+	-1.93672	0.00155057	0.00470565	Down
ENSG00000254645	AC087379.1	32	lincRNA	-	-4.68452	0.00155187	0.00470873	Down
ENSG00000262580	AC087741.1	15	antisense	-	1.74434	0.00155973	0.00473003	Up
ENSG00000267577	AC010327.3	22	antisense	+	4.38844	0.0015782	0.0047779	Up
ENSG00000245750	DRAIC	23	lincRNA	+	-1.71419	0.0015786	0.00477868	Down
ENSG00000250522	AC004066.2	25	antisense	-	-4.51973	0.00160311	0.00484591	Down
ENSG00000260896	LINC02170	335	lincRNA	-	-1.58885	0.00160468	0.00484936	Down
ENSG00000241231	AC022294.1	13	lincRNA	-	-3.2769	0.00160873	0.00485956	Down
ENSG00000258548	LINC00645	45	lincRNA	+	-3.04912	0.00161624	0.0048795	Down
ENSG00000271776	AL445209.1	45	antisense	+	-4.55564	0.00162058	0.00489042	Down
ENSG00000279141	AL590226.2	5	lincRNA	-	3.15107	0.00162205	0.00489443	Up
ENSG00000249645	AC114912.1	NA	lincRNA	+	-5.01971	0.00162748	0.00490861	Down
ENSG00000253988	AC079015.1	28	lincRNA	+	-2.94606	0.00163044	0.00491585	Down
ENSG00000230798	FOXD3-AS1	1	antisense	-	4.24451	0.00163249	0.00492153	Up
ENSG00000259831	LINC00567	1	lincRNA	-	-2.71244	0.00164622	0.00495717	Down
ENSG00000270659	AC079610.2	10	lincRNA	+	-2.0214	0.00166706	0.0050092	Down
ENSG00000255084	AP003110.1	NA	antisense	+	4.64177	0.00169109	0.00507282	Up
ENSG00000197934	CYYR1-AS1	69	antisense	+	-2.0957	0.00169396	0.00507962	Down
ENSG00000284240	AC099062.1	6	lincRNA	+	-2.17362	0.0016992	0.00509352	Down
ENSG00000278351	AC009248.2	20	sense_intronic	+	1.55668	0.0017098	0.00512212	Up
ENSG00000255931	AP003108.1	16	lincRNA	+	-3.16226	0.0017139	0.00513303	Down
ENSG00000238099	LINC01625	5	lincRNA	-	-2.25154	0.00171765	0.0051429	Down
ENSG00000285051	AC026316.4	30	processed_transcript	+	-2.33171	0.00173427	0.00518806	Down
ENSG00000225407	AC025188.1	NA	antisense	-	4.06472	0.00174794	0.00522387	Up
ENSG00000253875	AC013643.2	25	antisense	+	-2.34366	0.00175237	0.0052357	Down
ENSG00000255647	AC093510.1	17	processed_transcript	+	-1.67374	0.00175447	0.00524061	Down
ENSG00000277715	AC079174.2	54	antisense	+	-1.68107	0.00176835	0.00527786	Down
ENSG00000265399	AP005329.2	1	antisense	+	3.85711	0.00177263	0.0052897	Up
ENSG00000225790	AC007953.1	NA	lincRNA	+	3.22866	0.00177494	0.00529565	Up
ENSG00000233559	LINC00513	8	lincRNA	+	2.82841	0.00177784	0.00530385	Up
ENSG00000277223	AC090116.1	40	sense_intronic	+	-3.63858	0.00178762	0.00532925	Down
ENSG00000275613	AC243830.1	1	lincRNA	+	-2.09171	0.00179124	0.00533762	Down
ENSG00000274698	AC099521.1	96	lincRNA	+	-2.45532	0.0017918	0.00533841	Down
ENSG00000273523	AL139082.1	13	antisense	+	-3.84471	0.0017966	0.00534987	Down
ENSG00000284612	AL591543.1	NA	lincRNA	+	-3.57465	0.00179689	0.00535027	Down
ENSG00000234184	LINC01781	4	lincRNA	+	4.8472	0.00181071	0.00538855	Up
ENSG00000253647	AC027306.1	NA	antisense	+	-2.20372	0.00181157	0.00539066	Down
ENSG00000254605	AP003555.2	9	lincRNA	-	4.34873	0.00181925	0.00541063	Up
ENSG00000232386	AC015712.1	12	lincRNA	+	-2.09833	0.00182052	0.00541394	Down
ENSG00000230385	AC012507.1	6	antisense	+	-3.23239	0.00184045	0.00546648	Down
ENSG00000272259	LINC01749	33	lincRNA	+	-4.85353	0.00185925	0.00551504	Down
ENSG00000224810	AL355482.1	14	lincRNA	-	-2.6174	0.0018629	0.00552391	Down
ENSG00000283458	AC011139.1	29	lincRNA	+	-4.87367	0.00186715	0.00553459	Down
ENSG00000275465	AL449403.2	47	lincRNA	-	-3.59303	0.00187302	0.00555053	Down
ENSG00000266913	LINC01841	NA	lincRNA	-	2.97024	0.00187415	0.00555338	Up
ENSG00000232046	LINC01798	8	lincRNA	+	-3.63339	0.00187655	0.00555903	Down
ENSG00000273361	AC021016.3	NA	antisense	-	1.71698	0.00187964	0.0055677	Up
ENSG00000259712	AC023906.5	18	antisense	-	4.38707	0.00188389	0.0055788	Up
ENSG00000260573	AC007493.1	9	lincRNA	+	-3.66954	0.00189315	0.00560329	Down
ENSG00000245293	AC096564.1	387	antisense	-	-2.30319	0.00189446	0.00560667	Down
ENSG00000258498	DIO3OS	1	lincRNA	-	1.95236	0.00189529	0.00560815	Up
ENSG00000238258	AL121748.2	13	antisense	+	2.32029	0.0019168	0.00566585	Up
ENSG00000227467	LINC01537	48	lincRNA	+	4.52254	0.00191837	0.00566998	Up
ENSG00000267262	AC011444.2	5	antisense	+	3.27255	0.00192124	0.00567728	Up
ENSG00000255173	AP003068.3	2	antisense	+	-2.21481	0.00192276	0.00568097	Down
ENSG00000269256	AC024603.1	5	antisense	-	-4.6018	0.00192716	0.00569198	Down
ENSG00000242628	AC009228.1	26	antisense	+	-2.5859	0.00193133	0.0057023	Down
ENSG00000223403	MEG9	10	lincRNA	+	-2.0665	0.00193621	0.0057132	Down
ENSG00000237879	LINC00398	NA	lincRNA	+	1.90439	0.00194815	0.00574492	Up
ENSG00000239300	AC080162.1	47	antisense	+	-2.19996	0.00196713	0.00579382	Down
ENSG00000184068	AL021453.1	116	antisense	-	-2.00786	0.00197866	0.00582268	Down
ENSG00000235180	LINC00601	437	lincRNA	-	-2.05694	0.00198193	0.00583129	Down
ENSG00000271761	AL021368.1	6	lincRNA	-	-2.19543	0.00198316	0.00583391	Down
ENSG00000259618	AC012170.3	3	lincRNA	-	-2.50238	0.00198523	0.00583898	Down
ENSG00000259834	AL365361.1	1	lincRNA	-	-1.61714	0.00198633	0.00584091	Down
ENSG00000233334	FAM53B-AS1	1	antisense	+	-3.15057	0.00198858	0.00584679	Down
ENSG00000269680	AC008760.1	26	antisense	-	4.63293	0.00199019	0.00585049	Up
ENSG00000227145	IL21-AS1	1	antisense	+	4.88934	0.00199691	0.00586924	Up
ENSG00000228566	AC022387.1	5	lincRNA	+	-4.00162	0.00200592	0.00589367	Down
ENSG00000229797	AC140481.1	5	antisense	-	-5.69882	0.00201313	0.00591383	Down
ENSG00000264808	AC068025.1	21	antisense	-	-1.93339	0.00202031	0.00593329	Down
ENSG00000246214	AC022113.1	253	antisense	+	-2.02573	0.00202912	0.00595405	Down
ENSG00000228302	AL512770.1	4	antisense	-	3.5407	0.00203262	0.00596381	Up
ENSG00000237125	HAND2-AS1	3	antisense	+	3.81545	0.00204848	0.00600355	Up
ENSG00000269086	AC008555.2	5	lincRNA	+	3.89628	0.00205695	0.00602472	Up
ENSG00000245526	LINC00461	700	lincRNA	-	-2.4487	0.00206651	0.00604906	Down
ENSG00000273211	AC137630.4	17	lincRNA	-	-1.60551	0.00207265	0.00606649	Down
ENSG00000267405	AC005180.1	14	lincRNA	-	2.61141	0.00207597	0.00607516	Up
ENSG00000282021	AC100810.3	8	lincRNA	-	-1.5399	0.00208681	0.00610212	Down
ENSG00000181798	LINC00471	6	lincRNA	-	-1.51589	0.00209238	0.00611577	Down
ENSG00000226281	AL031123.1	19	lincRNA	-	3.4679	0.00209463	0.00612181	Up
ENSG00000273369	AC096586.2	7	antisense	-	-1.6157	0.00209567	0.00612379	Down
ENSG00000273125	LINC01990	36	lincRNA	+	-2.64237	0.00209841	0.00613073	Down
ENSG00000262966	AC005695.1	28	antisense	-	-3.23049	0.0021087	0.00615592	Down
ENSG00000250974	LINC02196	5	lincRNA	+	-4.37152	0.00211369	0.00616846	Down
ENSG00000259062	ACTN1-AS1	1	antisense	+	2.54045	0.00212055	0.00618634	Up
ENSG00000272666	U62317.2	NA	lincRNA	-	3.37837	0.00212801	0.00620703	Up
ENSG00000280560	LINC01374	13	lincRNA	+	-1.52483	0.00212868	0.00620844	Down
ENSG00000235576	LINC01871	1	lincRNA	+	2.47295	0.00213039	0.0062129	Up
ENSG00000231194	FARP1-AS1	5	antisense	-	4.21807	0.00214777	0.00625762	Up
ENSG00000266088	AC004585.1	4	lincRNA	+	3.16802	0.00215521	0.00627715	Up
ENSG00000264705	AC090337.1	1	lincRNA	+	1.58826	0.00216897	0.00631123	Up
ENSG00000228126	FALEC	27	lincRNA	+	-1.838	0.00217134	0.00631703	Down
ENSG00000259460	AC078909.1	10	antisense	+	-2.93428	0.00218472	0.0063494	Down
ENSG00000278338	VWA8-AS1	159	antisense	+	-2.48422	0.00219366	0.00637265	Down
ENSG00000230185	C9orf147	11	antisense	-	-1.52313	0.00222813	0.00646166	Down
ENSG00000228459	LINC01546	7	lincRNA	+	-2.66642	0.0022402	0.00649331	Down
ENSG00000267429	AC006116.6	49	sense_intronic	-	-1.88344	0.00225079	0.00651785	Down
ENSG00000259004	LINC02285	NA	lincRNA	+	1.54241	0.00225178	0.00652016	Up
ENSG00000257083	AC073530.1	140	lincRNA	-	-2.39445	0.00227336	0.00657871	Down
ENSG00000272872	AP000525.1	NA	sense_intronic	+	2.99914	0.00228081	0.00659855	Up
ENSG00000231646	FSIP2-AS1	429	antisense	-	-1.6926	0.0022895	0.00662142	Down
ENSG00000260592	AC130456.3	NA	antisense	-	3.54528	0.0023082	0.00666982	Up
ENSG00000198221	AFDN-DT	34	lincRNA	-	-2.0233	0.0023156	0.00668889	Down
ENSG00000270021	AC026691.1	212	antisense	+	-1.86804	0.00231964	0.00669828	Down
ENSG00000233844	KCNQ5-IT1	16	sense_intronic	+	-2.0233	0.00232185	0.00670352	Down
ENSG00000235280	MCF2L-AS1	153	antisense	-	-2.48349	0.00234711	0.00676891	Down
ENSG00000254444	AC022762.1	8	sense_overlapping	-	-2.33318	0.00235057	0.00677717	Down
ENSG00000282964	AC026108.1	20	sense_intronic	-	-3.84988	0.00235665	0.00679352	Down
ENSG00000259420	AC046168.2	32	lincRNA	+	-1.79356	0.00236546	0.00681775	Down
ENSG00000261096	AC073476.3	17	sense_overlapping	+	-1.51825	0.00238363	0.00686661	Down
ENSG00000251635	LINC02278	3	lincRNA	+	-3.37998	0.00239294	0.00688931	Down
ENSG00000251209	LINC00923	NA	lincRNA	-	-1.79014	0.00240983	0.006932	Down
ENSG00000267191	AC006213.3	25	antisense	+	-2.32599	0.00241341	0.00694021	Down
ENSG00000273320	AC007032.1	7	antisense	+	1.65368	0.00245886	0.00706406	Up
ENSG00000235996	AL136090.1	5	antisense	-	-4.0602	0.00246014	0.00706711	Down
ENSG00000227619	AL391056.1	6	lincRNA	+	3.26099	0.0024618	0.00707129	Up
ENSG00000136275	C7orf69	NA	antisense	+	4.81217	0.00246625	0.00708346	Up
ENSG00000196668	LINC00173	23	processed_transcript	+	-1.93102	0.00247161	0.00709826	Down
ENSG00000214888	AL772337.1	NA	antisense	-	-7.03885	0.00247275	0.00710035	Down
ENSG00000241131	LINC02032	1	lincRNA	+	4.11981	0.00247617	0.00710773	Up
ENSG00000248571	AC106882.1	3	antisense	+	5.41953	0.0024779	0.00711209	Up
ENSG00000260862	AC099506.1	1	sense_intronic	+	-2.33083	0.00248027	0.00711709	Down
ENSG00000229160	AC009229.2	4	lincRNA	-	3.89604	0.00249335	0.00714792	Up
ENSG00000174403	MIR1-1HG-AS1	NA	antisense	-	-2.92134	0.0025156	0.00720499	Down
ENSG00000248874	C5orf17	NA	lincRNA	+	2.80252	0.00253591	0.00725577	Up
ENSG00000224939	LINC00184	NA	lincRNA	+	-2.34235	0.00253735	0.00725865	Down
ENSG00000259375	AC087286.3	3	antisense	-	2.29096	0.00256679	0.00733825	Up
ENSG00000228037	AL139246.3	2	lincRNA	+	3.23947	0.00258376	0.00738266	Up
ENSG00000259636	AC016987.2	32	sense_intronic	+	-5.03874	0.00259253	0.00740459	Down
ENSG00000242516	LINC00960	NA	lincRNA	+	3.69398	0.00259402	0.00740717	Up
ENSG00000235236	AC137630.2	13	antisense	-	-2.27745	0.00259902	0.00741875	Down
ENSG00000203987	AL772363.1	35	antisense	-	-4.31335	0.00260056	0.00742127	Down
ENSG00000227757	AP000282.1	4	antisense	-	-2.51434	0.00263243	0.00750205	Down
ENSG00000282997	AL162456.1	19	sense_intronic	+	-3.10923	0.00264579	0.00753567	Down
ENSG00000255082	GRM5-AS1	1	antisense	+	-3.14982	0.00266156	0.00757548	Down
ENSG00000266368	AC005410.2	6	antisense	-	-1.71885	0.00266354	0.00757984	Down
ENSG00000224220	AC104699.1	1	antisense	+	5.26358	0.0026708	0.00759794	Up
ENSG00000258919	AL049836.1	NA	lincRNA	-	-2.00326	0.00267684	0.00761319	Down
ENSG00000271815	AC008897.3	NA	lincRNA	+	-1.91284	0.00270875	0.00769422	Down
ENSG00000272865	AL591686.2	NA	antisense	+	-3.14455	0.00271167	0.00770058	Down
ENSG00000273384	AL137796.1	22	lincRNA	+	-2.52298	0.00271677	0.00771313	Down
ENSG00000253618	GRPEL2-AS1	13	antisense	-	-2.72878	0.00274355	0.00778327	Down
ENSG00000278847	AC006157.1	NA	lincRNA	-	-4.01942	0.00276349	0.00783654	Down
ENSG00000259577	CERNA1	205	lincRNA	+	-1.89061	0.00276953	0.00785235	Down
ENSG00000266456	AP001178.3	21	antisense	+	-3.96081	0.00277554	0.00786873	Down
ENSG00000243491	AC082651.3	1	lincRNA	-	-3.38225	0.0027784	0.00787484	Down
ENSG00000224050	AL008723.1	1	lincRNA	+	-2.9024	0.00278013	0.00787842	Down
ENSG00000231864	AL807752.3	11	antisense	+	-3.30276	0.00278187	0.00788271	Down
ENSG00000270124	AC092127.2	NA	lincRNA	-	-3.85119	0.0027845	0.00788816	Down
ENSG00000188693	CYP51A1-AS1	218	antisense	+	-1.93484	0.00278535	0.00788937	Down
ENSG00000267767	LINC01801	NA	lincRNA	-	2.01426	0.00278539	0.00788937	Up
ENSG00000260871	AC093510.2	26	sense_overlapping	-	-1.6249	0.00279558	0.00791757	Down
ENSG00000253737	AP003469.3	22	lincRNA	+	-2.89335	0.0028019	0.00793165	Down
ENSG00000258474	LINC02313	1	lincRNA	+	-3.67577	0.0028081	0.00794837	Down
ENSG00000261687	AC068724.1	16	antisense	-	-1.81907	0.00281883	0.00797419	Down
ENSG00000260962	LINC00557	32	lincRNA	+	-4.6772	0.00282823	0.00799663	Down
ENSG00000267764	AC093567.1	1	antisense	-	3.86228	0.00283671	0.00801791	Up
ENSG00000227192	AL023581.2	95	lincRNA	-	-2.37299	0.00284839	0.00804823	Down
ENSG00000255571	MIR9-3HG	672	lincRNA	+	-1.98105	0.00287736	0.00812307	Down
ENSG00000260517	AC009093.2	28	lincRNA	+	1.75192	0.00288449	0.0081407	Up
ENSG00000276110	AC242988.1	15	antisense	-	-3.69688	0.00288888	0.00815241	Down
ENSG00000233496	SYNJ2-IT1	1	sense_intronic	+	-1.63217	0.00291115	0.00820869	Down
ENSG00000267165	CHMP1B-AS1	NA	antisense	-	3.59845	0.00291835	0.00822459	Up
ENSG00000266401	AP002478.1	NA	antisense	+	3.08211	0.00292811	0.00824932	Up
ENSG00000233850	AC103563.7	358	antisense	-	-2.92516	0.00296452	0.00834007	Down
ENSG00000203279	AL590705.1	116	lincRNA	-	-2.47668	0.00297024	0.00835409	Down
ENSG00000267214	AC092068.1	19	antisense	+	4.0906	0.00298071	0.00838003	Up
ENSG00000251488	AC115622.1	10	lincRNA	-	-3.517	0.00298654	0.00839573	Down
ENSG00000259439	LINC01833	1	lincRNA	-	-8.98302	0.00301221	0.00845943	Down
ENSG00000273919	AL450423.1	2	lincRNA	+	-5.48277	0.00301754	0.008473	Down
ENSG00000260913	LINC01254	33	lincRNA	-	-3.50238	0.00302776	0.00849956	Down
ENSG00000273212	AC000068.2	10	antisense	+	-3.24427	0.00303537	0.00851741	Down
ENSG00000255041	AC103855.3	35	lincRNA	-	-4.48137	0.00304256	0.00853546	Down
ENSG00000266578	AP001025.1	28	lincRNA	+	-3.01105	0.00305185	0.00855938	Down
ENSG00000261713	SSTR5-AS1	33	processed_transcript	-	-4.57442	0.00305681	0.00857045	Down
ENSG00000228718	LINC02521	NA	lincRNA	+	4.30237	0.00308565	0.00864485	Up
ENSG00000231863	AL139393.1	47	antisense	+	-2.09363	0.0031344	0.00876833	Down
ENSG00000225450	AL021707.1	NA	antisense	+	1.55106	0.00313794	0.00877604	Up
ENSG00000240499	AC004594.1	NA	antisense	+	-3.65225	0.00314386	0.00878969	Down
ENSG00000222032	AC112721.2	3	lincRNA	-	3.07197	0.00315052	0.00880613	Up
ENSG00000263727	AP001178.1	12	sense_intronic	-	-3.8676	0.00316409	0.00883893	Down
ENSG00000233593	AL590094.1	11	processed_transcript	-	-1.56282	0.00317252	0.00886101	Down
ENSG00000269054	AC012313.6	36	antisense	+	-1.75281	0.00317881	0.00887711	Down
ENSG00000275445	AC092119.3	45	antisense	-	-1.71286	0.00318393	0.00888696	Down
ENSG00000237654	AP003025.2	19	antisense	-	-3.88388	0.00318988	0.00889993	Down
ENSG00000203650	LINC01285	88	lincRNA	+	-1.94915	0.00319116	0.00890277	Down
ENSG00000237786	GFOD1-AS1	12	antisense	+	-3.44993	0.0031971	0.00891786	Down
ENSG00000272515	AL355578.1	135	lincRNA	-	-2.78055	0.00320058	0.00892683	Down
ENSG00000259871	AC130456.1	129	sense_intronic	+	-2.58503	0.00320414	0.00893603	Down
ENSG00000269553	U62631.1	5	sense_intronic	+	-2.42901	0.00321201	0.00895576	Down
ENSG00000258279	LINC00592	1	lincRNA	+	-4.50231	0.00321448	0.00896191	Down
ENSG00000274363	AC087742.1	NA	lincRNA	+	-2.21792	0.00322178	0.00898076	Down
ENSG00000229613	LINC01501	25	lincRNA	-	-4.45487	0.00324637	0.00903887	Down
ENSG00000260484	AC131902.2	26	lincRNA	-	-3.21617	0.00325536	0.00906166	Down
ENSG00000274578	AC006249.1	3	sense_intronic	-	-1.56652	0.00325744	0.00906669	Down
ENSG00000243810	AL121721.1	3	antisense	-	3.63859	0.00326107	0.00907532	Up
ENSG00000203601	LINC00970	3	antisense	-	-3.33731	0.00327379	0.0091047	Down
ENSG00000244620	AC246787.2	NA	lincRNA	+	4.5071	0.0033033	0.00917696	Up
ENSG00000284705	AL596257.1	NA	lincRNA	+	-3.72819	0.00330436	0.00917878	Down
ENSG00000238062	SPATA3-AS1	289	lincRNA	-	-2.63033	0.00336481	0.00933402	Down
ENSG00000262714	AC007342.5	5	lincRNA	+	2.67161	0.00337389	0.00935458	Up
ENSG00000235158	AC087430.1	10	lincRNA	+	-3.02921	0.00337613	0.00935927	Down
ENSG00000258489	AC027013.1	4	lincRNA	-	3.99479	0.00339352	0.00940361	Up
ENSG00000241084	AL161785.3	19	lincRNA	+	-2.5911	0.00343115	0.0094965	Down
ENSG00000231896	AC019185.2	32	sense_intronic	+	-4.56618	0.00346901	0.00958998	Down
ENSG00000222031	AC023469.1	3	lincRNA	-	-5.84741	0.00347489	0.00960309	Down
ENSG00000265555	LINC01903	32	lincRNA	-	-4.31536	0.0034758	0.00960481	Down
ENSG00000273906	AC011297.1	NA	sense_intronic	+	-4.26272	0.00348694	0.00963086	Down
ENSG00000230023	AL590683.1	16	lincRNA	+	-3.44058	0.00348925	0.00963645	Down
ENSG00000233143	DIRC3-AS1	1	lincRNA	+	-2.74168	0.00349354	0.00964594	Down
ENSG00000257894	AC027288.3	NA	lincRNA	-	2.4092	0.00349969	0.00966055	Up
ENSG00000237372	AL606807.1	NA	lincRNA	+	3.27113	0.00352612	0.00972	Up
ENSG00000237461	AL359710.1	49	lincRNA	-	-2.10227	0.00357233	0.00983672	Down
ENSG00000225885	AC023590.1	NA	antisense	+	4.71855	0.00357254	0.00983672	Up
ENSG00000260992	DOCK9-DT	13	antisense	+	-1.52042	0.00358234	0.00985887	Down
ENSG00000224568	LINC01886	2	lincRNA	+	-5.38681	0.00358272	0.00985911	Down
ENSG00000267598	AC011446.2	NA	antisense	-	1.98424	0.00358808	0.00986904	Up
ENSG00000244137	AL512328.1	1	antisense	-	-2.60221	0.00359117	0.00987593	Down
ENSG00000243797	AC004917.1	NA	sense_overlapping	-	3.29462	0.00359886	0.00989385	Up
ENSG00000272411	AC116312.1	5	antisense	+	-2.02819	0.00360461	0.00990725	Down

## Sheet: DE_PCGs (our cohort)
Supplementary data 1. List of significantly differentially expressed PCGs between CCM patients and control samples cohort from this study (4 control vs 10 CCM samples ).
Geneid	GeneSymbol	Class	Strand	log2FoldChange	pvalue	padj	Status
ENSG00000161681	SHANK1	protein_coding	-	-6.40709	4.47656e-109	1.51164e-104	Down
ENSG00000147065	MSN	protein_coding	+	2.40531	6.70511e-96	1.13209e-91	Up
ENSG00000132357	CARD6	protein_coding	+	3.11989	1.36315e-90	1.53436e-86	Up
ENSG00000176165	FOXG1	protein_coding	+	-11.8909	7.71209e-89	6.51055e-85	Down
ENSG00000187122	SLIT1	protein_coding	-	-6.96534	1.01201e-79	6.83473e-76	Down
ENSG00000142227	EMP3	protein_coding	+	3.89867	3.24583e-79	1.82675e-75	Up
ENSG00000116544	DLGAP3	protein_coding	-	-7.18033	5.74642e-77	2.77207e-73	Down
ENSG00000161082	CELF5	protein_coding	+	-7.77915	1.98649e-76	8.38496e-73	Down
ENSG00000145198	VWA5B2	protein_coding	+	-8.48039	1.19804e-69	4.49503e-66	Down
ENSG00000181104	F2R	protein_coding	+	4.5055	4.04536e-68	1.36604e-64	Up
ENSG00000177575	CD163	protein_coding	-	8.0116	3.93041e-67	1.20657e-63	Up
ENSG00000070808	CAMK2A	protein_coding	-	-10.3724	5.12859e-63	1.44319e-59	Down
ENSG00000205542	TMSB4X	protein_coding	+	1.78155	2.43526e-60	6.32567e-57	Up
ENSG00000139329	LUM	protein_coding	-	7.86588	1.0662e-59	2.57168e-56	Up
ENSG00000026025	VIM	protein_coding	+	4.09695	3.92883e-59	8.84458e-56	Up
ENSG00000140931	CMTM3	protein_coding	+	2.83074	5.7996e-58	1.22401e-54	Up
ENSG00000221946	FXYD7	protein_coding	+	-5.84105	3.44027e-57	6.83358e-54	Down
ENSG00000130758	MAP3K10	protein_coding	+	-2.739	1.18341e-55	2.22007e-52	Down
ENSG00000126583	PRKCG	protein_coding	+	-8.81437	8.68003e-55	1.54267e-51	Down
ENSG00000181418	DDN	protein_coding	-	-9.56805	6.37555e-54	1.07645e-50	Down
ENSG00000186297	GABRA5	protein_coding	+	-9.87268	2.66627e-53	4.28736e-50	Down
ENSG00000169891	REPS2	protein_coding	+	-2.43313	3.24783e-53	4.98512e-50	Down
ENSG00000104756	KCTD9	protein_coding	-	1.63479	5.66396e-53	8.31567e-50	Up
ENSG00000135519	KCNH3	protein_coding	+	-7.33589	8.0624e-53	1.13438e-49	Down
ENSG00000163297	ANTXR2	protein_coding	-	3.43957	4.1857e-52	5.65371e-49	Up
ENSG00000101608	MYL12A	protein_coding	+	3.30915	8.4833e-51	1.10179e-47	Up
ENSG00000204103	MAFB	protein_coding	-	5.06614	8.98737e-51	1.12402e-47	Up
ENSG00000135439	AGAP2	protein_coding	-	-4.64168	7.44584e-50	8.97968e-47	Down
ENSG00000130876	SLC7A10	protein_coding	-	-10.106	7.95326e-50	9.26089e-47	Down
ENSG00000244509	APOBEC3C	protein_coding	+	2.95315	1.24574e-49	1.40221e-46	Up
ENSG00000138119	MYOF	protein_coding	-	3.84372	4.51593e-49	4.91916e-46	Up
ENSG00000177119	ANO6	protein_coding	+	2.27946	7.43359e-49	7.8443e-46	Up
ENSG00000132256	TRIM5	protein_coding	-	2.51074	2.46668e-48	2.52409e-45	Up
ENSG00000106546	AHR	protein_coding	+	3.31841	4.48737e-48	4.45675e-45	Up
ENSG00000111341	MGP	protein_coding	-	6.95823	9.775e-48	9.16895e-45	Up
ENSG00000139278	GLIPR1	protein_coding	+	2.52495	4.03779e-47	3.68508e-44	Up
ENSG00000205730	ITPRIPL2	protein_coding	+	2.25871	6.55129e-47	5.82169e-44	Up
ENSG00000107954	NEURL1	protein_coding	+	-6.3681	7.79723e-47	6.75121e-44	Down
ENSG00000173068	BNC2	protein_coding	-	2.79772	1.84261e-46	1.55553e-43	Up
ENSG00000033122	LRRC7	protein_coding	+	-8.46778	3.29788e-46	2.71616e-43	Down
ENSG00000163191	S100A11	protein_coding	-	4.70419	3.51119e-46	2.823e-43	Up
ENSG00000168542	COL3A1	protein_coding	+	10.4302	5.21752e-46	4.09733e-43	Up
ENSG00000168539	CHRM1	protein_coding	-	-10.5781	9.99046e-46	7.66723e-43	Down
ENSG00000091622	PITPNM3	protein_coding	-	-5.35259	2.14995e-45	1.57825e-42	Down
ENSG00000106333	PCOLCE	protein_coding	+	5.61048	3.1865e-45	2.2894e-42	Up
ENSG00000121797	CCRL2	protein_coding	+	4.66011	6.46417e-45	4.54754e-42	Up
ENSG00000197921	HES5	protein_coding	-	-7.7186	1.62092e-44	1.11704e-41	Down
ENSG00000110079	MS4A4A	protein_coding	+	5.5438	1.72378e-44	1.16417e-41	Up
ENSG00000103316	CRYM	protein_coding	-	-7.97989	2.32844e-44	1.5417e-41	Down
ENSG00000136535	TBR1	protein_coding	+	-6.82086	2.37906e-44	1.54493e-41	Down
ENSG00000158714	SLAMF8	protein_coding	+	7.71103	4.73089e-44	3.0142e-41	Up
ENSG00000135272	MDFIC	protein_coding	+	2.64319	1.41128e-43	8.82519e-41	Up
ENSG00000176749	CDK5R1	protein_coding	+	-4.56769	2.13358e-43	1.30994e-40	Down
ENSG00000106211	HSPB1	protein_coding	+	2.61767	8.10395e-43	4.88668e-40	Up
ENSG00000112232	KHDRBS2	protein_coding	-	-4.75919	6.0286e-42	3.57147e-39	Down
ENSG00000168685	IL7R	protein_coding	+	5.47694	2.05593e-41	1.19698e-38	Up
ENSG00000183837	PNMA3	protein_coding	+	-4.70543	3.92572e-41	2.24684e-38	Down
ENSG00000129951	PLPPR3	protein_coding	-	-7.45793	4.67262e-41	2.62975e-38	Down
ENSG00000187474	FPR3	protein_coding	+	6.72855	2.64243e-40	1.46278e-37	Up
ENSG00000185088	RPS27L	protein_coding	-	1.86063	1.53518e-39	8.3613e-37	Up
ENSG00000178202	KDELC2	protein_coding	-	2.31167	2.23348e-39	1.19715e-36	Up
ENSG00000115457	IGFBP2	protein_coding	+	6.13035	2.3087e-39	1.21813e-36	Up
ENSG00000105281	SLC1A5	protein_coding	-	3.41451	4.72195e-39	2.41592e-36	Up
ENSG00000102007	PLP2	protein_coding	+	4.19332	8.67643e-39	4.37292e-36	Up
ENSG00000136732	GYPC	protein_coding	+	2.93227	1.31293e-38	6.51984e-36	Up
ENSG00000111344	RASAL1	protein_coding	-	-6.19423	3.94553e-38	1.91556e-35	Down
ENSG00000172247	C1QTNF4	protein_coding	-	-5.33718	3.97089e-38	1.91556e-35	Down
ENSG00000175874	CREG2	protein_coding	-	-7.36403	1.05104e-37	4.99882e-35	Down
ENSG00000120708	TGFBI	protein_coding	+	7.69727	1.23017e-37	5.76951e-35	Up
ENSG00000108821	COL1A1	protein_coding	-	10.134	1.53213e-37	7.08724e-35	Up
ENSG00000105278	ZFR2	protein_coding	-	-6.11171	1.59649e-37	7.28519e-35	Down
ENSG00000213719	CLIC1	protein_coding	-	4.05173	1.70637e-37	7.68276e-35	Up
ENSG00000110042	DTX4	protein_coding	+	-2.4569	2.83549e-37	1.25985e-34	Down
ENSG00000100346	CACNA1I	protein_coding	+	-4.76308	3.09051e-37	1.35533e-34	Down
ENSG00000137868	STRA6	protein_coding	-	4.67323	4.49836e-37	1.94745e-34	Up
ENSG00000181790	ADGRB1	protein_coding	+	-5.105	4.72994e-37	2.02178e-34	Down
ENSG00000172123	SLFN12	protein_coding	-	2.6114	5.39273e-37	2.27627e-34	Up
ENSG00000135842	FAM129A	protein_coding	-	3.50859	5.53338e-37	2.30681e-34	Up
ENSG00000197321	SVIL	protein_coding	-	3.85012	7.04606e-37	2.9016e-34	Up
ENSG00000003436	TFPI	protein_coding	-	5.98173	1.00266e-36	4.07926e-34	Up
ENSG00000172824	CES4A	protein_coding	+	-3.84682	2.05642e-36	8.26681e-34	Down
ENSG00000104888	SLC17A7	protein_coding	-	-8.69004	2.2617e-36	8.98505e-34	Down
ENSG00000107438	PDLIM1	protein_coding	-	7.13201	2.38571e-36	9.36753e-34	Up
ENSG00000141258	SGSM2	protein_coding	+	-1.73984	2.58146e-36	1.00196e-33	Down
ENSG00000115594	IL1R1	protein_coding	+	4.97555	3.18533e-36	1.2223e-33	Up
ENSG00000127585	FBXL16	protein_coding	-	-7.14451	5.96092e-36	2.26167e-33	Down
ENSG00000112936	C7	protein_coding	+	5.84519	6.25416e-36	2.34656e-33	Up
ENSG00000114779	ABHD14B	protein_coding	-	1.97322	9.80897e-36	3.63988e-33	Up
ENSG00000006116	CACNG3	protein_coding	+	-10.2282	2.30221e-35	8.35927e-33	Down
ENSG00000135046	ANXA1	protein_coding	+	4.53576	2.7917e-35	1.00287e-32	Up
ENSG00000184640	9-Sep	protein_coding	+	1.73497	4.74356e-35	1.68611e-32	Up
ENSG00000124507	PACSIN1	protein_coding	+	-7.12714	4.88519e-35	1.71837e-32	Down
ENSG00000108950	FAM20A	protein_coding	-	6.10849	6.21503e-35	2.1636e-32	Up
ENSG00000108352	RAPGEFL1	protein_coding	+	-4.04973	7.10786e-35	2.44917e-32	Down
ENSG00000142694	EVA1B	protein_coding	-	3.74347	9.19571e-35	3.13657e-32	Up
ENSG00000137462	TLR2	protein_coding	+	4.057	1.08231e-34	3.61857e-32	Up
ENSG00000171428	NAT1	protein_coding	+	3.46133	1.07476e-34	3.61857e-32	Up
ENSG00000163359	COL6A3	protein_coding	-	7.9172	1.70967e-34	5.6157e-32	Up
ENSG00000196924	FLNA	protein_coding	-	3.81308	2.43857e-34	7.91785e-32	Up
ENSG00000130513	GDF15	protein_coding	+	7.38972	2.92886e-34	9.33037e-32	Up
ENSG00000166582	CENPV	protein_coding	-	-2.88172	2.91537e-34	9.33037e-32	Down
ENSG00000019169	MARCO	protein_coding	+	8.13919	3.05425e-34	9.63886e-32	Up
ENSG00000146425	DYNLT1	protein_coding	-	1.73389	4.0139e-34	1.25501e-31	Up
ENSG00000164692	COL1A2	protein_coding	+	8.04313	4.24573e-34	1.31532e-31	Up
ENSG00000100504	PYGL	protein_coding	-	3.50394	4.95473e-34	1.52101e-31	Up
ENSG00000174600	CMKLR1	protein_coding	-	4.31728	1.06742e-33	3.24726e-31	Up
ENSG00000123342	MMP19	protein_coding	-	9.08859	2.01277e-33	5.96205e-31	Up
ENSG00000241644	INMT	protein_coding	+	6.64004	2.94036e-33	8.63393e-31	Up
ENSG00000011465	DCN	protein_coding	-	5.15366	3.35702e-33	9.77239e-31	Up
ENSG00000158710	TAGLN2	protein_coding	-	3.25808	3.42967e-33	9.89856e-31	Up
ENSG00000204577	LILRB3	protein_coding	-	5.90422	3.71987e-33	1.06451e-30	Up
ENSG00000187955	COL14A1	protein_coding	+	5.40854	4.9672e-33	1.39777e-30	Up
ENSG00000118160	SLC8A2	protein_coding	-	-8.2767	6.61315e-33	1.84556e-30	Down
ENSG00000070756	PABPC1	protein_coding	-	1.76355	7.13141e-33	1.97388e-30	Up
ENSG00000163694	RBM47	protein_coding	-	4.075	1.08464e-32	2.95372e-30	Up
ENSG00000157152	SYN2	protein_coding	+	-7.05498	1.53638e-32	4.15045e-30	Down
ENSG00000135447	PPP1R1A	protein_coding	-	-5.78436	1.82431e-32	4.88915e-30	Down
ENSG00000244482	LILRA6	protein_coding	-	6.64564	1.98987e-32	5.29087e-30	Up
ENSG00000102575	ACP5	protein_coding	-	8.70168	2.70522e-32	7.08138e-30	Up
ENSG00000120645	IQSEC3	protein_coding	+	-4.50563	3.1503e-32	8.12057e-30	Down
ENSG00000107147	KCNT1	protein_coding	+	-7.69204	3.67179e-32	9.39312e-30	Down
ENSG00000148484	RSU1	protein_coding	-	1.53648	3.90006e-32	9.90205e-30	Up
ENSG00000206557	TRIM71	protein_coding	+	-5.27429	4.14901e-32	1.04555e-29	Down
ENSG00000167281	RBFOX3	protein_coding	-	-8.12218	4.20532e-32	1.05189e-29	Down
ENSG00000130592	LSP1	protein_coding	+	5.8101	4.41375e-32	1.09591e-29	Up
ENSG00000179627	ZBTB42	protein_coding	+	2.39811	4.78955e-32	1.17916e-29	Up
ENSG00000269891	ARHGAP19-SLIT1	protein_coding	-	-5.05452	4.8189e-32	1.17916e-29	Down
ENSG00000256235	SMIM3	protein_coding	+	3.85833	6.41011e-32	1.55724e-29	Up
ENSG00000186487	MYT1L	protein_coding	-	-7.86679	2.90367e-31	6.90502e-29	Down
ENSG00000112977	DAP	protein_coding	-	1.92508	3.62956e-31	8.57085e-29	Up
ENSG00000119681	LTBP2	protein_coding	-	5.56731	5.7649e-31	1.35187e-28	Up
ENSG00000159840	ZYX	protein_coding	+	2.84805	6.66569e-31	1.54169e-28	Up
ENSG00000163013	FBXO41	protein_coding	-	-3.60294	6.96448e-31	1.59984e-28	Down
ENSG00000241360	PDXP	protein_coding	+	-2.95867	8.72904e-31	1.97827e-28	Down
ENSG00000101327	PDYN	protein_coding	-	-12.7397	1.13043e-30	2.54482e-28	Down
ENSG00000113100	CDH9	protein_coding	-	-10.767	1.78864e-30	3.99992e-28	Down
ENSG00000196954	CASP4	protein_coding	-	4.21451	2.05554e-30	4.53669e-28	Up
ENSG00000135269	TES	protein_coding	+	4.534	2.95773e-30	6.44365e-28	Up
ENSG00000159674	SPON2	protein_coding	-	4.5097	3.7144e-30	8.04024e-28	Up
ENSG00000164076	CAMKV	protein_coding	-	-10.9412	4.18845e-30	9.00863e-28	Down
ENSG00000137767	SQOR	protein_coding	+	3.84751	5.00032e-30	1.06868e-27	Up
ENSG00000013364	MVP	protein_coding	+	2.81618	5.62355e-30	1.19431e-27	Up
ENSG00000106483	SFRP4	protein_coding	-	5.00168	6.18675e-30	1.30571e-27	Up
ENSG00000176884	GRIN1	protein_coding	+	-9.1432	7.00627e-30	1.46949e-27	Down
ENSG00000102218	RP2	protein_coding	+	2.34963	8.89232e-30	1.84218e-27	Up
ENSG00000043462	LCP2	protein_coding	-	3.14859	1.29078e-29	2.65774e-27	Up
ENSG00000153250	RBMS1	protein_coding	-	3.00919	2.09774e-29	4.2417e-27	Up
ENSG00000141753	IGFBP4	protein_coding	+	5.96331	2.43734e-29	4.87007e-27	Up
ENSG00000105649	RAB3A	protein_coding	-	-5.34588	2.52225e-29	5.01007e-27	Down
ENSG00000154478	GPR26	protein_coding	+	-12.31	3.10668e-29	6.13488e-27	Down
ENSG00000105939	ZC3HAV1	protein_coding	-	1.73408	3.47862e-29	6.82943e-27	Up
ENSG00000124140	SLC12A5	protein_coding	+	-6.93357	3.65208e-29	7.12852e-27	Down
ENSG00000147443	DOK2	protein_coding	-	6.79133	3.84416e-29	7.46032e-27	Up
ENSG00000136048	DRAM1	protein_coding	+	4.36546	4.88922e-29	9.43424e-27	Up
ENSG00000166927	MS4A7	protein_coding	+	3.30575	5.61469e-29	1.07725e-26	Up
ENSG00000164100	NDST3	protein_coding	+	-6.97664	5.8175e-29	1.10986e-26	Down
ENSG00000038945	MSR1	protein_coding	-	4.98323	5.85754e-29	1.11122e-26	Up
ENSG00000109861	CTSC	protein_coding	-	3.83272	6.7211e-29	1.26792e-26	Up
ENSG00000145703	IQGAP2	protein_coding	+	4.94334	6.93323e-29	1.30067e-26	Up
ENSG00000197584	KCNMB2	protein_coding	+	-4.64211	9.32844e-29	1.74035e-26	Down
ENSG00000144843	ADPRH	protein_coding	+	2.68971	1.00313e-28	1.85102e-26	Up
ENSG00000167889	MGAT5B	protein_coding	+	-6.3532	9.99633e-29	1.85102e-26	Down
ENSG00000115194	SLC30A3	protein_coding	-	-8.49884	1.03284e-28	1.89549e-26	Down
ENSG00000143226	FCGR2A	protein_coding	+	4.04423	1.40991e-28	2.5735e-26	Up
ENSG00000164294	GPX8	protein_coding	+	5.54433	1.4313e-28	2.58812e-26	Up
ENSG00000197467	COL13A1	protein_coding	+	4.80563	1.43325e-28	2.58812e-26	Up
ENSG00000135404	CD63	protein_coding	-	2.60181	1.57171e-28	2.82306e-26	Up
ENSG00000101180	HRH3	protein_coding	-	-8.81545	1.93089e-28	3.43169e-26	Down
ENSG00000159403	C1R	protein_coding	-	4.77624	2.12344e-28	3.75415e-26	Up
ENSG00000088882	CPXM1	protein_coding	-	6.43754	3.03503e-28	5.33786e-26	Up
ENSG00000130368	MAS1	protein_coding	+	-8.20198	3.34998e-28	5.86125e-26	Down
ENSG00000134242	PTPN22	protein_coding	-	4.40281	4.39489e-28	7.64984e-26	Up
ENSG00000150687	PRSS23	protein_coding	+	4.72308	5.18038e-28	8.97083e-26	Up
ENSG00000000971	CFH	protein_coding	+	5.13906	5.95121e-28	1.02406e-25	Up
ENSG00000274618	HIST1H4F	protein_coding	+	3.01643	5.97431e-28	1.02406e-25	Up
ENSG00000102359	SRPX2	protein_coding	+	5.65605	7.02168e-28	1.1915e-25	Up
ENSG00000115507	OTX1	protein_coding	+	-3.85116	8.86196e-28	1.49625e-25	Down
ENSG00000166111	SVOP	protein_coding	-	-7.77138	1.24163e-27	2.08594e-25	Down
ENSG00000187730	GABRD	protein_coding	+	-5.6647	1.25765e-27	2.1024e-25	Down
ENSG00000169813	HNRNPF	protein_coding	-	1.70387	1.39049e-27	2.30167e-25	Up
ENSG00000196335	STK31	protein_coding	+	-3.12289	1.38697e-27	2.30167e-25	Down
ENSG00000167964	RAB26	protein_coding	+	-6.04778	1.51641e-27	2.48574e-25	Down
ENSG00000170419	VSTM2A	protein_coding	+	-10.9246	1.75204e-27	2.85812e-25	Down
ENSG00000203710	CR1	protein_coding	+	5.66658	1.84069e-27	2.98829e-25	Up
ENSG00000171940	ZNF217	protein_coding	-	2.49684	2.74574e-27	4.43627e-25	Up
ENSG00000077713	SLC25A43	protein_coding	+	1.95134	2.80821e-27	4.5156e-25	Up
ENSG00000158806	NPM2	protein_coding	+	-4.8102	2.99786e-27	4.79772e-25	Down
ENSG00000166741	NNMT	protein_coding	+	6.35876	3.38153e-27	5.38621e-25	Up
ENSG00000111817	DSE	protein_coding	+	2.68682	3.9954e-27	6.33412e-25	Up
ENSG00000102265	TIMP1	protein_coding	+	6.97302	4.04417e-27	6.38147e-25	Up
ENSG00000152495	CAMK4	protein_coding	+	-4.14484	5.63623e-27	8.81131e-25	Down
ENSG00000174021	GNG5	protein_coding	-	2.1492	5.82923e-27	9.07104e-25	Up
ENSG00000189410	SH2D5	protein_coding	-	-5.5435	5.8664e-27	9.087e-25	Down
ENSG00000129450	SIGLEC9	protein_coding	+	4.09095	6.43356e-27	9.92002e-25	Up
ENSG00000105329	TGFB1	protein_coding	-	2.32111	6.89774e-27	1.05874e-24	Up
ENSG00000067066	SP100	protein_coding	+	2.53503	8.92823e-27	1.3642e-24	Up
ENSG00000165985	C1QL3	protein_coding	-	-9.91454	9.00683e-27	1.37001e-24	Down
ENSG00000182326	C1S	protein_coding	+	4.47058	1.00781e-26	1.52609e-24	Up
ENSG00000151834	GABRA2	protein_coding	-	-7.75197	1.0687e-26	1.61107e-24	Down
ENSG00000168135	KCNJ4	protein_coding	-	-9.96822	1.07531e-26	1.61281e-24	Down
ENSG00000272899	ATP6V1FNB	protein_coding	+	-2.33602	1.07941e-26	1.61281e-24	Down
ENSG00000221890	NPTXR	protein_coding	-	-5.89113	1.1472e-26	1.70655e-24	Down
ENSG00000158122	AAED1	protein_coding	-	2.20011	1.20192e-26	1.78011e-24	Up
ENSG00000069974	RAB27A	protein_coding	-	3.10916	1.34464e-26	1.98278e-24	Up
ENSG00000132359	RAP1GAP2	protein_coding	+	-2.66165	1.35109e-26	1.98364e-24	Down
ENSG00000067182	TNFRSF1A	protein_coding	-	2.55092	1.44679e-26	2.09679e-24	Up
ENSG00000087245	MMP2	protein_coding	+	4.31564	1.47195e-26	2.12413e-24	Up
ENSG00000113732	ATP6V0E1	protein_coding	+	2.25536	1.9425e-26	2.77942e-24	Up
ENSG00000141448	GATA6	protein_coding	+	7.82866	2.21585e-26	3.15717e-24	Up
ENSG00000132205	EMILIN2	protein_coding	+	4.73116	2.48676e-26	3.52828e-24	Up
ENSG00000158769	F11R	protein_coding	-	2.92033	2.61555e-26	3.69548e-24	Up
ENSG00000153233	PTPRR	protein_coding	-	-5.98465	2.79744e-26	3.936e-24	Down
ENSG00000181215	C4orf50	protein_coding	-	-5.85245	2.82003e-26	3.95132e-24	Down
ENSG00000161929	SCIMP	protein_coding	-	3.77327	3.15822e-26	4.40689e-24	Up
ENSG00000182704	TSKU	protein_coding	+	3.20946	3.18878e-26	4.43122e-24	Up
ENSG00000188011	RTP5	protein_coding	+	-7.44757	3.29059e-26	4.55397e-24	Down
ENSG00000174871	CNIH2	protein_coding	+	-5.6399	3.74482e-26	5.11964e-24	Down
ENSG00000162576	MXRA8	protein_coding	-	3.60673	3.92543e-26	5.34491e-24	Up
ENSG00000182674	KCNB2	protein_coding	+	-7.55364	4.17719e-26	5.64221e-24	Down
ENSG00000147041	SYTL5	protein_coding	+	-6.08682	4.21935e-26	5.67645e-24	Down
ENSG00000162894	FCMR	protein_coding	-	5.1557	4.60701e-26	6.1734e-24	Up
ENSG00000138061	CYP1B1	protein_coding	-	4.87115	5.85608e-26	7.81613e-24	Up
ENSG00000089327	FXYD5	protein_coding	+	3.86592	7.27768e-26	9.67531e-24	Up
ENSG00000102034	ELF4	protein_coding	-	3.28098	8.93864e-26	1.18027e-23	Up
ENSG00000119686	FLVCR2	protein_coding	+	4.68067	8.94778e-26	1.18027e-23	Up
ENSG00000143622	RIT1	protein_coding	-	2.04845	9.11304e-26	1.19739e-23	Up
ENSG00000154589	LY96	protein_coding	+	3.71942	9.22583e-26	1.20751e-23	Up
ENSG00000172216	CEBPB	protein_coding	+	3.71005	1.13042e-25	1.46252e-23	Up
ENSG00000168994	PXDC1	protein_coding	-	2.18473	1.15278e-25	1.48577e-23	Up
ENSG00000142408	CACNG8	protein_coding	+	-6.15818	1.22538e-25	1.56738e-23	Down
ENSG00000177426	TGIF1	protein_coding	+	2.79052	1.24811e-25	1.59042e-23	Up
ENSG00000166106	ADAMTS15	protein_coding	+	4.57232	1.43189e-25	1.81775e-23	Up
ENSG00000111321	LTBR	protein_coding	+	3.05554	1.47442e-25	1.86473e-23	Up
ENSG00000164111	ANXA5	protein_coding	-	2.40743	1.51221e-25	1.90538e-23	Up
ENSG00000065911	MTHFD2	protein_coding	+	2.96101	1.53095e-25	1.92183e-23	Up
ENSG00000182901	RGS7	protein_coding	-	-6.0779	1.98457e-25	2.46378e-23	Down
ENSG00000060138	YBX3	protein_coding	-	3.10734	2.14334e-25	2.65115e-23	Up
ENSG00000153976	HS3ST3A1	protein_coding	-	6.08951	2.15985e-25	2.66181e-23	Up
ENSG00000085491	SLC25A24	protein_coding	-	2.76046	2.54747e-25	3.12811e-23	Up
ENSG00000067836	ROGDI	protein_coding	-	-2.40562	2.74868e-25	3.36295e-23	Down
ENSG00000106976	DNM1	protein_coding	+	-4.17673	3.51822e-25	4.2612e-23	Down
ENSG00000124491	F13A1	protein_coding	-	5.15373	3.52071e-25	4.2612e-23	Up
ENSG00000125384	PTGER2	protein_coding	+	6.76678	4.37477e-25	5.23856e-23	Up
ENSG00000116815	CD58	protein_coding	-	2.49346	4.89773e-25	5.84404e-23	Up
ENSG00000144810	COL8A1	protein_coding	+	5.83441	5.15297e-25	6.12695e-23	Up
ENSG00000157191	NECAP2	protein_coding	+	1.98502	5.47687e-25	6.48923e-23	Up
ENSG00000099308	MAST3	protein_coding	+	-2.38788	5.66539e-25	6.68912e-23	Down
ENSG00000166710	B2M	protein_coding	+	3.16077	5.83792e-25	6.86881e-23	Up
ENSG00000151150	ANK3	protein_coding	-	-3.97649	6.16699e-25	7.23079e-23	Down
ENSG00000179593	ALOX15B	protein_coding	+	7.37141	6.24052e-25	7.29169e-23	Up
ENSG00000066379	ZNRD1	protein_coding	+	1.59559	6.70922e-25	7.81231e-23	Up
ENSG00000011304	PTBP1	protein_coding	+	1.97197	7.13243e-25	8.27656e-23	Up
ENSG00000135926	TMBIM1	protein_coding	-	1.70129	8.08362e-25	9.34821e-23	Up
ENSG00000100060	MFNG	protein_coding	-	2.9314	8.35986e-25	9.63467e-23	Up
ENSG00000132514	CLEC10A	protein_coding	-	6.61293	9.0156e-25	1.03551e-22	Up
ENSG00000112773	TENT5A	protein_coding	-	3.2711	9.75682e-25	1.11684e-22	Up
ENSG00000167553	TUBA1C	protein_coding	+	3.78944	9.87432e-25	1.12647e-22	Up
ENSG00000067167	TRAM1	protein_coding	-	2.07185	1.02681e-24	1.16745e-22	Up
ENSG00000142798	HSPG2	protein_coding	-	5.3175	1.05601e-24	1.19663e-22	Up
ENSG00000129682	FGF13	protein_coding	-	-5.01269	1.07273e-24	1.2115e-22	Down
ENSG00000086062	B4GALT1	protein_coding	-	3.3124	1.09942e-24	1.23751e-22	Up
ENSG00000169756	LIMS1	protein_coding	+	2.16879	1.12733e-24	1.2647e-22	Up
ENSG00000196154	S100A4	protein_coding	-	5.28582	1.15768e-24	1.29446e-22	Up
ENSG00000176406	RIMS2	protein_coding	+	-5.50251	1.17871e-24	1.31362e-22	Down
ENSG00000197405	C5AR1	protein_coding	+	5.2925	1.31438e-24	1.46e-22	Up
ENSG00000114978	MOB1A	protein_coding	-	2.00268	1.37417e-24	1.52141e-22	Up
ENSG00000129009	ISLR	protein_coding	+	4.67416	1.41769e-24	1.56446e-22	Up
ENSG00000104324	CPQ	protein_coding	+	1.75184	1.49996e-24	1.64284e-22	Up
ENSG00000176383	B3GNT4	protein_coding	+	-5.09237	1.50065e-24	1.64284e-22	Down
ENSG00000179520	SLC17A8	protein_coding	+	-6.84614	1.50331e-24	1.64284e-22	Down
ENSG00000149781	FERMT3	protein_coding	+	4.08058	1.85825e-24	2.02418e-22	Up
ENSG00000197249	SERPINA1	protein_coding	-	3.7537	1.86523e-24	2.02524e-22	Up
ENSG00000182718	ANXA2	protein_coding	-	4.78716	2.17973e-24	2.35914e-22	Up
ENSG00000076826	CAMSAP3	protein_coding	+	-6.09228	2.41148e-24	2.60162e-22	Down
ENSG00000155066	PROM2	protein_coding	+	-1.91403	2.70787e-24	2.91208e-22	Down
ENSG00000068697	LAPTM4A	protein_coding	-	1.69138	2.87293e-24	3.07978e-22	Up
ENSG00000188060	RAB42	protein_coding	+	6.47923	3.01117e-24	3.21776e-22	Up
ENSG00000163513	TGFBR2	protein_coding	+	2.88548	3.27442e-24	3.48803e-22	Up
ENSG00000180720	CHRM4	protein_coding	-	-5.40681	3.51555e-24	3.73311e-22	Down
ENSG00000160791	CCR5	protein_coding	+	3.35729	3.55536e-24	3.76355e-22	Up
ENSG00000153071	DAB2	protein_coding	-	3.94038	3.6954e-24	3.89957e-22	Up
ENSG00000074317	SNCB	protein_coding	-	-6.38867	4.0544e-24	4.26507e-22	Down
ENSG00000149418	ST14	protein_coding	+	6.2407	4.20858e-24	4.41352e-22	Up
ENSG00000066382	MPPED2	protein_coding	-	-3.39544	4.83995e-24	5.0443e-22	Down
ENSG00000101098	RIMS4	protein_coding	-	-6.56871	5.0382e-24	5.23477e-22	Down
ENSG00000133627	ACTR3B	protein_coding	+	-3.06364	5.64769e-24	5.83215e-22	Down
ENSG00000182162	P2RY8	protein_coding	-	4.99293	5.63353e-24	5.83215e-22	Up
ENSG00000184730	APOBR	protein_coding	+	4.17377	6.69622e-24	6.87288e-22	Up
ENSG00000127947	PTPN12	protein_coding	+	1.60327	6.95118e-24	7.11296e-22	Up
ENSG00000225110	PNMA6F	protein_coding	-	-8.18399	7.08187e-24	7.22479e-22	Down
ENSG00000164199	ADGRV1	protein_coding	+	-7.17553	7.40788e-24	7.53462e-22	Down
ENSG00000153291	SLC25A27	protein_coding	+	-2.90599	7.43552e-24	7.54002e-22	Down
ENSG00000139832	RAB20	protein_coding	-	3.96911	7.98573e-24	8.07371e-22	Up
ENSG00000127954	STEAP4	protein_coding	-	5.43084	8.11646e-24	8.18139e-22	Up
ENSG00000169884	WNT10B	protein_coding	-	-3.86511	8.59705e-24	8.64004e-22	Down
ENSG00000183775	KCTD16	protein_coding	+	-6.52529	8.7202e-24	8.7378e-22	Down
ENSG00000124493	GRM4	protein_coding	-	-6.65749	9.6565e-24	9.6189e-22	Down
ENSG00000147872	PLIN2	protein_coding	-	5.73644	9.64884e-24	9.6189e-22	Up
ENSG00000121316	PLBD1	protein_coding	-	4.88671	1.00492e-23	9.98064e-22	Up
ENSG00000173917	HOXB2	protein_coding	-	5.71889	1.02052e-23	1.01059e-21	Up
ENSG00000177191	B3GNT8	protein_coding	-	5.47795	1.051e-23	1.03772e-21	Up
ENSG00000197956	S100A6	protein_coding	-	2.95134	1.34762e-23	1.32672e-21	Up
ENSG00000177679	SRRM3	protein_coding	+	-3.8612	1.46523e-23	1.43831e-21	Down
ENSG00000004399	PLXND1	protein_coding	-	2.95054	1.52582e-23	1.49344e-21	Up
ENSG00000148341	SH3GLB2	protein_coding	-	-1.63046	1.63917e-23	1.59081e-21	Down
ENSG00000122176	FMOD	protein_coding	-	4.7761	1.69011e-23	1.63529e-21	Up
ENSG00000174482	LINGO2	protein_coding	-	-5.60516	1.79336e-23	1.7253e-21	Down
ENSG00000186564	FOXD2	protein_coding	+	4.38642	1.83388e-23	1.75927e-21	Up
ENSG00000115165	CYTIP	protein_coding	-	4.48969	1.96075e-23	1.87565e-21	Up
ENSG00000121905	HPCA	protein_coding	+	-9.9452	2.14403e-23	2.04518e-21	Down
ENSG00000172350	ABCG4	protein_coding	+	-4.11421	2.26165e-23	2.15131e-21	Down
ENSG00000181284	TMEM102	protein_coding	+	2.66745	2.35223e-23	2.23118e-21	Up
ENSG00000170579	DLGAP1	protein_coding	-	-5.51023	2.37396e-23	2.24548e-21	Down
ENSG00000125430	HS3ST3B1	protein_coding	+	4.4948	2.65309e-23	2.5025e-21	Up
ENSG00000204525	HLA-C	protein_coding	-	2.92505	2.86831e-23	2.69797e-21	Up
ENSG00000123353	ORMDL2	protein_coding	+	1.8169	3.272e-23	3.06064e-21	Up
ENSG00000116701	NCF2	protein_coding	-	4.27627	3.47071e-23	3.22862e-21	Up
ENSG00000000938	FGR	protein_coding	-	4.77698	4.3829e-23	4.04377e-21	Up
ENSG00000163623	NKX6-1	protein_coding	-	3.70139	4.85084e-23	4.4633e-21	Up
ENSG00000138594	TMOD3	protein_coding	+	1.72207	4.94491e-23	4.53749e-21	Up
ENSG00000115155	OTOF	protein_coding	-	-5.63114	4.9766e-23	4.5542e-21	Down
ENSG00000135677	GNS	protein_coding	-	3.00749	5.80156e-23	5.29478e-21	Up
ENSG00000155254	MARVELD1	protein_coding	+	2.65697	6.03569e-23	5.49362e-21	Up
ENSG00000158473	CD1D	protein_coding	+	5.30521	6.13658e-23	5.57043e-21	Up
ENSG00000204628	RACK1	protein_coding	-	1.8054	6.61869e-23	5.97593e-21	Up
ENSG00000013563	DNASE1L1	protein_coding	-	1.83691	7.08263e-23	6.37776e-21	Up
ENSG00000171246	NPTX1	protein_coding	-	-6.40667	7.11875e-23	6.39324e-21	Down
ENSG00000163565	IFI16	protein_coding	+	2.21737	7.23336e-23	6.47894e-21	Up
ENSG00000092470	WDR76	protein_coding	+	2.0433	7.51943e-23	6.71735e-21	Up
ENSG00000273238	AC116565.1	protein_coding	-	-8.27469	8.97098e-23	7.97189e-21	Down
ENSG00000125810	CD93	protein_coding	-	5.52752	9.24301e-23	8.19207e-21	Up
ENSG00000203685	STUM	protein_coding	+	-5.62572	9.95945e-23	8.80394e-21	Down
ENSG00000090382	LYZ	protein_coding	+	7.81398	1.04327e-22	9.19817e-21	Up
ENSG00000166484	MAPK7	protein_coding	+	1.7401	1.05237e-22	9.25427e-21	Up
ENSG00000204681	GABBR1	protein_coding	-	-3.74289	1.0682e-22	9.36912e-21	Down
ENSG00000134802	SLC43A3	protein_coding	-	3.67096	1.087e-22	9.50928e-21	Up
ENSG00000162777	DENND2D	protein_coding	-	4.70563	1.12023e-22	9.77464e-21	Up
ENSG00000197958	RPL12	protein_coding	-	1.66517	1.14834e-22	9.99415e-21	Up
ENSG00000118640	VAMP8	protein_coding	+	4.00993	1.19391e-22	1.03374e-20	Up
ENSG00000163814	CDCP1	protein_coding	-	4.48999	1.19325e-22	1.03374e-20	Up
ENSG00000145779	TNFAIP8	protein_coding	+	4.37234	1.3711e-22	1.18412e-20	Up
ENSG00000196990	FAM163B	protein_coding	-	-9.00075	1.44885e-22	1.24808e-20	Down
ENSG00000106819	ASPN	protein_coding	-	4.48543	1.62236e-22	1.39045e-20	Up
ENSG00000101825	MXRA5	protein_coding	-	5.40087	1.73117e-22	1.47995e-20	Up
ENSG00000065308	TRAM2	protein_coding	-	3.99665	1.82193e-22	1.55361e-20	Up
ENSG00000051620	HEBP2	protein_coding	+	1.6219	2.03929e-22	1.73458e-20	Up
ENSG00000164932	CTHRC1	protein_coding	+	6.11607	2.20899e-22	1.8742e-20	Up
ENSG00000197324	LRP10	protein_coding	+	1.88142	2.30566e-22	1.95132e-20	Up
ENSG00000137076	TLN1	protein_coding	-	2.0745	2.32727e-22	1.96468e-20	Up
ENSG00000137275	RIPK1	protein_coding	+	1.598	2.38624e-22	2.00944e-20	Up
ENSG00000166257	SCN3B	protein_coding	-	-6.29033	2.47834e-22	2.08181e-20	Down
ENSG00000112297	CRYBG1	protein_coding	+	4.22059	2.72193e-22	2.28075e-20	Up
ENSG00000136542	GALNT5	protein_coding	+	6.82047	2.74455e-22	2.29401e-20	Up
ENSG00000110108	TMEM109	protein_coding	+	1.68058	2.86664e-22	2.39014e-20	Up
ENSG00000121552	CSTA	protein_coding	+	6.0275	2.90281e-22	2.41434e-20	Up
ENSG00000135862	LAMC1	protein_coding	+	3.64482	3.02889e-22	2.51301e-20	Up
ENSG00000100985	MMP9	protein_coding	+	9.19667	3.3478e-22	2.75728e-20	Up
ENSG00000174807	CD248	protein_coding	-	5.10959	3.37664e-22	2.77427e-20	Up
ENSG00000111348	ARHGDIB	protein_coding	-	2.94654	3.71751e-22	3.04691e-20	Up
ENSG00000176014	TUBB6	protein_coding	+	4.59982	3.78977e-22	3.09862e-20	Up
ENSG00000118508	RAB32	protein_coding	+	3.35073	3.87129e-22	3.15763e-20	Up
ENSG00000185404	SP140L	protein_coding	+	2.63429	3.93976e-22	3.20573e-20	Up
ENSG00000157110	RBPMS	protein_coding	+	2.7152	4.01539e-22	3.25527e-20	Up
ENSG00000100342	APOL1	protein_coding	+	4.05299	4.15045e-22	3.34492e-20	Up
ENSG00000147676	MAL2	protein_coding	+	-8.95115	4.20851e-22	3.38364e-20	Down
ENSG00000059915	PSD	protein_coding	-	-5.24973	4.47708e-22	3.59103e-20	Down
ENSG00000064666	CNN2	protein_coding	+	4.75925	4.728e-22	3.78329e-20	Up
ENSG00000157445	CACNA2D3	protein_coding	+	-3.53711	4.90789e-22	3.91796e-20	Down
ENSG00000180353	HCLS1	protein_coding	-	2.85975	5.13328e-22	4.08822e-20	Up
ENSG00000139354	GAS2L3	protein_coding	+	3.67891	5.22436e-22	4.15097e-20	Up
ENSG00000125814	NAPB	protein_coding	-	-3.75121	5.29026e-22	4.18972e-20	Down
ENSG00000159409	CELF3	protein_coding	-	-7.6119	5.29795e-22	4.18972e-20	Down
ENSG00000132975	GPR12	protein_coding	-	-6.99554	5.31783e-22	4.19562e-20	Down
ENSG00000110077	MS4A6A	protein_coding	-	5.04054	5.36504e-22	4.223e-20	Up
ENSG00000206052	DOK6	protein_coding	+	-6.19827	6.68759e-22	5.22746e-20	Down
ENSG00000149591	TAGLN	protein_coding	+	4.78715	7.10395e-22	5.54009e-20	Up
ENSG00000177614	PGBD5	protein_coding	-	-3.88115	7.12389e-22	5.54284e-20	Down
ENSG00000114646	CSPG5	protein_coding	-	-5.71893	7.17641e-22	5.57088e-20	Down
ENSG00000164082	GRM2	protein_coding	+	-4.37024	7.37595e-22	5.71264e-20	Down
ENSG00000140575	IQGAP1	protein_coding	+	2.55656	7.4656e-22	5.76884e-20	Up
ENSG00000131042	LILRB2	protein_coding	-	4.59725	7.49693e-22	5.77358e-20	Up
ENSG00000150093	ITGB1	protein_coding	-	3.07788	7.50593e-22	5.77358e-20	Up
ENSG00000128683	GAD1	protein_coding	+	-6.15452	7.88909e-22	6.05452e-20	Down
ENSG00000117091	CD48	protein_coding	-	5.31397	8.10828e-22	6.20862e-20	Up
ENSG00000010327	STAB1	protein_coding	+	4.82405	8.17626e-22	6.23914e-20	Up
ENSG00000251493	FOXD1	protein_coding	-	3.35266	8.18509e-22	6.23914e-20	Up
ENSG00000138794	CASP6	protein_coding	-	1.98309	8.25665e-22	6.27952e-20	Up
ENSG00000153179	RASSF3	protein_coding	+	3.01506	8.56675e-22	6.50072e-20	Up
ENSG00000091317	CMTM6	protein_coding	-	2.40112	9.45178e-22	7.12428e-20	Up
ENSG00000130881	LRP3	protein_coding	+	-2.0516	9.73714e-22	7.32302e-20	Down
ENSG00000185262	UBALD2	protein_coding	+	1.91477	9.84459e-22	7.38738e-20	Up
ENSG00000053524	MCF2L2	protein_coding	-	-3.81025	9.94493e-22	7.44613e-20	Down
ENSG00000167971	CASKIN1	protein_coding	-	-6.63619	1.00355e-21	7.49734e-20	Down
ENSG00000170776	AKAP13	protein_coding	+	1.8665	1.06692e-21	7.95314e-20	Up
ENSG00000119655	NPC2	protein_coding	-	3.4896	1.21404e-21	9.02991e-20	Up
ENSG00000139083	ETV6	protein_coding	+	2.07325	1.30637e-21	9.69528e-20	Up
ENSG00000149257	SERPINH1	protein_coding	+	5.05587	1.34309e-21	9.90735e-20	Up
ENSG00000168404	MLKL	protein_coding	-	2.92256	1.34375e-21	9.90735e-20	Up
ENSG00000122861	PLAU	protein_coding	+	5.83521	1.45234e-21	1.06614e-19	Up
ENSG00000136997	MYC	protein_coding	+	4.14076	1.5009e-21	1.0994e-19	Up
ENSG00000165527	ARF6	protein_coding	+	1.975	1.55313e-21	1.13275e-19	Up
ENSG00000174456	C12orf76	protein_coding	-	-1.86158	1.6345e-21	1.18952e-19	Down
ENSG00000162458	FBLIM1	protein_coding	+	5.29605	1.67276e-21	1.21475e-19	Up
ENSG00000158869	FCER1G	protein_coding	+	4.29472	1.68705e-21	1.22249e-19	Up
ENSG00000140030	GPR65	protein_coding	+	3.72322	1.71158e-21	1.23762e-19	Up
ENSG00000105374	NKG7	protein_coding	-	4.94083	1.83308e-21	1.32264e-19	Up
ENSG00000198682	PAPSS2	protein_coding	+	3.94039	1.85754e-21	1.33743e-19	Up
ENSG00000176401	EID2B	protein_coding	-	-2.26496	2.02164e-21	1.4494e-19	Down
ENSG00000147168	IL2RG	protein_coding	-	5.535	2.36274e-21	1.68678e-19	Up
ENSG00000143110	C1orf162	protein_coding	+	3.30369	2.38551e-21	1.69945e-19	Up
ENSG00000183715	OPCML	protein_coding	-	-5.30589	2.40248e-21	1.70794e-19	Down
ENSG00000111199	TRPV4	protein_coding	-	4.74224	2.58809e-21	1.83217e-19	Up
ENSG00000005379	TSPOAP1	protein_coding	-	-4.21258	2.60255e-21	1.83855e-19	Down
ENSG00000154118	JPH3	protein_coding	+	-7.57959	2.63657e-21	1.8587e-19	Down
ENSG00000143851	PTPN7	protein_coding	-	4.12047	2.68355e-21	1.88788e-19	Up
ENSG00000172322	CLEC12A	protein_coding	+	5.21709	2.78311e-21	1.95385e-19	Up
ENSG00000166448	TMEM130	protein_coding	-	-6.12577	2.82574e-21	1.97966e-19	Down
ENSG00000147403	RPL10	protein_coding	+	1.63474	2.94771e-21	2.06084e-19	Up
ENSG00000143382	ADAMTSL4	protein_coding	+	3.9904	2.96254e-21	2.06692e-19	Up
ENSG00000184743	ATL3	protein_coding	-	1.52536	2.99707e-21	2.0867e-19	Up
ENSG00000111218	PRMT8	protein_coding	+	-6.15455	3.46594e-21	2.40819e-19	Down
ENSG00000134460	IL2RA	protein_coding	-	8.69036	3.48289e-21	2.41499e-19	Up
ENSG00000119927	GPAM	protein_coding	-	-1.91559	3.49975e-21	2.42171e-19	Down
ENSG00000196581	AJAP1	protein_coding	+	-4.63248	3.51811e-21	2.42944e-19	Down
ENSG00000149380	P4HA3	protein_coding	-	6.20626	3.76401e-21	2.59394e-19	Up
ENSG00000123427	EEF1AKMT3	protein_coding	+	2.11628	3.86011e-21	2.65475e-19	Up
ENSG00000140379	BCL2A1	protein_coding	-	5.29436	3.99016e-21	2.73861e-19	Up
ENSG00000149131	SERPING1	protein_coding	+	3.99024	4.18029e-21	2.86329e-19	Up
ENSG00000073670	ADAM11	protein_coding	+	-5.58426	4.52362e-21	3.09218e-19	Down
ENSG00000167617	CDC42EP5	protein_coding	-	4.39216	4.74983e-21	3.24025e-19	Up
ENSG00000182511	FES	protein_coding	+	3.13057	5.08549e-21	3.45527e-19	Up
ENSG00000157227	MMP14	protein_coding	+	4.6693	5.13789e-21	3.48386e-19	Up
ENSG00000134709	HOOK1	protein_coding	+	-4.13972	5.32564e-21	3.59672e-19	Down
ENSG00000184500	PROS1	protein_coding	-	2.98606	5.61071e-21	3.78169e-19	Up
ENSG00000019549	SNAI2	protein_coding	-	4.59019	5.77043e-21	3.87387e-19	Up
ENSG00000149573	MPZL2	protein_coding	-	6.29271	5.97305e-21	3.99402e-19	Up
ENSG00000170801	HTRA3	protein_coding	+	6.4676	6.30531e-21	4.19956e-19	Up
ENSG00000222014	RAB6C	protein_coding	+	-4.49999	6.36559e-21	4.23137e-19	Down
ENSG00000009694	TENM1	protein_coding	-	-5.08804	6.42485e-21	4.26236e-19	Down
ENSG00000049239	H6PD	protein_coding	+	1.57369	6.67553e-21	4.41998e-19	Up
ENSG00000173611	SCAI	protein_coding	-	-2.4238	6.85297e-21	4.52859e-19	Down
ENSG00000183255	PTTG1IP	protein_coding	-	1.51761	6.93418e-21	4.57331e-19	Up
ENSG00000030582	GRN	protein_coding	+	3.8489	7.06835e-21	4.65271e-19	Up
ENSG00000165730	STOX1	protein_coding	+	-5.31892	7.33246e-21	4.81717e-19	Down
ENSG00000115414	FN1	protein_coding	-	6.6876	7.39247e-21	4.83777e-19	Up
ENSG00000198883	PNMA5	protein_coding	-	-7.66537	7.38356e-21	4.83777e-19	Down
ENSG00000144290	SLC4A10	protein_coding	+	-5.42734	7.68822e-21	5.02158e-19	Down
ENSG00000105662	CRTC1	protein_coding	+	-2.38524	8.27176e-21	5.3819e-19	Down
ENSG00000123374	CDK2	protein_coding	+	2.7023	8.41406e-21	5.46396e-19	Up
ENSG00000118292	C1orf54	protein_coding	+	1.90268	8.61047e-21	5.58077e-19	Up
ENSG00000120049	KCNIP2	protein_coding	-	-4.3019	8.68776e-21	5.62008e-19	Down
ENSG00000104870	FCGRT	protein_coding	+	3.22928	9.29675e-21	5.98782e-19	Up
ENSG00000144460	NYAP2	protein_coding	+	-7.0954	9.30941e-21	5.98782e-19	Down
ENSG00000183248	PRR36	protein_coding	-	-6.63055	9.29661e-21	5.98782e-19	Down
ENSG00000105472	CLEC11A	protein_coding	+	3.42829	9.78317e-21	6.28057e-19	Up
ENSG00000007402	CACNA2D2	protein_coding	-	-4.2557	9.82196e-21	6.29351e-19	Down
ENSG00000126458	RRAS	protein_coding	-	2.7246	1.06818e-20	6.81861e-19	Up
ENSG00000157637	SLC38A10	protein_coding	-	1.57781	1.06619e-20	6.81861e-19	Up
ENSG00000122862	SRGN	protein_coding	+	4.42785	1.13912e-20	7.25768e-19	Up
ENSG00000166862	CACNG2	protein_coding	-	-7.76569	1.15424e-20	7.3402e-19	Down
ENSG00000275385	CCL18	protein_coding	+	12.2103	1.17434e-20	7.45396e-19	Up
ENSG00000186470	BTN3A2	protein_coding	+	2.80898	1.29496e-20	8.1888e-19	Up
ENSG00000136457	CHAD	protein_coding	-	-6.18351	1.37159e-20	8.64104e-19	Down
ENSG00000163840	DTX3L	protein_coding	+	2.20657	1.40192e-20	8.79924e-19	Up
ENSG00000204397	CARD16	protein_coding	-	4.19936	1.40009e-20	8.79924e-19	Up
ENSG00000135604	STX11	protein_coding	+	4.20014	1.44687e-20	9.06457e-19	Up
ENSG00000188191	PRKAR1B	protein_coding	-	-3.22906	1.45965e-20	9.1277e-19	Down
ENSG00000131446	MGAT1	protein_coding	-	2.95371	1.81353e-20	1.12988e-18	Up
ENSG00000162630	B3GALT2	protein_coding	-	-3.90431	1.90474e-20	1.18234e-18	Down
ENSG00000065978	YBX1	protein_coding	+	2.38395	1.93023e-20	1.19596e-18	Up
ENSG00000168386	FILIP1L	protein_coding	-	4.19197	1.96467e-20	1.21507e-18	Up
ENSG00000167702	KIFC2	protein_coding	+	-2.6461	2.02746e-20	1.25161e-18	Down
ENSG00000166159	LRTM2	protein_coding	+	-9.27947	2.05986e-20	1.26929e-18	Down
ENSG00000166897	ELFN2	protein_coding	-	-6.67243	2.06873e-20	1.27244e-18	Down
ENSG00000088298	EDEM2	protein_coding	-	2.37044	2.1777e-20	1.33703e-18	Up
ENSG00000105974	CAV1	protein_coding	+	4.29252	2.55498e-20	1.56016e-18	Up
ENSG00000100292	HMOX1	protein_coding	+	8.02346	2.63015e-20	1.59739e-18	Up
ENSG00000167083	GNGT2	protein_coding	-	2.41987	2.75559e-20	1.66758e-18	Up
ENSG00000179240	GVQW3	protein_coding	+	-2.46412	2.762e-20	1.66846e-18	Down
ENSG00000126903	SLC10A3	protein_coding	-	2.11213	2.78324e-20	1.6783e-18	Up
ENSG00000100341	PNPLA5	protein_coding	-	-9.201	2.80131e-20	1.68618e-18	Down
ENSG00000087086	FTL	protein_coding	+	4.54142	2.81584e-20	1.69191e-18	Up
ENSG00000105613	MAST1	protein_coding	+	-5.75473	3.00676e-20	1.80342e-18	Down
ENSG00000197879	MYO1C	protein_coding	-	2.81764	3.04286e-20	1.82183e-18	Up
ENSG00000134013	LOXL2	protein_coding	-	6.64803	3.15289e-20	1.88437e-18	Up
ENSG00000234745	HLA-B	protein_coding	-	3.14314	3.17809e-20	1.89607e-18	Up
ENSG00000204291	COL15A1	protein_coding	+	5.56502	3.33921e-20	1.98868e-18	Up
ENSG00000112079	STK38	protein_coding	-	2.00828	3.4938e-20	2.07709e-18	Up
ENSG00000168995	SIGLEC7	protein_coding	+	4.99994	3.54528e-20	2.10399e-18	Up
ENSG00000113719	ERGIC1	protein_coding	+	1.53501	3.56544e-20	2.11224e-18	Up
ENSG00000141622	RNF165	protein_coding	+	-4.34383	3.68659e-20	2.18019e-18	Down
ENSG00000143570	SLC39A1	protein_coding	-	2.33613	4.02116e-20	2.36974e-18	Up
ENSG00000165806	CASP7	protein_coding	+	1.94797	4.26877e-20	2.51129e-18	Up
ENSG00000120093	HOXB3	protein_coding	-	5.99673	4.64308e-20	2.72674e-18	Up
ENSG00000172209	GPR22	protein_coding	+	-8.75126	4.76582e-20	2.79396e-18	Down
ENSG00000206503	HLA-A	protein_coding	+	2.7291	4.84434e-20	2.83507e-18	Up
ENSG00000145012	LPP	protein_coding	+	1.95232	5.10477e-20	2.97717e-18	Up
ENSG00000267909	CCDC177	protein_coding	-	-6.55689	5.12969e-20	2.98654e-18	Down
ENSG00000185339	TCN2	protein_coding	+	3.38677	5.21627e-20	3.03172e-18	Up
ENSG00000130822	PNCK	protein_coding	-	-5.0825	5.27898e-20	3.0629e-18	Down
ENSG00000118503	TNFAIP3	protein_coding	+	4.5682	5.39458e-20	3.1246e-18	Up
ENSG00000156097	GPR61	protein_coding	+	-6.37952	5.50116e-20	3.18088e-18	Down
ENSG00000242173	ARHGDIG	protein_coding	+	-5.3192	5.56826e-20	3.21417e-18	Down
ENSG00000172716	SLFN11	protein_coding	-	2.60568	5.82822e-20	3.35849e-18	Up
ENSG00000120889	TNFRSF10B	protein_coding	-	3.14049	5.96161e-20	3.4295e-18	Up
ENSG00000087088	BAX	protein_coding	+	2.25249	6.44507e-20	3.70131e-18	Up
ENSG00000162745	OLFML2B	protein_coding	-	5.13275	6.61123e-20	3.79029e-18	Up
ENSG00000132026	RTBDN	protein_coding	-	-8.69108	6.77166e-20	3.86913e-18	Down
ENSG00000273173	SNURF	protein_coding	+	-2.40816	6.99177e-20	3.98814e-18	Down
ENSG00000145864	GABRB2	protein_coding	-	-6.25075	7.01064e-20	3.99216e-18	Down
ENSG00000145623	OSMR	protein_coding	+	3.44789	7.83461e-20	4.45386e-18	Up
ENSG00000136235	GPNMB	protein_coding	+	6.89135	8.90583e-20	5.05432e-18	Up
ENSG00000089159	PXN	protein_coding	-	2.29629	9.32791e-20	5.27613e-18	Up
ENSG00000196569	LAMA2	protein_coding	+	3.20083	9.66869e-20	5.45974e-18	Up
ENSG00000166130	IKBIP	protein_coding	-	3.47013	9.78078e-20	5.51382e-18	Up
ENSG00000186517	ARHGAP30	protein_coding	-	3.15045	1.08559e-19	6.1097e-18	Up
ENSG00000164220	F2RL2	protein_coding	-	5.24317	1.10339e-19	6.19953e-18	Up
ENSG00000160691	SHC1	protein_coding	-	2.85964	1.1102e-19	6.21712e-18	Up
ENSG00000235961	PNMA6A	protein_coding	+	-3.22112	1.10952e-19	6.21712e-18	Down
ENSG00000124731	TREM1	protein_coding	-	6.58026	1.19958e-19	6.70653e-18	Up
ENSG00000133110	POSTN	protein_coding	-	9.42815	1.24421e-19	6.94452e-18	Up
ENSG00000135638	EMX1	protein_coding	+	-8.69902	1.31856e-19	7.34739e-18	Down
ENSG00000108309	RUNDC3A	protein_coding	+	-5.5472	1.34068e-19	7.45833e-18	Down
ENSG00000107968	MAP3K8	protein_coding	+	3.9677	1.45222e-19	8.05232e-18	Up
ENSG00000101160	CTSZ	protein_coding	-	4.7276	1.61378e-19	8.93344e-18	Up
ENSG00000008517	IL32	protein_coding	+	4.50463	1.63823e-19	9.05396e-18	Up
ENSG00000177380	PPFIA3	protein_coding	+	-3.59619	1.6707e-19	9.21831e-18	Down
ENSG00000102802	MEDAG	protein_coding	+	6.92385	1.69428e-19	9.33318e-18	Up
ENSG00000105963	ADAP1	protein_coding	-	-1.55403	1.70227e-19	9.36193e-18	Down
ENSG00000272031	ANKRD34A	protein_coding	-	-3.27403	1.78273e-19	9.78851e-18	Down
ENSG00000038210	PI4K2B	protein_coding	+	1.61516	1.85664e-19	1.01778e-17	Up
ENSG00000117151	CTBS	protein_coding	-	1.59202	1.90895e-19	1.04306e-17	Up
ENSG00000076864	RAP1GAP	protein_coding	-	-5.55324	2.07668e-19	1.13288e-17	Down
ENSG00000241839	PLEKHO2	protein_coding	+	2.56104	2.18019e-19	1.18743e-17	Up
ENSG00000169258	GPRIN1	protein_coding	-	-3.71921	2.21579e-19	1.20488e-17	Down
ENSG00000185513	L3MBTL1	protein_coding	+	-2.16045	2.22111e-19	1.20583e-17	Down
ENSG00000116329	OPRD1	protein_coding	+	-5.72618	2.25985e-19	1.22455e-17	Down
ENSG00000147570	DNAJC5B	protein_coding	+	7.33958	2.29926e-19	1.24226e-17	Up
ENSG00000091527	CDV3	protein_coding	+	1.7509	2.45145e-19	1.32026e-17	Up
ENSG00000268089	GABRQ	protein_coding	+	-7.80806	2.59145e-19	1.39123e-17	Down
ENSG00000101916	TLR8	protein_coding	+	4.06348	2.62299e-19	1.40592e-17	Up
ENSG00000153029	MR1	protein_coding	+	2.41724	2.65442e-19	1.42052e-17	Up
ENSG00000175463	TBC1D10C	protein_coding	+	3.89727	2.66825e-19	1.42565e-17	Up
ENSG00000282881	AL136373.1	protein_coding	-	-9.00654	2.81586e-19	1.50215e-17	Down
ENSG00000162542	TMCO4	protein_coding	-	2.03926	3.0899e-19	1.64314e-17	Up
ENSG00000169105	CHST14	protein_coding	+	1.62979	3.20124e-19	1.69701e-17	Up
ENSG00000008300	CELSR3	protein_coding	-	-3.0444	3.27435e-19	1.73304e-17	Down
ENSG00000013810	TACC3	protein_coding	+	3.44318	3.30822e-19	1.74823e-17	Up
ENSG00000164674	SYTL3	protein_coding	+	3.11478	3.58075e-19	1.8834e-17	Up
ENSG00000021645	NRXN3	protein_coding	+	-3.93312	3.90898e-19	2.04966e-17	Down
ENSG00000163888	CAMK2N2	protein_coding	-	-4.5183	3.95899e-19	2.07267e-17	Down
ENSG00000164023	SGMS2	protein_coding	+	3.32508	4.03903e-19	2.1113e-17	Up
ENSG00000064012	CASP8	protein_coding	+	2.67576	4.22509e-19	2.20174e-17	Up
ENSG00000138834	MAPK8IP3	protein_coding	+	-1.85198	4.26348e-19	2.21833e-17	Down
ENSG00000115590	IL1R2	protein_coding	+	7.53157	4.42054e-19	2.29298e-17	Up
ENSG00000172936	MYD88	protein_coding	+	2.78699	4.5546e-19	2.35889e-17	Up
ENSG00000121966	CXCR4	protein_coding	-	4.41213	4.61229e-19	2.38511e-17	Up
ENSG00000174417	TRHR	protein_coding	+	-8.87512	4.62576e-19	2.38842e-17	Down
ENSG00000135506	OS9	protein_coding	+	1.54193	4.7422e-19	2.4448e-17	Up
ENSG00000141574	SECTM1	protein_coding	-	5.15706	4.86679e-19	2.50521e-17	Up
ENSG00000221869	CEBPD	protein_coding	-	3.468	4.97056e-19	2.55473e-17	Up
ENSG00000145920	CPLX2	protein_coding	+	-9.09465	5.0904e-19	2.60839e-17	Down
ENSG00000012211	PRICKLE3	protein_coding	-	1.81157	5.28082e-19	2.70186e-17	Up
ENSG00000275379	HIST1H3I	protein_coding	-	4.17535	5.33467e-19	2.72528e-17	Up
ENSG00000187094	CCK	protein_coding	-	-6.17859	5.67742e-19	2.89163e-17	Down
ENSG00000188322	SBK1	protein_coding	+	-3.91835	5.82233e-19	2.96097e-17	Down
ENSG00000188573	FBLL1	protein_coding	+	-4.28058	5.88782e-19	2.98977e-17	Down
ENSG00000165501	LRR1	protein_coding	+	1.9211	6.08677e-19	3.07691e-17	Up
ENSG00000220008	LINGO3	protein_coding	-	-4.4738	6.16963e-19	3.11414e-17	Down
ENSG00000103966	EHD4	protein_coding	-	2.95145	6.36425e-19	3.20758e-17	Up
ENSG00000137809	ITGA11	protein_coding	-	5.39129	6.49743e-19	3.26982e-17	Up
ENSG00000173898	SPTBN2	protein_coding	-	-4.86338	6.58495e-19	3.30894e-17	Down
ENSG00000125733	TRIP10	protein_coding	+	2.5496	7.18584e-19	3.60552e-17	Up
ENSG00000134061	CD180	protein_coding	-	3.97819	7.71907e-19	3.85588e-17	Up
ENSG00000168890	TMEM150A	protein_coding	-	1.77725	7.79998e-19	3.89054e-17	Up
ENSG00000134028	ADAMDEC1	protein_coding	+	9.48052	8.16878e-19	4.05652e-17	Up
ENSG00000137801	THBS1	protein_coding	+	7.22326	8.25641e-19	4.09401e-17	Up
ENSG00000169783	LINGO1	protein_coding	-	-4.26745	8.29098e-19	4.10513e-17	Down
ENSG00000099998	GGT5	protein_coding	-	3.30771	8.46713e-19	4.17809e-17	Up
ENSG00000130635	COL5A1	protein_coding	+	6.94669	8.45309e-19	4.17809e-17	Up
ENSG00000105642	KCNN1	protein_coding	+	-5.50373	8.55828e-19	4.21277e-17	Down
ENSG00000062716	VMP1	protein_coding	+	2.59602	8.61915e-19	4.23656e-17	Up
ENSG00000116833	NR5A2	protein_coding	+	8.12976	8.75894e-19	4.29901e-17	Up
ENSG00000162645	GBP2	protein_coding	-	4.24218	9.59037e-19	4.68665e-17	Up
ENSG00000101017	CD40	protein_coding	+	2.61487	1.05056e-18	5.11173e-17	Up
ENSG00000106089	STX1A	protein_coding	-	-3.76935	1.05601e-18	5.13084e-17	Down
ENSG00000124406	ATP8A1	protein_coding	-	-2.86598	1.0628e-18	5.1564e-17	Down
ENSG00000108684	ASIC2	protein_coding	-	-5.71913	1.0991e-18	5.32489e-17	Down
ENSG00000166825	ANPEP	protein_coding	-	6.50779	1.14899e-18	5.55859e-17	Up
ENSG00000181019	NQO1	protein_coding	-	2.74405	1.16651e-18	5.63531e-17	Up
ENSG00000204264	PSMB8	protein_coding	-	2.38996	1.21194e-18	5.84641e-17	Up
ENSG00000260903	XKR7	protein_coding	+	-4.85104	1.22141e-18	5.88368e-17	Down
ENSG00000206538	VGLL3	protein_coding	-	5.26304	1.22696e-18	5.90197e-17	Up
ENSG00000050344	NFE2L3	protein_coding	+	3.03494	1.31956e-18	6.33838e-17	Up
ENSG00000178607	ERN1	protein_coding	-	2.41086	1.40853e-18	6.75612e-17	Up
ENSG00000166206	GABRB3	protein_coding	-	-5.99014	1.42105e-18	6.80653e-17	Down
ENSG00000154027	AK5	protein_coding	+	-4.85497	1.45035e-18	6.93701e-17	Down
ENSG00000177096	PHETA2	protein_coding	+	3.11214	1.51087e-18	7.20608e-17	Up
ENSG00000173404	INSM1	protein_coding	+	-5.31864	1.55446e-18	7.40354e-17	Down
ENSG00000102524	TNFSF13B	protein_coding	+	3.17526	1.5775e-18	7.5027e-17	Up
ENSG00000152049	KCNE4	protein_coding	+	3.28557	1.62184e-18	7.70272e-17	Up
ENSG00000110324	IL10RA	protein_coding	+	3.26579	1.71649e-18	8.13853e-17	Up
ENSG00000150961	SEC24D	protein_coding	-	3.72932	1.71842e-18	8.13853e-17	Up
ENSG00000100365	NCF4	protein_coding	+	3.89427	1.7212e-18	8.14026e-17	Up
ENSG00000141506	PIK3R5	protein_coding	-	3.59579	1.79722e-18	8.48789e-17	Up
ENSG00000164430	CGAS	protein_coding	-	2.62318	1.878e-18	8.85704e-17	Up
ENSG00000138449	SLC40A1	protein_coding	-	4.02456	1.88282e-18	8.86738e-17	Up
ENSG00000116819	TFAP2E	protein_coding	+	-2.16667	1.98933e-18	9.32995e-17	Down
ENSG00000106689	LHX2	protein_coding	+	-5.71194	2.02912e-18	9.50339e-17	Down
ENSG00000090376	IRAK3	protein_coding	+	3.15337	2.08404e-18	9.74707e-17	Up
ENSG00000100097	LGALS1	protein_coding	+	3.30364	2.23995e-18	1.04473e-16	Up
ENSG00000161921	CXCL16	protein_coding	-	2.87076	2.26191e-18	1.05207e-16	Up
ENSG00000135605	TEC	protein_coding	-	3.98884	2.27954e-18	1.05881e-16	Up
ENSG00000125835	SNRPB	protein_coding	-	1.9354	2.28381e-18	1.05934e-16	Up
ENSG00000164318	EGFLAM	protein_coding	+	3.17966	2.30439e-18	1.06742e-16	Up
ENSG00000164638	SLC29A4	protein_coding	+	-3.56469	2.32622e-18	1.07605e-16	Down
ENSG00000136167	LCP1	protein_coding	-	3.93272	2.33221e-18	1.07735e-16	Up
ENSG00000162976	PQLC3	protein_coding	+	2.30432	2.37481e-18	1.09553e-16	Up
ENSG00000167202	TBC1D2B	protein_coding	-	1.54796	2.37834e-18	1.09566e-16	Up
ENSG00000082781	ITGB5	protein_coding	-	2.16765	2.39813e-18	1.1023e-16	Up
ENSG00000188674	C2orf80	protein_coding	-	-5.83106	2.3993e-18	1.1023e-16	Down
ENSG00000176927	EFCAB5	protein_coding	+	-2.43015	2.44644e-18	1.12244e-16	Down
ENSG00000126353	CCR7	protein_coding	-	5.58645	2.54986e-18	1.1683e-16	Up
ENSG00000113805	CNTN3	protein_coding	-	-5.30112	2.60856e-18	1.19237e-16	Down
ENSG00000139146	SINHCAF	protein_coding	-	2.42535	2.60946e-18	1.19237e-16	Up
ENSG00000100647	SUSD6	protein_coding	+	1.79918	2.97431e-18	1.35542e-16	Up
ENSG00000168993	CPLX1	protein_coding	-	-3.80446	3.24326e-18	1.47202e-16	Down
ENSG00000107562	CXCL12	protein_coding	-	3.52248	3.44416e-18	1.5611e-16	Up
ENSG00000107282	APBA1	protein_coding	-	-2.45628	4.00443e-18	1.80536e-16	Down
ENSG00000155926	SLA	protein_coding	-	3.02827	4.08875e-18	1.84092e-16	Up
ENSG00000067191	CACNB1	protein_coding	-	-2.95859	4.15973e-18	1.87038e-16	Down
ENSG00000099365	STX1B	protein_coding	-	-5.06373	4.31881e-18	1.93419e-16	Down
ENSG00000196972	SMIM10L2B	protein_coding	-	-4.16946	4.31479e-18	1.93419e-16	Down
ENSG00000101335	MYL9	protein_coding	+	4.33294	4.54077e-18	2.02286e-16	Up
ENSG00000020633	RUNX3	protein_coding	-	4.45853	4.65005e-18	2.06881e-16	Up
ENSG00000132535	DLG4	protein_coding	-	-3.14125	4.87723e-18	2.16703e-16	Down
ENSG00000118733	OLFM3	protein_coding	-	-6.98596	4.97859e-18	2.20626e-16	Down
ENSG00000004700	RECQL	protein_coding	-	1.81109	5.22388e-18	2.31193e-16	Up
ENSG00000181026	AEN	protein_coding	+	1.85324	5.66864e-18	2.50548e-16	Up
ENSG00000072818	ACAP1	protein_coding	+	2.89356	6.15259e-18	2.71228e-16	Up
ENSG00000136717	BIN1	protein_coding	-	-2.30535	6.18266e-18	2.72101e-16	Down
ENSG00000129680	MAP7D3	protein_coding	-	1.88297	6.26415e-18	2.75069e-16	Up
ENSG00000072694	FCGR2B	protein_coding	+	6.05039	6.34483e-18	2.78249e-16	Up
ENSG00000113083	LOX	protein_coding	-	7.41859	6.40094e-18	2.79983e-16	Up
ENSG00000179841	AKAP5	protein_coding	+	-4.70677	6.40016e-18	2.79983e-16	Down
ENSG00000005243	COPZ2	protein_coding	-	2.25009	6.54078e-18	2.85429e-16	Up
ENSG00000231925	TAPBP	protein_coding	-	1.79066	6.54236e-18	2.85429e-16	Up
ENSG00000243364	EFNA4	protein_coding	+	2.41386	7.23026e-18	3.14628e-16	Up
ENSG00000115956	PLEK	protein_coding	+	3.41222	7.35611e-18	3.19501e-16	Up
ENSG00000169442	CD52	protein_coding	+	5.64228	7.36116e-18	3.19501e-16	Up
ENSG00000163793	DNAJC5G	protein_coding	+	-8.24697	7.52466e-18	3.26178e-16	Down
ENSG00000174175	SELP	protein_coding	-	9.14437	7.68823e-18	3.32415e-16	Up
ENSG00000122691	TWIST1	protein_coding	-	4.61852	7.76794e-18	3.35432e-16	Up
ENSG00000149488	TMC2	protein_coding	+	-6.35044	7.93137e-18	3.42052e-16	Down
ENSG00000183742	MACC1	protein_coding	-	4.23911	8.08615e-18	3.48282e-16	Up
ENSG00000107796	ACTA2	protein_coding	-	5.1472	8.34238e-18	3.58404e-16	Up
ENSG00000184216	IRAK1	protein_coding	-	2.21873	8.64142e-18	3.7078e-16	Up
ENSG00000021355	SERPINB1	protein_coding	-	2.70344	9.1311e-18	3.90797e-16	Up
ENSG00000105409	ATP1A3	protein_coding	-	-6.49618	9.21389e-18	3.93842e-16	Down
ENSG00000142552	RCN3	protein_coding	+	4.17013	9.62713e-18	4.10985e-16	Up
ENSG00000110852	CLEC2B	protein_coding	-	3.58745	9.64093e-18	4.11054e-16	Up
ENSG00000091136	LAMB1	protein_coding	-	3.94213	9.88358e-18	4.20869e-16	Up
ENSG00000112303	VNN2	protein_coding	-	4.88215	9.95272e-18	4.23279e-16	Up
ENSG00000136099	PCDH8	protein_coding	-	-8.60623	1.03949e-17	4.39869e-16	Down
ENSG00000170190	SLC16A5	protein_coding	+	3.11804	1.09286e-17	4.61874e-16	Up
ENSG00000126778	SIX1	protein_coding	-	5.35416	1.10744e-17	4.67451e-16	Up
ENSG00000137218	FRS3	protein_coding	-	-1.62918	1.11522e-17	4.70147e-16	Down
ENSG00000105048	TNNT1	protein_coding	-	-4.60681	1.12139e-17	4.72158e-16	Down
ENSG00000143162	CREG1	protein_coding	-	3.34168	1.12814e-17	4.74407e-16	Up
ENSG00000235750	KIAA0040	protein_coding	-	3.64452	1.19295e-17	5.00416e-16	Up
ENSG00000133112	TPT1	protein_coding	-	1.75794	1.21896e-17	5.10692e-16	Up
ENSG00000105438	KDELR1	protein_coding	-	1.70799	1.23415e-17	5.16415e-16	Up
ENSG00000259207	ITGB3	protein_coding	+	4.39231	1.27695e-17	5.33664e-16	Up
ENSG00000106991	ENG	protein_coding	-	3.87626	1.28408e-17	5.3598e-16	Up
ENSG00000103222	ABCC1	protein_coding	+	2.58158	1.31411e-17	5.47837e-16	Up
ENSG00000090659	CD209	protein_coding	-	5.39937	1.32114e-17	5.50088e-16	Up
ENSG00000140988	RPS2	protein_coding	-	1.91241	1.34627e-17	5.59863e-16	Up
ENSG00000198715	GLMP	protein_coding	-	2.84584	1.39027e-17	5.7745e-16	Up
ENSG00000111801	BTN3A3	protein_coding	+	1.68144	1.40079e-17	5.8092e-16	Up
ENSG00000115902	SLC1A4	protein_coding	+	-2.13725	1.40548e-17	5.8162e-16	Down
ENSG00000134955	SLC37A2	protein_coding	+	4.3527	1.47952e-17	6.11509e-16	Up
ENSG00000173281	PPP1R3B	protein_coding	-	3.29007	1.50002e-17	6.19227e-16	Up
ENSG00000136883	KIF12	protein_coding	-	-6.29851	1.52983e-17	6.3076e-16	Down
ENSG00000180061	TMEM150B	protein_coding	-	6.7479	1.55636e-17	6.40135e-16	Up
ENSG00000019991	HGF	protein_coding	-	2.65431	1.57498e-17	6.47008e-16	Up
ENSG00000182752	PAPPA	protein_coding	+	6.78423	1.5785e-17	6.47664e-16	Up
ENSG00000180875	GREM2	protein_coding	-	-5.50548	1.68739e-17	6.91502e-16	Down
ENSG00000285476	AC139491.7	protein_coding	+	-6.61494	1.69124e-17	6.92241e-16	Down
ENSG00000228474	OST4	protein_coding	-	1.67712	1.70531e-17	6.96313e-16	Up
ENSG00000153982	GDPD1	protein_coding	+	-2.45333	1.70847e-17	6.96759e-16	Down
ENSG00000142173	COL6A2	protein_coding	+	4.9304	1.74346e-17	7.10171e-16	Up
ENSG00000175489	LRRC25	protein_coding	-	4.31427	1.81856e-17	7.39868e-16	Up
ENSG00000077080	ACTL6B	protein_coding	-	-6.75694	1.83686e-17	7.46415e-16	Down
ENSG00000261371	PECAM1	protein_coding	-	3.92683	1.88613e-17	7.65513e-16	Up
ENSG00000274267	HIST1H3B	protein_coding	-	5.19177	1.90235e-17	7.71171e-16	Up
ENSG00000104327	CALB1	protein_coding	-	-8.5183	1.94528e-17	7.87628e-16	Down
ENSG00000116254	CHD5	protein_coding	-	-6.46047	1.95814e-17	7.91887e-16	Down
ENSG00000132434	LANCL2	protein_coding	+	-2.36854	2.01885e-17	8.15461e-16	Down
ENSG00000141510	TP53	protein_coding	-	1.81398	2.08711e-17	8.42024e-16	Up
ENSG00000277775	HIST1H3F	protein_coding	-	5.17464	2.10018e-17	8.46289e-16	Up
ENSG00000168938	PPIC	protein_coding	-	2.77266	2.1368e-17	8.58677e-16	Up
ENSG00000180176	TH	protein_coding	-	-8.6816	2.13856e-17	8.58677e-16	Down
ENSG00000131981	LGALS3	protein_coding	+	4.1599	2.186e-17	8.76683e-16	Up
ENSG00000164129	NPY5R	protein_coding	+	-6.21503	2.21659e-17	8.87899e-16	Down
ENSG00000010404	IDS	protein_coding	-	-2.53976	2.22749e-17	8.91208e-16	Down
ENSG00000123609	NMI	protein_coding	-	2.27264	2.3125e-17	9.24124e-16	Up
ENSG00000105755	ETHE1	protein_coding	-	1.70697	2.43394e-17	9.70357e-16	Up
ENSG00000108518	PFN1	protein_coding	-	2.53173	2.50724e-17	9.98403e-16	Up
ENSG00000008056	SYN1	protein_coding	-	-5.23049	2.56903e-17	1.0218e-15	Down
ENSG00000105372	RPS19	protein_coding	+	1.54081	2.66149e-17	1.05609e-15	Up
ENSG00000180758	GPR157	protein_coding	-	3.40663	2.7399e-17	1.08593e-15	Up
ENSG00000117226	GBP3	protein_coding	-	2.87381	2.83707e-17	1.1218e-15	Up
ENSG00000168884	TNIP2	protein_coding	-	2.25768	2.88018e-17	1.13752e-15	Up
ENSG00000162931	TRIM17	protein_coding	-	-4.14946	2.91796e-17	1.15109e-15	Down
ENSG00000075420	FNDC3B	protein_coding	+	3.02733	2.92565e-17	1.15278e-15	Up
ENSG00000171227	TMEM37	protein_coding	+	4.11044	3.04538e-17	1.19856e-15	Up
ENSG00000163539	CLASP2	protein_coding	-	-1.83536	3.05542e-17	1.20111e-15	Down
ENSG00000129465	RIPK3	protein_coding	-	3.06375	3.07858e-17	1.2074e-15	Up
ENSG00000142459	EVI5L	protein_coding	+	-1.81473	3.0971e-17	1.21185e-15	Down
ENSG00000164442	CITED2	protein_coding	-	2.54825	3.12343e-17	1.22074e-15	Up
ENSG00000169223	LMAN2	protein_coding	-	1.8375	3.16885e-17	1.23706e-15	Up
ENSG00000103154	NECAB2	protein_coding	+	-4.95822	3.18587e-17	1.24227e-15	Down
ENSG00000181751	C5orf30	protein_coding	+	-1.52367	3.35184e-17	1.30548e-15	Down
ENSG00000152229	PSTPIP2	protein_coding	-	3.60571	3.53516e-17	1.37371e-15	Up
ENSG00000187498	COL4A1	protein_coding	-	5.90984	3.62524e-17	1.40709e-15	Up
ENSG00000109667	SLC2A9	protein_coding	-	2.76649	3.64185e-17	1.41192e-15	Up
ENSG00000139178	C1RL	protein_coding	-	2.88619	3.93902e-17	1.52538e-15	Up
ENSG00000198951	NAGA	protein_coding	-	1.98211	4.06277e-17	1.5697e-15	Up
ENSG00000129925	TMEM8A	protein_coding	-	1.84279	4.17583e-17	1.6097e-15	Up
ENSG00000028137	TNFRSF1B	protein_coding	+	3.2538	4.23236e-17	1.62963e-15	Up
ENSG00000060709	RIMBP2	protein_coding	-	-5.25612	4.32425e-17	1.66173e-15	Down
ENSG00000108828	VAT1	protein_coding	-	2.43269	4.32557e-17	1.66173e-15	Up
ENSG00000078098	FAP	protein_coding	-	4.95735	4.44923e-17	1.70729e-15	Up
ENSG00000173193	PARP14	protein_coding	+	1.89089	4.69657e-17	1.79812e-15	Up
ENSG00000146112	PPP1R18	protein_coding	-	2.75141	4.72286e-17	1.80603e-15	Up
ENSG00000180644	PRF1	protein_coding	-	4.79681	4.72793e-17	1.80603e-15	Up
ENSG00000170091	NSG2	protein_coding	+	-7.39282	4.74439e-17	1.81027e-15	Down
ENSG00000074966	TXK	protein_coding	-	4.27513	4.75759e-17	1.81326e-15	Up
ENSG00000135535	CD164	protein_coding	-	1.88785	4.77483e-17	1.81777e-15	Up
ENSG00000143545	RAB13	protein_coding	-	2.6324	4.78867e-17	1.82099e-15	Up
ENSG00000092051	JPH4	protein_coding	-	-4.77208	4.97533e-17	1.8856e-15	Down
ENSG00000173372	C1QA	protein_coding	+	3.6486	5.07451e-17	1.92103e-15	Up
ENSG00000171848	RRM2	protein_coding	+	7.24114	5.58169e-17	2.1036e-15	Up
ENSG00000161638	ITGA5	protein_coding	-	4.87939	5.65737e-17	2.12974e-15	Up
ENSG00000278705	HIST1H4B	protein_coding	-	1.79942	5.72047e-17	2.1511e-15	Up
ENSG00000177519	RPRM	protein_coding	-	-5.86172	5.90274e-17	2.21471e-15	Down
ENSG00000198010	DLGAP2	protein_coding	+	-6.71195	6.02331e-17	2.25744e-15	Down
ENSG00000100196	KDELR3	protein_coding	+	5.07574	6.21011e-17	2.31972e-15	Up
ENSG00000172037	LAMB2	protein_coding	-	2.41179	6.25604e-17	2.3343e-15	Up
ENSG00000196787	HIST1H2AG	protein_coding	+	3.83716	6.81471e-17	2.53435e-15	Up
ENSG00000205403	CFI	protein_coding	-	4.32254	6.90011e-17	2.56329e-15	Up
ENSG00000130066	SAT1	protein_coding	+	2.93203	7.15248e-17	2.65121e-15	Up
ENSG00000160716	CHRNB2	protein_coding	+	-6.53603	7.31454e-17	2.7083e-15	Down
ENSG00000130429	ARPC1B	protein_coding	+	2.71696	7.43696e-17	2.75062e-15	Up
ENSG00000126453	BCL2L12	protein_coding	+	2.05122	7.62029e-17	2.81226e-15	Up
ENSG00000186732	MPPED1	protein_coding	+	-7.54593	7.69978e-17	2.8354e-15	Down
ENSG00000164061	BSN	protein_coding	+	-5.58004	7.77029e-17	2.85825e-15	Down
ENSG00000153820	SPHKAP	protein_coding	-	-8.9499	7.95262e-17	2.92213e-15	Down
ENSG00000273079	GRIN2B	protein_coding	-	-7.33892	8.26747e-17	3.03452e-15	Down
ENSG00000221818	EBF2	protein_coding	-	4.1286	8.31108e-17	3.04722e-15	Up
ENSG00000054523	KIF1B	protein_coding	+	-2.10193	8.51707e-17	3.11597e-15	Down
ENSG00000178685	PARP10	protein_coding	-	1.79154	8.54205e-17	3.12173e-15	Up
ENSG00000115129	TP53I3	protein_coding	-	2.15816	8.78451e-17	3.20687e-15	Up
ENSG00000111796	KLRB1	protein_coding	-	4.73205	8.88744e-17	3.24094e-15	Up
ENSG00000155970	MICU3	protein_coding	+	-2.96633	8.90172e-17	3.24265e-15	Down
ENSG00000136286	MYO1G	protein_coding	-	5.17103	9.04984e-17	3.29305e-15	Up
ENSG00000185561	TLCD2	protein_coding	-	2.2031	9.22228e-17	3.35218e-15	Up
ENSG00000117009	KMO	protein_coding	+	4.86042	9.3411e-17	3.39172e-15	Up
ENSG00000186288	PABPC1L2A	protein_coding	-	-5.71611	9.60706e-17	3.48455e-15	Down
ENSG00000110987	BCL7A	protein_coding	+	-2.39568	9.88474e-17	3.58141e-15	Down
ENSG00000141526	SLC16A3	protein_coding	+	4.03514	9.97236e-17	3.60542e-15	Up
ENSG00000160883	HK3	protein_coding	-	6.21083	1.02574e-16	3.70054e-15	Up
ENSG00000143921	ABCG8	protein_coding	+	-7.17555	1.06868e-16	3.84725e-15	Down
ENSG00000163902	RPN1	protein_coding	-	1.83219	1.09016e-16	3.91622e-15	Up
ENSG00000214063	TSPAN4	protein_coding	+	3.26746	1.09254e-16	3.9206e-15	Up
ENSG00000168615	ADAM9	protein_coding	+	2.66687	1.11096e-16	3.98247e-15	Up
ENSG00000117569	PTBP2	protein_coding	+	-1.64167	1.11348e-16	3.98726e-15	Down
ENSG00000181830	SLC35C1	protein_coding	+	1.88535	1.13686e-16	4.06667e-15	Up
ENSG00000100599	RIN3	protein_coding	+	2.89691	1.15134e-16	4.10978e-15	Up
ENSG00000178562	CD28	protein_coding	+	6.10603	1.15572e-16	4.12104e-15	Up
ENSG00000121594	CD80	protein_coding	-	4.33246	1.18682e-16	4.22304e-15	Up
ENSG00000079150	FKBP7	protein_coding	-	2.80438	1.22964e-16	4.37079e-15	Up
ENSG00000010704	HFE	protein_coding	+	3.30203	1.23155e-16	4.37298e-15	Up
ENSG00000027869	SH2D2A	protein_coding	-	4.3087	1.28662e-16	4.5637e-15	Up
ENSG00000143119	CD53	protein_coding	+	3.0213	1.29732e-16	4.59683e-15	Up
ENSG00000187672	ERC2	protein_coding	-	-4.72605	1.30932e-16	4.63451e-15	Down
ENSG00000122733	PHF24	protein_coding	+	-5.10544	1.36974e-16	4.82813e-15	Down
ENSG00000115919	KYNU	protein_coding	+	3.82283	1.39854e-16	4.9245e-15	Up
ENSG00000197635	DPP4	protein_coding	-	5.47374	1.40832e-16	4.95378e-15	Up
ENSG00000177108	ZDHHC22	protein_coding	-	-6.18909	1.41736e-16	4.98039e-15	Down
ENSG00000163219	ARHGAP25	protein_coding	+	2.32262	1.42656e-16	5.0075e-15	Up
ENSG00000143387	CTSK	protein_coding	-	4.40532	1.52949e-16	5.36324e-15	Up
ENSG00000127533	F2RL3	protein_coding	+	6.89221	1.55472e-16	5.44605e-15	Up
ENSG00000177542	SLC25A22	protein_coding	-	-2.71645	1.56221e-16	5.4666e-15	Down
ENSG00000108479	GALK1	protein_coding	-	1.62656	1.59405e-16	5.57226e-15	Up
ENSG00000187116	LILRA5	protein_coding	-	6.9453	1.62649e-16	5.67975e-15	Up
ENSG00000123146	ADGRE5	protein_coding	+	2.93146	1.64283e-16	5.725e-15	Up
ENSG00000178726	THBD	protein_coding	-	6.301	1.65557e-16	5.76343e-15	Up
ENSG00000163032	VSNL1	protein_coding	+	-6.07715	1.66944e-16	5.80573e-15	Down
ENSG00000117984	CTSD	protein_coding	-	4.37251	1.67481e-16	5.81841e-15	Up
ENSG00000145526	CDH18	protein_coding	-	-5.53172	1.76593e-16	6.12865e-15	Down
ENSG00000140264	SERF2	protein_coding	+	1.80164	1.77127e-16	6.14087e-15	Up
ENSG00000130477	UNC13A	protein_coding	-	-4.41317	1.81329e-16	6.28011e-15	Down
ENSG00000121644	DESI2	protein_coding	+	1.61106	1.8295e-16	6.31681e-15	Up
ENSG00000273983	HIST1H3G	protein_coding	-	6.13448	1.87184e-16	6.44983e-15	Up
ENSG00000088827	SIGLEC1	protein_coding	-	5.06753	2.27193e-16	7.80437e-15	Up
ENSG00000132639	SNAP25	protein_coding	+	-6.42736	2.2742e-16	7.80437e-15	Down
ENSG00000151743	AMN1	protein_coding	-	-1.82557	2.30168e-16	7.89066e-15	Down
ENSG00000170909	OSCAR	protein_coding	-	3.63661	2.31891e-16	7.94169e-15	Up
ENSG00000105609	LILRB5	protein_coding	-	5.42481	2.32855e-16	7.96663e-15	Up
ENSG00000148600	CDHR1	protein_coding	+	-3.16241	2.33924e-16	7.99508e-15	Down
ENSG00000051523	CYBA	protein_coding	-	3.16074	2.39173e-16	8.16622e-15	Up
ENSG00000170458	CD14	protein_coding	-	4.4823	2.54231e-16	8.67159e-15	Up
ENSG00000137752	CASP1	protein_coding	-	2.96001	2.55419e-16	8.7033e-15	Up
ENSG00000198203	SULT1C2	protein_coding	+	4.74745	2.61396e-16	8.89802e-15	Up
ENSG00000172915	NBEA	protein_coding	+	-3.70252	2.62952e-16	8.94197e-15	Down
ENSG00000112038	OPRM1	protein_coding	+	-9.24438	2.66006e-16	9.02764e-15	Down
ENSG00000187840	EIF4EBP1	protein_coding	+	3.52498	2.67401e-16	9.06588e-15	Up
ENSG00000163220	S100A9	protein_coding	+	6.53001	2.95879e-16	1.00113e-14	Up
ENSG00000022355	GABRA1	protein_coding	+	-8.30773	3.02493e-16	1.02248e-14	Down
ENSG00000137843	PAK6	protein_coding	+	-4.49047	3.28186e-16	1.10822e-14	Down
ENSG00000104863	LIN7B	protein_coding	+	-1.62977	3.52957e-16	1.1883e-14	Down
ENSG00000134470	IL15RA	protein_coding	-	3.32099	3.52843e-16	1.1883e-14	Up
ENSG00000061938	TNK2	protein_coding	-	-1.63003	3.59052e-16	1.20641e-14	Down
ENSG00000164713	BRI3	protein_coding	+	2.48068	3.59028e-16	1.20641e-14	Up
ENSG00000165140	FBP1	protein_coding	-	4.48913	3.60884e-16	1.21136e-14	Up
ENSG00000260314	MRC1	protein_coding	+	4.16235	3.67899e-16	1.23368e-14	Up
ENSG00000198113	TOR4A	protein_coding	+	2.95132	3.82114e-16	1.27628e-14	Up
ENSG00000131236	CAP1	protein_coding	+	1.60152	3.97124e-16	1.32249e-14	Up
ENSG00000162511	LAPTM5	protein_coding	-	3.27174	3.97011e-16	1.32249e-14	Up
ENSG00000105143	SLC1A6	protein_coding	-	-6.98523	4.13941e-16	1.37291e-14	Down
ENSG00000142867	BCL10	protein_coding	-	1.79258	4.14295e-16	1.37291e-14	Up
ENSG00000174521	TTC9B	protein_coding	-	-7.08718	4.1873e-16	1.38624e-14	Down
ENSG00000049860	HEXB	protein_coding	+	3.54284	4.38851e-16	1.45001e-14	Up
ENSG00000135324	MRAP2	protein_coding	+	-3.79812	4.39565e-16	1.45095e-14	Down
ENSG00000183801	OLFML1	protein_coding	+	3.72896	4.45117e-16	1.46784e-14	Up
ENSG00000138867	GUCD1	protein_coding	-	1.53582	4.5023e-16	1.48325e-14	Up
ENSG00000138180	CEP55	protein_coding	+	5.22521	4.64652e-16	1.52928e-14	Up
ENSG00000275713	HIST1H2BH	protein_coding	+	3.83333	4.72569e-16	1.55231e-14	Up
ENSG00000100345	MYH9	protein_coding	-	2.65879	4.76587e-16	1.56398e-14	Up
ENSG00000011332	DPF1	protein_coding	-	-3.90767	4.98801e-16	1.63371e-14	Down
ENSG00000164733	CTSB	protein_coding	-	4.36033	5.08255e-16	1.66306e-14	Up
ENSG00000162614	NEXN	protein_coding	+	3.76739	5.11343e-16	1.67154e-14	Up
ENSG00000166523	CLEC4E	protein_coding	-	5.46235	5.12512e-16	1.67374e-14	Up
ENSG00000130309	COLGALT1	protein_coding	+	3.22301	5.19091e-16	1.69359e-14	Up
ENSG00000182871	COL18A1	protein_coding	+	3.46061	5.23804e-16	1.70732e-14	Up
ENSG00000155659	VSIG4	protein_coding	-	5.01598	5.25939e-16	1.71097e-14	Up
ENSG00000278828	HIST1H3H	protein_coding	+	3.37899	5.28569e-16	1.71788e-14	Up
ENSG00000078053	AMPH	protein_coding	-	-3.71386	5.45381e-16	1.76911e-14	Down
ENSG00000114013	CD86	protein_coding	+	2.42837	5.52909e-16	1.79181e-14	Up
ENSG00000137404	NRM	protein_coding	-	2.45068	5.60465e-16	1.81455e-14	Up
ENSG00000133800	LYVE1	protein_coding	-	4.04243	5.64186e-16	1.82311e-14	Up
ENSG00000250067	YJEFN3	protein_coding	+	-3.51236	5.7533e-16	1.85734e-14	Down
ENSG00000131747	TOP2A	protein_coding	-	4.88753	5.94258e-16	1.91661e-14	Up
ENSG00000077238	IL4R	protein_coding	+	3.31677	5.99086e-16	1.93034e-14	Up
ENSG00000169429	CXCL8	protein_coding	+	7.51132	6.08786e-16	1.95972e-14	Up
ENSG00000174885	NLRP6	protein_coding	+	4.33822	6.09943e-16	1.96158e-14	Up
ENSG00000183765	CHEK2	protein_coding	-	1.641	6.20135e-16	1.99056e-14	Up
ENSG00000166794	PPIB	protein_coding	-	2.34532	6.33803e-16	2.0325e-14	Up
ENSG00000115252	PDE1A	protein_coding	-	-3.01978	6.41788e-16	2.05226e-14	Down
ENSG00000180509	KCNE1	protein_coding	-	4.60061	6.5382e-16	2.08678e-14	Up
ENSG00000080986	NDC80	protein_coding	+	5.12395	6.54673e-16	2.08753e-14	Up
ENSG00000001036	FUCA2	protein_coding	-	1.92696	6.61483e-16	2.10726e-14	Up
ENSG00000101057	MYBL2	protein_coding	+	6.34623	6.68243e-16	2.12679e-14	Up
ENSG00000100276	RASL10A	protein_coding	-	-3.19169	6.69337e-16	2.12826e-14	Down
ENSG00000213424	KRT222	protein_coding	-	-6.19739	6.82608e-16	2.16842e-14	Down
ENSG00000103540	CCP110	protein_coding	+	-2.21449	7.07159e-16	2.24009e-14	Down
ENSG00000011600	TYROBP	protein_coding	-	3.55284	7.58799e-16	2.39837e-14	Up
ENSG00000205090	TMEM240	protein_coding	-	-2.23465	7.59258e-16	2.39837e-14	Down
ENSG00000090932	DLL3	protein_coding	+	-5.71541	7.67698e-16	2.42277e-14	Down
ENSG00000108846	ABCC3	protein_coding	+	5.27014	7.88807e-16	2.48706e-14	Up
ENSG00000105011	ASF1B	protein_coding	-	4.20154	7.9729e-16	2.50912e-14	Up
ENSG00000169241	SLC50A1	protein_coding	+	2.18932	8.2188e-16	2.5817e-14	Up
ENSG00000204851	PNMA8B	protein_coding	-	-3.95229	8.5962e-16	2.69774e-14	Down
ENSG00000197153	HIST1H3J	protein_coding	-	5.83394	8.80734e-16	2.75887e-14	Up
ENSG00000178233	TMEM151B	protein_coding	+	-7.01069	8.99365e-16	2.81202e-14	Down
ENSG00000164742	ADCY1	protein_coding	+	-3.96221	9.09329e-16	2.84054e-14	Down
ENSG00000099377	HSD3B7	protein_coding	+	3.34657	9.10422e-16	2.84133e-14	Up
ENSG00000198542	ITGBL1	protein_coding	+	4.15251	9.13214e-16	2.84478e-14	Up
ENSG00000092010	PSME1	protein_coding	+	1.68438	9.28963e-16	2.89117e-14	Up
ENSG00000010610	CD4	protein_coding	+	3.15144	9.33287e-16	2.90196e-14	Up
ENSG00000066336	SPI1	protein_coding	-	3.08802	9.55097e-16	2.96704e-14	Up
ENSG00000161011	SQSTM1	protein_coding	+	2.16272	9.56742e-16	2.96942e-14	Up
ENSG00000153551	CMTM7	protein_coding	+	2.98275	9.60108e-16	2.97713e-14	Up
ENSG00000007312	CD79B	protein_coding	-	4.17555	9.96465e-16	3.08633e-14	Up
ENSG00000198604	BAZ1A	protein_coding	-	2.46516	9.97154e-16	3.08633e-14	Up
ENSG00000197629	MPEG1	protein_coding	-	3.79682	1.04021e-15	3.21077e-14	Up
ENSG00000099960	SLC7A4	protein_coding	-	-4.08256	1.04901e-15	3.23499e-14	Down
ENSG00000128342	LIF	protein_coding	-	7.51269	1.07273e-15	3.3021e-14	Up
ENSG00000125753	VASP	protein_coding	+	3.14419	1.13193e-15	3.47797e-14	Up
ENSG00000067715	SYT1	protein_coding	+	-6.11341	1.17699e-15	3.60987e-14	Down
ENSG00000067082	KLF6	protein_coding	-	2.73989	1.19655e-15	3.65988e-14	Up
ENSG00000130755	GMFG	protein_coding	-	2.96583	1.23111e-15	3.76219e-14	Up
ENSG00000213694	S1PR3	protein_coding	+	3.27802	1.24758e-15	3.80908e-14	Up
ENSG00000189184	PCDH18	protein_coding	-	2.03706	1.28218e-15	3.90412e-14	Up
ENSG00000175938	ORAI3	protein_coding	+	1.54869	1.3019e-15	3.95701e-14	Up
ENSG00000092607	TBX15	protein_coding	-	3.52106	1.35877e-15	4.12245e-14	Up
ENSG00000114423	CBLB	protein_coding	-	1.84754	1.38511e-15	4.19485e-14	Up
ENSG00000006432	MAP3K9	protein_coding	-	-3.68819	1.39081e-15	4.20831e-14	Down
ENSG00000171532	NEUROD2	protein_coding	-	-7.80705	1.39719e-15	4.22383e-14	Down
ENSG00000169413	RNASE6	protein_coding	+	2.84584	1.41354e-15	4.26944e-14	Up
ENSG00000197753	LHFPL5	protein_coding	+	-6.70984	1.41682e-15	4.27552e-14	Down
ENSG00000148773	MKI67	protein_coding	-	5.04724	1.46753e-15	4.42065e-14	Up
ENSG00000169871	TRIM56	protein_coding	+	1.50602	1.48857e-15	4.48004e-14	Up
ENSG00000006534	ALDH3B1	protein_coding	+	3.10217	1.49144e-15	4.48069e-14	Up
ENSG00000188379	IFNA2	protein_coding	-	-7.15463	1.49134e-15	4.48069e-14	Down
ENSG00000180440	SERTM1	protein_coding	+	-7.96825	1.50977e-15	4.53172e-14	Down
ENSG00000214274	ANG	protein_coding	+	2.71274	1.60191e-15	4.79125e-14	Up
ENSG00000115325	DOK1	protein_coding	+	1.69089	1.62914e-15	4.86839e-14	Up
ENSG00000129173	E2F8	protein_coding	-	5.04973	1.67403e-15	4.99812e-14	Up
ENSG00000120690	ELF1	protein_coding	-	2.08253	1.68526e-15	5.02718e-14	Up
ENSG00000123131	PRDX4	protein_coding	+	2.64776	1.69117e-15	5.04036e-14	Up
ENSG00000163453	IGFBP7	protein_coding	-	3.66788	1.71203e-15	5.09804e-14	Up
ENSG00000132109	TRIM21	protein_coding	-	2.30567	1.73369e-15	5.15799e-14	Up
ENSG00000116852	KIF21B	protein_coding	-	-2.11894	1.76674e-15	5.24709e-14	Down
ENSG00000107130	NCS1	protein_coding	+	-3.72921	1.77004e-15	5.25224e-14	Down
ENSG00000116981	NT5C1A	protein_coding	-	-5.51285	1.86153e-15	5.5189e-14	Down
ENSG00000103056	SMPD3	protein_coding	-	-4.80492	1.92772e-15	5.7101e-14	Down
ENSG00000137575	SDCBP	protein_coding	+	2.55917	2.05444e-15	6.08014e-14	Up
ENSG00000178033	CALHM5	protein_coding	+	3.68067	2.06968e-15	6.11987e-14	Up
ENSG00000135423	GLS2	protein_coding	-	-4.7196	2.16902e-15	6.40802e-14	Down
ENSG00000091428	RAPGEF4	protein_coding	+	-4.32304	2.20971e-15	6.52252e-14	Down
ENSG00000144407	PTH2R	protein_coding	+	-4.31477	2.23739e-15	6.59844e-14	Down
ENSG00000118705	RPN2	protein_coding	+	1.89948	2.24925e-15	6.62763e-14	Up
ENSG00000177731	FLII	protein_coding	-	1.64257	2.25317e-15	6.6334e-14	Up
ENSG00000083223	TUT7	protein_coding	-	1.773	2.27074e-15	6.67929e-14	Up
ENSG00000122122	SASH3	protein_coding	+	2.86232	2.27613e-15	6.68932e-14	Up
ENSG00000087074	PPP1R15A	protein_coding	+	2.60434	2.31235e-15	6.78987e-14	Up
ENSG00000106952	TNFSF8	protein_coding	-	3.39928	2.38475e-15	6.99637e-14	Up
ENSG00000026950	BTN3A1	protein_coding	+	1.65025	2.57276e-15	7.52834e-14	Up
ENSG00000173578	XCR1	protein_coding	-	6.71542	2.62351e-15	7.67019e-14	Up
ENSG00000122870	BICC1	protein_coding	+	3.1596	2.66395e-15	7.77672e-14	Up
ENSG00000198626	RYR2	protein_coding	+	-5.2727	2.66455e-15	7.77672e-14	Down
ENSG00000110400	NECTIN1	protein_coding	-	-2.62634	2.68377e-15	7.82605e-14	Down
ENSG00000100300	TSPO	protein_coding	+	2.84053	2.89582e-15	8.4081e-14	Up
ENSG00000173452	TMEM196	protein_coding	-	-6.98091	2.9601e-15	8.57998e-14	Down
ENSG00000169676	DRD5	protein_coding	+	-4.98133	2.9688e-15	8.5978e-14	Down
ENSG00000158748	HTR6	protein_coding	+	-4.93482	3.16558e-15	9.152e-14	Down
ENSG00000176142	TMEM39A	protein_coding	-	2.29696	3.20944e-15	9.26293e-14	Up
ENSG00000166407	LMO1	protein_coding	-	-5.45609	3.216e-15	9.27394e-14	Down
ENSG00000132465	JCHAIN	protein_coding	-	8.55378	3.39038e-15	9.76845e-14	Up
ENSG00000124782	RREB1	protein_coding	+	2.59071	3.39344e-15	9.76895e-14	Up
ENSG00000136305	CIDEB	protein_coding	-	2.62931	3.44279e-15	9.90256e-14	Up
ENSG00000165507	DEPP1	protein_coding	-	3.98731	3.54304e-15	1.01823e-13	Up
ENSG00000118523	CTGF	protein_coding	-	4.41177	3.54732e-15	1.01859e-13	Up
ENSG00000155465	SLC7A7	protein_coding	-	3.25542	3.67861e-15	1.05449e-13	Up
ENSG00000172081	MOB3A	protein_coding	-	1.88126	3.71652e-15	1.06446e-13	Up
ENSG00000163739	CXCL1	protein_coding	+	7.41468	3.7339e-15	1.06853e-13	Up
ENSG00000156273	BACH1	protein_coding	+	1.80296	3.90088e-15	1.11348e-13	Up
ENSG00000243444	PALM2	protein_coding	+	-3.74987	3.90449e-15	1.11357e-13	Down
ENSG00000131871	SELENOS	protein_coding	-	1.54925	3.96738e-15	1.13055e-13	Up
ENSG00000173769	TOPAZ1	protein_coding	+	-6.56694	4.04585e-15	1.15194e-13	Down
ENSG00000084110	HAL	protein_coding	-	4.56493	4.13648e-15	1.17477e-13	Up
ENSG00000182742	HOXB4	protein_coding	-	6.94605	4.16748e-15	1.18258e-13	Up
ENSG00000197451	HNRNPAB	protein_coding	+	1.63931	4.24626e-15	1.20393e-13	Up
ENSG00000085871	MGST2	protein_coding	+	1.88816	4.40433e-15	1.24561e-13	Up
ENSG00000058404	CAMK2B	protein_coding	-	-6.06538	4.55405e-15	1.28472e-13	Down
ENSG00000173559	NABP1	protein_coding	+	3.17796	4.57214e-15	1.28875e-13	Up
ENSG00000278535	DHRS11	protein_coding	+	-1.7543	4.69772e-15	1.32304e-13	Down
ENSG00000182968	SOX1	protein_coding	+	-3.9754	4.72767e-15	1.33037e-13	Down
ENSG00000181649	PHLDA2	protein_coding	-	5.58142	4.77861e-15	1.34358e-13	Up
ENSG00000127314	RAP1B	protein_coding	+	1.62798	4.86889e-15	1.36783e-13	Up
ENSG00000185518	SV2B	protein_coding	+	-5.26945	4.90484e-15	1.37678e-13	Down
ENSG00000119777	TMEM214	protein_coding	+	1.68347	5.01238e-15	1.4058e-13	Up
ENSG00000100600	LGMN	protein_coding	-	4.18521	5.11478e-15	1.43214e-13	Up
ENSG00000275126	HIST1H4L	protein_coding	-	3.83853	5.47642e-15	1.53086e-13	Up
ENSG00000086544	ITPKC	protein_coding	+	2.54142	5.51653e-15	1.54079e-13	Up
ENSG00000163430	FSTL1	protein_coding	-	3.55628	5.52673e-15	1.5411e-13	Up
ENSG00000173442	EHBP1L1	protein_coding	+	2.25447	5.52401e-15	1.5411e-13	Up
ENSG00000204592	HLA-E	protein_coding	+	2.21862	5.56724e-15	1.55111e-13	Up
ENSG00000087303	NID2	protein_coding	-	4.15354	5.67666e-15	1.58029e-13	Up
ENSG00000106100	NOD1	protein_coding	-	1.99929	5.74931e-15	1.5992e-13	Up
ENSG00000092531	SNAP23	protein_coding	+	1.77546	5.82391e-15	1.61407e-13	Up
ENSG00000116962	NID1	protein_coding	-	3.97491	5.82667e-15	1.61407e-13	Up
ENSG00000143369	ECM1	protein_coding	+	3.42983	5.82432e-15	1.61407e-13	Up
ENSG00000232434	AJM1	protein_coding	+	-3.21981	5.80766e-15	1.61407e-13	Down
ENSG00000162889	MAPKAPK2	protein_coding	+	2.05932	5.96295e-15	1.64777e-13	Up
ENSG00000156599	ZDHHC5	protein_coding	+	1.52767	5.98324e-15	1.65202e-13	Up
ENSG00000104805	NUCB1	protein_coding	+	1.79932	6.45349e-15	1.7775e-13	Up
ENSG00000106123	EPHB6	protein_coding	+	-2.14989	6.60708e-15	1.81832e-13	Down
ENSG00000179163	FUCA1	protein_coding	-	5.4392	6.61543e-15	1.81914e-13	Up
ENSG00000067606	PRKCZ	protein_coding	+	-3.34824	7.11228e-15	1.95258e-13	Down
ENSG00000174348	PODN	protein_coding	+	2.5621	7.26607e-15	1.99156e-13	Up
ENSG00000176393	RNPEP	protein_coding	+	2.07248	7.42634e-15	2.03384e-13	Up
ENSG00000084207	GSTP1	protein_coding	+	1.6999	7.46386e-15	2.04081e-13	Up
ENSG00000092841	MYL6	protein_coding	+	1.80887	7.54603e-15	2.06161e-13	Up
ENSG00000163661	PTX3	protein_coding	+	7.5435	7.58212e-15	2.06979e-13	Up
ENSG00000141485	SLC13A5	protein_coding	-	-4.82948	7.71081e-15	2.10152e-13	Down
ENSG00000182158	CREB3L2	protein_coding	-	1.63395	7.77075e-15	2.11615e-13	Up
ENSG00000276045	ORAI1	protein_coding	+	2.33451	8.25469e-15	2.24432e-13	Up
ENSG00000162975	KCNF1	protein_coding	+	-3.82135	8.70983e-15	2.35857e-13	Down
ENSG00000171522	PTGER4	protein_coding	+	3.31633	8.70851e-15	2.35857e-13	Up
ENSG00000179774	ATOH7	protein_coding	-	-4.84437	8.80576e-15	2.38073e-13	Down
ENSG00000130475	FCHO1	protein_coding	+	-1.9481	9.00928e-15	2.4338e-13	Down
ENSG00000176692	FOXC2	protein_coding	+	4.11114	9.03974e-15	2.44008e-13	Up
ENSG00000183092	BEGAIN	protein_coding	-	-3.68137	9.1513e-15	2.46822e-13	Down
ENSG00000188517	COL25A1	protein_coding	-	-5.2459	9.18552e-15	2.47547e-13	Down
ENSG00000163823	CCR1	protein_coding	-	3.72868	9.20524e-15	2.47881e-13	Up
ENSG00000188313	PLSCR1	protein_coding	-	2.35084	9.34075e-15	2.51329e-13	Up
ENSG00000185624	P4HB	protein_coding	-	2.95333	9.45168e-15	2.54112e-13	Up
ENSG00000197747	S100A10	protein_coding	-	3.35026	9.49419e-15	2.55051e-13	Up
ENSG00000101489	CELF4	protein_coding	-	-6.75235	9.70365e-15	2.60264e-13	Down
ENSG00000093134	VNN3	protein_coding	-	4.98601	9.96264e-15	2.66787e-13	Up
ENSG00000162739	SLAMF6	protein_coding	-	5.2645	1.01126e-14	2.70374e-13	Up
ENSG00000170323	FABP4	protein_coding	-	6.45309	1.01639e-14	2.71532e-13	Up
ENSG00000172197	MBOAT1	protein_coding	-	2.68419	1.03216e-14	2.75309e-13	Up
ENSG00000139618	BRCA2	protein_coding	+	3.49951	1.05168e-14	2.80294e-13	Up
ENSG00000198431	TXNRD1	protein_coding	+	2.46677	1.07538e-14	2.85933e-13	Up
ENSG00000026508	CD44	protein_coding	+	2.73455	1.08011e-14	2.86963e-13	Up
ENSG00000216490	IFI30	protein_coding	+	4.61011	1.08156e-14	2.87123e-13	Up
ENSG00000180198	RCC1	protein_coding	+	2.76777	1.09989e-14	2.91302e-13	Up
ENSG00000167004	PDIA3	protein_coding	+	1.92358	1.10949e-14	2.93614e-13	Up
ENSG00000197256	KANK2	protein_coding	-	2.35027	1.14555e-14	3.02919e-13	Up
ENSG00000139767	SRRM4	protein_coding	+	-5.95769	1.16402e-14	3.07563e-13	Down
ENSG00000185742	C11orf87	protein_coding	+	-6.28867	1.20204e-14	3.17241e-13	Down
ENSG00000115844	DLX2	protein_coding	-	-5.41061	1.25335e-14	3.29875e-13	Down
ENSG00000136830	FAM129B	protein_coding	-	2.73225	1.27227e-14	3.34595e-13	Up
ENSG00000158815	FGF17	protein_coding	+	-4.72615	1.28513e-14	3.37452e-13	Down
ENSG00000126561	STAT5A	protein_coding	+	2.59163	1.30263e-14	3.41252e-13	Up
ENSG00000183780	SLC35F3	protein_coding	+	-4.08791	1.3233e-14	3.46396e-13	Down
ENSG00000278588	HIST1H2BI	protein_coding	+	4.17448	1.32786e-14	3.47322e-13	Up
ENSG00000131089	ARHGEF9	protein_coding	-	-2.80648	1.35313e-14	3.53656e-13	Down
ENSG00000103313	MEFV	protein_coding	-	4.2044	1.3693e-14	3.57054e-13	Up
ENSG00000183023	SLC8A1	protein_coding	-	-2.17198	1.36866e-14	3.57054e-13	Down
ENSG00000197712	FAM114A1	protein_coding	+	2.39731	1.3784e-14	3.5915e-13	Up
ENSG00000125910	S1PR4	protein_coding	+	4.23412	1.39156e-14	3.62299e-13	Up
ENSG00000131724	IL13RA1	protein_coding	+	1.73313	1.41033e-14	3.66904e-13	Up
ENSG00000162695	SLC30A7	protein_coding	+	1.79162	1.4202e-14	3.69187e-13	Up
ENSG00000164418	GRIK2	protein_coding	+	-3.31221	1.42885e-14	3.7115e-13	Down
ENSG00000198771	RCSD1	protein_coding	+	2.03528	1.43617e-14	3.72765e-13	Up
ENSG00000135047	CTSL	protein_coding	+	4.75886	1.46979e-14	3.80613e-13	Up
ENSG00000146094	DOK3	protein_coding	-	3.22375	1.47269e-14	3.81071e-13	Up
ENSG00000160255	ITGB2	protein_coding	-	3.49451	1.49436e-14	3.86383e-13	Up
ENSG00000121742	GJB6	protein_coding	-	-6.8948	1.50114e-14	3.87839e-13	Down
ENSG00000094963	FMO2	protein_coding	+	3.21298	1.57342e-14	4.06201e-13	Up
ENSG00000170779	CDCA4	protein_coding	-	2.11502	1.58002e-14	4.07594e-13	Up
ENSG00000019505	SYT13	protein_coding	-	-6.15071	1.60205e-14	4.12963e-13	Down
ENSG00000109743	BST1	protein_coding	+	3.66757	1.62458e-14	4.18451e-13	Up
ENSG00000007933	FMO3	protein_coding	+	4.01267	1.62968e-14	4.19445e-13	Up
ENSG00000117598	PLPPR5	protein_coding	-	-6.48219	1.64148e-14	4.22158e-13	Down
ENSG00000156011	PSD3	protein_coding	-	-2.30458	1.67551e-14	4.30583e-13	Down
ENSG00000082458	DLG3	protein_coding	+	-3.06231	1.72003e-14	4.41353e-13	Down
ENSG00000140682	TGFB1I1	protein_coding	+	3.55985	1.73703e-14	4.45375e-13	Up
ENSG00000089157	RPLP0	protein_coding	-	2.07668	1.74593e-14	4.46979e-13	Up
ENSG00000259823	LYPD8	protein_coding	-	-6.56734	1.79399e-14	4.58934e-13	Down
ENSG00000179673	RPRML	protein_coding	-	-6.52955	1.81846e-14	4.64844e-13	Down
ENSG00000213654	GPSM3	protein_coding	-	2.70879	1.82158e-14	4.65287e-13	Up
ENSG00000078018	MAP2	protein_coding	+	-4.54228	1.8346e-14	4.67906e-13	Down
ENSG00000125851	PCSK2	protein_coding	+	-6.84396	1.86372e-14	4.74617e-13	Down
ENSG00000088179	PTPN4	protein_coding	+	-1.68419	1.87327e-14	4.76556e-13	Down
ENSG00000156127	BATF	protein_coding	+	5.1524	1.87416e-14	4.76556e-13	Up
ENSG00000198001	IRAK4	protein_coding	+	1.55787	1.89861e-14	4.8241e-13	Up
ENSG00000177697	CD151	protein_coding	+	2.42146	1.91246e-14	4.85563e-13	Up
ENSG00000167914	GSDMA	protein_coding	+	5.6493	1.95686e-14	4.96464e-13	Up
ENSG00000179218	CALR	protein_coding	+	2.12248	2.0616e-14	5.22251e-13	Up
ENSG00000100368	CSF2RB	protein_coding	+	3.73734	2.06403e-14	5.22476e-13	Up
ENSG00000176055	MBLAC2	protein_coding	-	-1.50188	2.09062e-14	5.2881e-13	Down
ENSG00000164105	SAP30	protein_coding	+	1.50142	2.13035e-14	5.38456e-13	Up
ENSG00000119314	PTBP3	protein_coding	-	1.81292	2.14758e-14	5.41999e-13	Up
ENSG00000169495	HTRA4	protein_coding	+	4.43392	2.16605e-14	5.45845e-13	Up
ENSG00000104081	BMF	protein_coding	-	3.38097	2.16874e-14	5.46115e-13	Up
ENSG00000077984	CST7	protein_coding	+	5.16478	2.18292e-14	5.49275e-13	Up
ENSG00000140368	PSTPIP1	protein_coding	+	2.7959	2.20159e-14	5.53562e-13	Up
ENSG00000184357	HIST1H1B	protein_coding	-	5.00356	2.28125e-14	5.73164e-13	Up
ENSG00000064270	ATP2C2	protein_coding	+	-3.62946	2.30413e-14	5.78054e-13	Down
ENSG00000143546	S100A8	protein_coding	-	6.26373	2.31906e-14	5.81367e-13	Up
ENSG00000175505	CLCF1	protein_coding	-	5.62698	2.33266e-14	5.84342e-13	Up
ENSG00000198624	CCDC69	protein_coding	-	2.765	2.42955e-14	6.06812e-13	Up
ENSG00000161405	IKZF3	protein_coding	-	3.99194	2.4637e-14	6.14888e-13	Up
ENSG00000102580	DNAJC3	protein_coding	+	1.55308	2.49413e-14	6.22021e-13	Up
ENSG00000137818	RPLP1	protein_coding	+	1.56429	2.57899e-14	6.42237e-13	Up
ENSG00000109854	HTATIP2	protein_coding	+	2.12036	2.58229e-14	6.42585e-13	Up
ENSG00000184368	MAP7D2	protein_coding	-	-5.37838	2.63674e-14	6.55169e-13	Down
ENSG00000100219	XBP1	protein_coding	-	2.88569	2.67937e-14	6.65273e-13	Up
ENSG00000116690	PRG4	protein_coding	+	7.05427	2.6899e-14	6.67395e-13	Up
ENSG00000160410	SHKBP1	protein_coding	+	2.44325	2.72214e-14	6.74404e-13	Up
ENSG00000204052	LRRC73	protein_coding	-	-3.36213	2.78736e-14	6.89045e-13	Down
ENSG00000120088	CRHR1	protein_coding	+	-7.05706	2.79117e-14	6.89483e-13	Down
ENSG00000037042	TUBG2	protein_coding	+	-1.76318	2.90289e-14	7.16032e-13	Down
ENSG00000254087	LYN	protein_coding	+	2.69664	2.92273e-14	7.20399e-13	Up
ENSG00000244038	DDOST	protein_coding	-	1.79004	2.94977e-14	7.26535e-13	Up
ENSG00000122585	NPY	protein_coding	+	-6.57341	2.97074e-14	7.31166e-13	Down
ENSG00000185043	CIB1	protein_coding	-	1.61464	3.12972e-14	7.69732e-13	Up
ENSG00000276903	HIST1H2AL	protein_coding	+	4.5405	3.16733e-14	7.78417e-13	Up
ENSG00000164128	NPY1R	protein_coding	-	-5.15621	3.22912e-14	7.91873e-13	Down
ENSG00000104312	RIPK2	protein_coding	+	1.61691	3.24533e-14	7.9527e-13	Up
ENSG00000155093	PTPRN2	protein_coding	-	-3.23617	3.34595e-14	8.18738e-13	Down
ENSG00000182389	CACNB4	protein_coding	-	-3.35875	3.36397e-14	8.22554e-13	Down
ENSG00000050030	NEXMIF	protein_coding	-	-4.85174	3.36959e-14	8.2333e-13	Down
ENSG00000166002	SMCO4	protein_coding	-	2.51145	3.41805e-14	8.34567e-13	Up
ENSG00000116983	HPCAL4	protein_coding	-	-6.94974	3.43918e-14	8.39121e-13	Down
ENSG00000107566	ERLIN1	protein_coding	-	1.61357	3.44983e-14	8.41111e-13	Up
ENSG00000167565	SERTAD3	protein_coding	-	2.00167	3.49086e-14	8.50499e-13	Up
ENSG00000220205	VAMP2	protein_coding	-	-2.40802	3.52472e-14	8.58131e-13	Down
ENSG00000197046	SIGLEC15	protein_coding	+	7.34841	3.75148e-14	9.11366e-13	Up
ENSG00000071967	CYBRD1	protein_coding	+	1.52058	3.84695e-14	9.33888e-13	Up
ENSG00000198856	OSTC	protein_coding	+	2.7901	3.87828e-14	9.39467e-13	Up
ENSG00000130775	THEMIS2	protein_coding	+	2.84431	3.94098e-14	9.53971e-13	Up
ENSG00000159189	C1QC	protein_coding	+	3.28949	3.97361e-14	9.6118e-13	Up
ENSG00000143867	OSR1	protein_coding	-	4.3586	4.1531e-14	1.00316e-12	Up
ENSG00000168610	STAT3	protein_coding	-	1.62051	4.20207e-14	1.01426e-12	Up
ENSG00000145685	LHFPL2	protein_coding	-	2.92367	4.29242e-14	1.03533e-12	Up
ENSG00000135127	BICDL1	protein_coding	+	-2.72343	4.34322e-14	1.04684e-12	Down
ENSG00000101347	SAMHD1	protein_coding	-	2.42151	4.36156e-14	1.05051e-12	Up
ENSG00000172725	CORO1B	protein_coding	-	1.63953	4.37323e-14	1.05257e-12	Up
ENSG00000157782	CABP1	protein_coding	+	-4.46802	4.45589e-14	1.0717e-12	Down
ENSG00000160469	BRSK1	protein_coding	+	-3.57476	4.59761e-14	1.10343e-12	Down
ENSG00000116824	CD2	protein_coding	+	4.35933	4.8535e-14	1.16319e-12	Up
ENSG00000108947	EFNB3	protein_coding	+	-4.80132	4.86543e-14	1.16522e-12	Down
ENSG00000103569	AQP9	protein_coding	+	7.08169	4.88341e-14	1.16787e-12	Up
ENSG00000115604	IL18R1	protein_coding	+	3.52798	4.93876e-14	1.18027e-12	Up
ENSG00000058262	SEC61A1	protein_coding	+	2.07381	5.01679e-14	1.19722e-12	Up
ENSG00000163131	CTSS	protein_coding	-	4.96825	5.03347e-14	1.20035e-12	Up
ENSG00000133639	BTG1	protein_coding	-	2.5182	5.04871e-14	1.20314e-12	Up
ENSG00000108932	SLC16A6	protein_coding	-	3.46802	5.60721e-14	1.33341e-12	Up
ENSG00000277399	GPR179	protein_coding	-	-3.88171	5.81751e-14	1.38245e-12	Down
ENSG00000067798	NAV3	protein_coding	+	-2.77318	5.97242e-14	1.41726e-12	Down
ENSG00000077264	PAK3	protein_coding	+	-5.23318	5.99998e-14	1.4228e-12	Down
ENSG00000011028	MRC2	protein_coding	+	2.89178	6.17445e-14	1.46315e-12	Up
ENSG00000157388	CACNA1D	protein_coding	+	-3.02463	6.22423e-14	1.47391e-12	Down
ENSG00000168394	TAP1	protein_coding	-	2.37876	6.23146e-14	1.47459e-12	Up
ENSG00000168772	CXXC4	protein_coding	-	-3.43423	6.46327e-14	1.5241e-12	Down
ENSG00000171435	KSR2	protein_coding	-	-5.73362	6.49585e-14	1.53072e-12	Down
ENSG00000085265	FCN1	protein_coding	-	5.53379	6.58243e-14	1.54896e-12	Up
ENSG00000126733	DACH2	protein_coding	+	-5.74878	6.62406e-14	1.55767e-12	Down
ENSG00000175538	KCNE3	protein_coding	-	3.26533	6.87443e-14	1.61317e-12	Up
ENSG00000006740	ARHGAP44	protein_coding	+	-3.4786	6.99358e-14	1.63659e-12	Down
ENSG00000105835	NAMPT	protein_coding	-	3.67716	7.11062e-14	1.65937e-12	Up
ENSG00000197646	PDCD1LG2	protein_coding	+	2.81648	7.11003e-14	1.65937e-12	Up
ENSG00000267534	S1PR2	protein_coding	-	2.39291	7.10343e-14	1.65937e-12	Up
ENSG00000134594	RAB33A	protein_coding	+	-2.48763	7.12536e-14	1.66167e-12	Down
ENSG00000205220	PSMB10	protein_coding	-	2.32077	7.32357e-14	1.70436e-12	Up
ENSG00000181481	RNF135	protein_coding	+	2.60793	7.37354e-14	1.71481e-12	Up
ENSG00000157087	ATP2B2	protein_coding	-	-6.42951	7.48898e-14	1.74045e-12	Down
ENSG00000265972	TXNIP	protein_coding	-	2.47129	7.51206e-14	1.74462e-12	Up
ENSG00000285382	FO393400.1	protein_coding	-	-2.89145	7.55225e-14	1.75275e-12	Down
ENSG00000164543	STK17A	protein_coding	+	1.63068	7.93551e-14	1.83539e-12	Up
ENSG00000124813	RUNX2	protein_coding	+	2.02249	7.95656e-14	1.83899e-12	Up
ENSG00000166278	C2	protein_coding	+	3.71713	8.01337e-14	1.85086e-12	Up
ENSG00000117480	FAAH	protein_coding	+	-2.98835	8.19244e-14	1.88963e-12	Down
ENSG00000196182	STK40	protein_coding	-	1.81795	8.27043e-14	1.90632e-12	Up
ENSG00000172578	KLHL6	protein_coding	-	4.01058	8.32802e-14	1.91828e-12	Up
ENSG00000136240	KDELR2	protein_coding	-	2.01981	8.3363e-14	1.91888e-12	Up
ENSG00000106366	SERPINE1	protein_coding	+	6.1945	8.51582e-14	1.9562e-12	Up
ENSG00000074695	LMAN1	protein_coding	-	1.76174	8.54939e-14	1.96125e-12	Up
ENSG00000196611	MMP1	protein_coding	-	12.1431	8.67139e-14	1.98654e-12	Up
ENSG00000172183	ISG20	protein_coding	+	2.99966	8.7608e-14	2.00566e-12	Up
ENSG00000120053	GOT1	protein_coding	-	-2.05502	8.83472e-14	2.01984e-12	Down
ENSG00000174514	MFSD4A	protein_coding	+	-6.01995	9.11817e-14	2.08183e-12	Down
ENSG00000138172	CALHM2	protein_coding	-	2.90522	9.16156e-14	2.09032e-12	Up
ENSG00000120992	LYPLA1	protein_coding	-	1.71173	9.3048e-14	2.12014e-12	Up
ENSG00000167208	SNX20	protein_coding	-	3.43485	9.30157e-14	2.12014e-12	Up
ENSG00000143870	PDIA6	protein_coding	-	1.97397	9.31768e-14	2.12164e-12	Up
ENSG00000221995	TIAF1	protein_coding	-	-1.90698	9.49859e-14	2.15992e-12	Down
ENSG00000106624	AEBP1	protein_coding	+	2.79467	9.68953e-14	2.20038e-12	Up
ENSG00000166888	STAT6	protein_coding	-	2.23233	9.71252e-14	2.20333e-12	Up
ENSG00000123892	RAB38	protein_coding	-	3.85153	9.7341e-14	2.20605e-12	Up
ENSG00000145248	SLC10A4	protein_coding	+	-3.09353	9.75014e-14	2.2082e-12	Down
ENSG00000150977	RILPL2	protein_coding	-	2.01556	9.9296e-14	2.24583e-12	Up
ENSG00000070190	DAPP1	protein_coding	+	2.65695	1.01058e-13	2.28262e-12	Up
ENSG00000068028	RASSF1	protein_coding	-	1.8804	1.02245e-13	2.30681e-12	Up
ENSG00000091106	NLRC4	protein_coding	-	3.21882	1.02265e-13	2.30681e-12	Up
ENSG00000124635	HIST1H2BJ	protein_coding	-	2.87955	1.04093e-13	2.34646e-12	Up
ENSG00000140623	12-Sep	protein_coding	-	-4.90381	1.04912e-13	2.36335e-12	Down
ENSG00000142156	COL6A1	protein_coding	+	3.84856	1.08836e-13	2.44686e-12	Up
ENSG00000173457	PPP1R14B	protein_coding	-	2.28933	1.09271e-13	2.455e-12	Up
ENSG00000137393	RNF144B	protein_coding	+	2.99782	1.11357e-13	2.5002e-12	Up
ENSG00000172243	CLEC7A	protein_coding	-	2.3139	1.12462e-13	2.52165e-12	Up
ENSG00000106397	PLOD3	protein_coding	-	1.98018	1.14536e-13	2.56476e-12	Up
ENSG00000179528	LBX2	protein_coding	-	5.7608	1.14871e-13	2.57054e-12	Up
ENSG00000100095	SEZ6L	protein_coding	+	-5.67043	1.15553e-13	2.58411e-12	Down
ENSG00000133789	SWAP70	protein_coding	+	1.89072	1.18232e-13	2.64052e-12	Up
ENSG00000118473	SGIP1	protein_coding	+	-2.48621	1.23314e-13	2.75036e-12	Down
ENSG00000115607	IL18RAP	protein_coding	+	5.08049	1.28366e-13	2.85929e-12	Up
ENSG00000165643	SOHLH1	protein_coding	-	-6.49661	1.29729e-13	2.88773e-12	Down
ENSG00000112343	TRIM38	protein_coding	+	2.24865	1.31025e-13	2.91466e-12	Up
ENSG00000214114	MYCBP	protein_coding	-	1.73079	1.32812e-13	2.95247e-12	Up
ENSG00000164049	FBXW12	protein_coding	+	-4.18678	1.3376e-13	2.97158e-12	Down
ENSG00000134531	EMP1	protein_coding	+	4.25963	1.35422e-13	3.00654e-12	Up
ENSG00000133256	PDE6B	protein_coding	+	-2.93864	1.36632e-13	3.0314e-12	Down
ENSG00000180879	SSR4	protein_coding	+	1.82872	1.41031e-13	3.12695e-12	Up
ENSG00000072786	STK10	protein_coding	-	2.70689	1.42551e-13	3.15858e-12	Up
ENSG00000198909	MAP3K3	protein_coding	+	1.71911	1.44201e-13	3.19094e-12	Up
ENSG00000143549	TPM3	protein_coding	-	1.51491	1.46924e-13	3.24907e-12	Up
ENSG00000118855	MFSD1	protein_coding	+	2.98457	1.47285e-13	3.25491e-12	Up
ENSG00000070729	CNGB1	protein_coding	-	-7.44931	1.49185e-13	3.29476e-12	Down
ENSG00000173369	C1QB	protein_coding	+	3.50453	1.49478e-13	3.29907e-12	Up
ENSG00000184661	CDCA2	protein_coding	+	3.79254	1.51077e-13	3.33217e-12	Up
ENSG00000167613	LAIR1	protein_coding	-	3.05811	1.58632e-13	3.49654e-12	Up
ENSG00000160282	FTCD	protein_coding	-	-3.15288	1.62221e-13	3.56865e-12	Down
ENSG00000187210	GCNT1	protein_coding	+	2.63081	1.63168e-13	3.58481e-12	Up
ENSG00000167723	TRPV3	protein_coding	-	-2.92583	1.67679e-13	3.67436e-12	Down
ENSG00000155962	CLIC2	protein_coding	-	3.1854	1.75144e-13	3.83297e-12	Up
ENSG00000146070	PLA2G7	protein_coding	-	5.28694	1.7545e-13	3.83718e-12	Up
ENSG00000182866	LCK	protein_coding	+	4.05391	1.77739e-13	3.88472e-12	Up
ENSG00000167460	TPM4	protein_coding	+	2.93459	1.81649e-13	3.9676e-12	Up
ENSG00000112984	KIF20A	protein_coding	+	6.36945	1.92748e-13	4.19918e-12	Up
ENSG00000137101	CD72	protein_coding	-	3.42919	1.95311e-13	4.25227e-12	Up
ENSG00000196090	PTPRT	protein_coding	-	-6.07938	1.95444e-13	4.25242e-12	Down
ENSG00000168421	RHOH	protein_coding	+	2.82828	1.97999e-13	4.30523e-12	Up
ENSG00000198918	RPL39	protein_coding	-	1.55902	2.00107e-13	4.34828e-12	Up
ENSG00000122786	CALD1	protein_coding	+	2.97468	2.00518e-13	4.35439e-12	Up
ENSG00000111252	SH2B3	protein_coding	+	2.0879	2.01065e-13	4.36347e-12	Up
ENSG00000182117	NOP10	protein_coding	-	2.30781	2.03252e-13	4.40809e-12	Up
ENSG00000271503	CCL5	protein_coding	-	4.55376	2.09593e-13	4.53398e-12	Up
ENSG00000185338	SOCS1	protein_coding	-	3.22161	2.1459e-13	4.63911e-12	Up
ENSG00000172782	FADS6	protein_coding	-	-6.18925	2.16658e-13	4.68081e-12	Down
ENSG00000099715	PCDH11Y	protein_coding	+	-8.17325	2.25999e-13	4.86981e-12	Down
ENSG00000129103	SUMF2	protein_coding	+	1.52978	2.26127e-13	4.86981e-12	Up
ENSG00000153283	CD96	protein_coding	+	3.86513	2.30641e-13	4.96069e-12	Up
ENSG00000121807	CCR2	protein_coding	+	4.68576	2.33877e-13	5.0271e-12	Up
ENSG00000130558	OLFM1	protein_coding	+	-4.47798	2.41772e-13	5.19348e-12	Down
ENSG00000198216	CACNA1E	protein_coding	+	-6.2535	2.45792e-13	5.26978e-12	Down
ENSG00000075461	CACNG4	protein_coding	+	-5.79775	2.49258e-13	5.33393e-12	Down
ENSG00000159216	RUNX1	protein_coding	-	2.88514	2.58445e-13	5.52702e-12	Up
ENSG00000268182	SMIM17	protein_coding	+	-4.09311	2.63556e-13	5.62565e-12	Down
ENSG00000186810	CXCR3	protein_coding	-	4.81972	2.65042e-13	5.6502e-12	Up
ENSG00000140464	PML	protein_coding	+	1.72467	2.66937e-13	5.68701e-12	Up
ENSG00000076944	STXBP2	protein_coding	+	3.02581	2.70182e-13	5.75252e-12	Up
ENSG00000121039	RDH10	protein_coding	+	3.86985	2.71756e-13	5.78146e-12	Up
ENSG00000155850	SLC26A2	protein_coding	+	2.1708	2.72497e-13	5.79085e-12	Up
ENSG00000137491	SLCO2B1	protein_coding	+	1.97821	2.73029e-13	5.79852e-12	Up
ENSG00000170312	CDK1	protein_coding	+	3.72112	2.78251e-13	5.8983e-12	Up
ENSG00000006327	TNFRSF12A	protein_coding	+	4.12513	2.81341e-13	5.96005e-12	Up
ENSG00000096433	ITPR3	protein_coding	+	3.19316	2.82003e-13	5.97034e-12	Up
ENSG00000166762	CATSPER2	protein_coding	-	-1.84357	2.86943e-13	6.0711e-12	Down
ENSG00000140961	OSGIN1	protein_coding	+	2.78132	2.92629e-13	6.18367e-12	Up
ENSG00000166920	C15orf48	protein_coding	+	6.36716	2.94563e-13	6.22064e-12	Up
ENSG00000173110	HSPA6	protein_coding	+	4.98897	2.99867e-13	6.32473e-12	Up
ENSG00000235568	NFAM1	protein_coding	-	3.19744	3.01131e-13	6.34743e-12	Up
ENSG00000169692	AGPAT2	protein_coding	-	2.76996	3.10035e-13	6.53103e-12	Up
ENSG00000104689	TNFRSF10A	protein_coding	-	3.17087	3.1754e-13	6.68081e-12	Up
ENSG00000030110	BAK1	protein_coding	-	1.86752	3.18424e-13	6.68782e-12	Up
ENSG00000112837	TBX18	protein_coding	-	2.78401	3.22757e-13	6.76947e-12	Up
ENSG00000164326	CARTPT	protein_coding	+	-7.54773	3.22673e-13	6.76947e-12	Down
ENSG00000186862	PDZD7	protein_coding	-	-3.32985	3.28328e-13	6.87351e-12	Down
ENSG00000253304	TMEM200B	protein_coding	-	2.74599	3.37047e-13	7.0473e-12	Up
ENSG00000213023	SYT3	protein_coding	-	-3.92101	3.44468e-13	7.19802e-12	Down
ENSG00000115363	EVA1A	protein_coding	-	5.63324	3.44825e-13	7.20103e-12	Up
ENSG00000120280	CXorf21	protein_coding	-	2.31919	3.46896e-13	7.2398e-12	Up
ENSG00000020129	NCDN	protein_coding	+	-3.52151	3.57438e-13	7.45498e-12	Down
ENSG00000163630	SYNPR	protein_coding	+	-8.57713	3.57648e-13	7.45498e-12	Down
ENSG00000111679	PTPN6	protein_coding	+	2.65415	3.60095e-13	7.50135e-12	Up
ENSG00000189129	PLAC9	protein_coding	+	3.08871	3.61575e-13	7.51826e-12	Up
ENSG00000174718	KIAA1551	protein_coding	+	2.02858	3.65607e-13	7.59742e-12	Up
ENSG00000135749	PCNX2	protein_coding	-	-2.24708	3.69725e-13	7.67827e-12	Down
ENSG00000156564	LRFN2	protein_coding	-	-6.03371	3.74376e-13	7.77009e-12	Down
ENSG00000109943	CRTAM	protein_coding	+	3.71712	3.83294e-13	7.9503e-12	Up
ENSG00000166147	FBN1	protein_coding	-	3.7051	3.83714e-13	7.95412e-12	Up
ENSG00000026751	SLAMF7	protein_coding	+	6.13628	3.88432e-13	8.04204e-12	Up
ENSG00000168830	HTR1E	protein_coding	+	-6.62565	3.90821e-13	8.08159e-12	Down
ENSG00000197558	SSPO	protein_coding	+	-1.9754	4.0584e-13	8.38191e-12	Down
ENSG00000153246	PLA2R1	protein_coding	-	2.35086	4.0657e-13	8.39184e-12	Up
ENSG00000034510	TMSB10	protein_coding	+	2.01344	4.09969e-13	8.45683e-12	Up
ENSG00000025708	TYMP	protein_coding	-	4.22883	4.1061e-13	8.46487e-12	Up
ENSG00000175322	ZNF519	protein_coding	-	-2.05919	4.2969e-13	8.84743e-12	Down
ENSG00000087116	ADAMTS2	protein_coding	-	5.34313	4.3134e-13	8.87059e-12	Up
ENSG00000163734	CXCL3	protein_coding	-	5.11133	4.33551e-13	8.9052e-12	Up
ENSG00000204991	SPIRE2	protein_coding	+	-2.81172	4.35993e-13	8.94991e-12	Down
ENSG00000137573	SULF1	protein_coding	+	4.67221	4.36459e-13	8.95403e-12	Up
ENSG00000132661	NXT1	protein_coding	+	1.88196	4.4653e-13	9.15508e-12	Up
ENSG00000197081	IGF2R	protein_coding	+	2.6772	4.63287e-13	9.49288e-12	Up
ENSG00000157005	SST	protein_coding	-	-7.95466	4.64134e-13	9.50448e-12	Down
ENSG00000118156	ZNF541	protein_coding	-	-2.34622	4.78156e-13	9.76747e-12	Down
ENSG00000130643	CALY	protein_coding	-	-6.50597	4.78423e-13	9.76747e-12	Down
ENSG00000105825	TFPI2	protein_coding	-	5.95193	4.79334e-13	9.78016e-12	Up
ENSG00000177674	AGTRAP	protein_coding	+	1.87329	4.80081e-13	9.78947e-12	Up
ENSG00000049249	TNFRSF9	protein_coding	-	5.44618	4.85333e-13	9.89061e-12	Up
ENSG00000084444	FAM234B	protein_coding	+	-1.97469	4.917e-13	1.00143e-11	Down
ENSG00000167754	KLK5	protein_coding	-	-6.84068	5.08123e-13	1.03177e-11	Down
ENSG00000183186	C2CD4C	protein_coding	-	-4.70587	5.16221e-13	1.04758e-11	Down
ENSG00000065665	SEC61A2	protein_coding	+	-2.0852	5.1934e-13	1.05328e-11	Down
ENSG00000131378	RFTN1	protein_coding	-	2.30354	5.39628e-13	1.09276e-11	Up
ENSG00000221963	APOL6	protein_coding	+	1.95581	5.42463e-13	1.09754e-11	Up
ENSG00000134755	DSC2	protein_coding	-	2.42363	5.51709e-13	1.11424e-11	Up
ENSG00000151726	ACSL1	protein_coding	-	2.73109	5.62778e-13	1.13524e-11	Up
ENSG00000198885	ITPRIPL1	protein_coding	+	2.07174	5.64413e-13	1.13786e-11	Up
ENSG00000144355	DLX1	protein_coding	+	-6.37321	5.66694e-13	1.14177e-11	Down
ENSG00000198959	TGM2	protein_coding	-	4.0611	5.75395e-13	1.15861e-11	Up
ENSG00000167984	NLRC3	protein_coding	-	3.25396	5.78865e-13	1.1649e-11	Up
ENSG00000248905	FMN1	protein_coding	-	3.19467	5.80023e-13	1.16654e-11	Up
ENSG00000166483	WEE1	protein_coding	+	3.1254	5.853e-13	1.17575e-11	Up
ENSG00000168748	CA7	protein_coding	+	-6.07647	5.95585e-13	1.1957e-11	Down
ENSG00000100979	PLTP	protein_coding	-	2.69555	5.96222e-13	1.19627e-11	Up
ENSG00000177409	SAMD9L	protein_coding	-	1.61967	6.05929e-13	1.21502e-11	Up
ENSG00000161682	FAM171A2	protein_coding	-	-2.99136	6.09901e-13	1.22226e-11	Down
ENSG00000138674	SEC31A	protein_coding	-	1.50889	6.21441e-13	1.24391e-11	Up
ENSG00000004846	ABCB5	protein_coding	+	10.2266	6.28894e-13	1.25736e-11	Up
ENSG00000099814	CEP170B	protein_coding	+	-2.32482	6.28905e-13	1.25736e-11	Down
ENSG00000079308	TNS1	protein_coding	-	1.55094	6.35477e-13	1.26825e-11	Up
ENSG00000274997	HIST1H2AH	protein_coding	+	3.87469	6.45103e-13	1.2867e-11	Up
ENSG00000110628	SLC22A18	protein_coding	+	3.08473	6.57363e-13	1.30961e-11	Up
ENSG00000124762	CDKN1A	protein_coding	+	3.78185	6.6503e-13	1.32332e-11	Up
ENSG00000151702	FLI1	protein_coding	+	2.14443	6.70308e-13	1.33304e-11	Up
ENSG00000143196	DPT	protein_coding	-	5.63194	7.27096e-13	1.43919e-11	Up
ENSG00000131389	SLC6A6	protein_coding	+	2.76814	7.56157e-13	1.49409e-11	Up
ENSG00000155629	PIK3AP1	protein_coding	-	3.32151	7.634e-13	1.50751e-11	Up
ENSG00000185290	NUPR2	protein_coding	-	-5.16855	7.78006e-13	1.53546e-11	Down
ENSG00000064989	CALCRL	protein_coding	-	2.95916	7.83092e-13	1.54369e-11	Up
ENSG00000136630	HLX	protein_coding	+	3.33246	7.9433e-13	1.56493e-11	Up
ENSG00000258227	CLEC5A	protein_coding	-	5.09368	8.03785e-13	1.58171e-11	Up
ENSG00000131437	KIF3A	protein_coding	-	-2.46006	8.29757e-13	1.62941e-11	Down
ENSG00000161267	BDH1	protein_coding	-	-2.12044	8.43278e-13	1.65365e-11	Down
ENSG00000168060	NAALADL1	protein_coding	-	2.55315	8.46378e-13	1.65876e-11	Up
ENSG00000160593	JAML	protein_coding	-	4.49631	8.53376e-13	1.67151e-11	Up
ENSG00000174460	ZCCHC12	protein_coding	+	-5.8937	8.56997e-13	1.67763e-11	Down
ENSG00000095203	EPB41L4B	protein_coding	-	-4.53649	8.8274e-13	1.72602e-11	Down
ENSG00000162496	DHRS3	protein_coding	-	2.12855	8.93259e-13	1.74558e-11	Up
ENSG00000067842	ATP2B3	protein_coding	+	-6.25906	8.9863e-13	1.75506e-11	Down
ENSG00000283071	LBHD2	protein_coding	+	-6.2984	9.08465e-13	1.77324e-11	Down
ENSG00000132932	ATP8A2	protein_coding	+	-4.95608	9.25529e-13	1.80134e-11	Down
ENSG00000156675	RAB11FIP1	protein_coding	-	2.80846	9.33619e-13	1.81604e-11	Up
ENSG00000115267	IFIH1	protein_coding	-	1.81131	9.60184e-13	1.86449e-11	Up
ENSG00000124212	PTGIS	protein_coding	-	4.42641	1.01363e-12	1.96715e-11	Up
ENSG00000099953	MMP11	protein_coding	+	4.51252	1.02681e-12	1.99043e-11	Up
ENSG00000168282	MGAT2	protein_coding	+	1.90779	1.03027e-12	1.99485e-11	Up
ENSG00000146376	ARHGAP18	protein_coding	-	2.50789	1.03801e-12	2.00869e-11	Up
ENSG00000108878	CACNG1	protein_coding	+	-6.57418	1.04901e-12	2.0288e-11	Down
ENSG00000174672	BRSK2	protein_coding	+	-4.75466	1.05991e-12	2.04872e-11	Down
ENSG00000125844	RRBP1	protein_coding	-	2.03522	1.06099e-12	2.04962e-11	Up
ENSG00000274641	HIST1H2BO	protein_coding	+	4.91379	1.06576e-12	2.05766e-11	Up
ENSG00000138413	IDH1	protein_coding	-	3.33488	1.06848e-12	2.06175e-11	Up
ENSG00000165152	TMEM246	protein_coding	-	-3.5655	1.07094e-12	2.0653e-11	Down
ENSG00000184611	KCNH7	protein_coding	-	-6.82524	1.08659e-12	2.09429e-11	Down
ENSG00000171049	FPR2	protein_coding	+	5.94009	1.09868e-12	2.11518e-11	Up
ENSG00000204386	NEU1	protein_coding	-	1.91036	1.10511e-12	2.12635e-11	Up
ENSG00000144834	TAGLN3	protein_coding	+	-5.27675	1.1339e-12	2.17802e-11	Down
ENSG00000162783	IER5	protein_coding	+	2.15234	1.14401e-12	2.19619e-11	Up
ENSG00000217555	CKLF	protein_coding	+	1.81048	1.17514e-12	2.25083e-11	Up
ENSG00000108219	TSPAN14	protein_coding	+	1.54301	1.1947e-12	2.28569e-11	Up
ENSG00000197766	CFD	protein_coding	+	4.98113	1.21407e-12	2.32012e-11	Up
ENSG00000105559	PLEKHA4	protein_coding	-	3.58155	1.24099e-12	2.3689e-11	Up
ENSG00000101079	NDRG3	protein_coding	-	-1.81842	1.24272e-12	2.37087e-11	Down
ENSG00000129226	CD68	protein_coding	+	4.67448	1.24629e-12	2.37499e-11	Up
ENSG00000073792	IGF2BP2	protein_coding	-	3.7796	1.2667e-12	2.41115e-11	Up
ENSG00000124251	TP53TG5	protein_coding	-	-4.29956	1.29305e-12	2.45993e-11	Down
ENSG00000204839	MROH6	protein_coding	-	1.75177	1.3535e-12	2.57347e-11	Up
ENSG00000124243	BCAS4	protein_coding	+	-3.40945	1.36413e-12	2.58932e-11	Down
ENSG00000126787	DLGAP5	protein_coding	-	5.33532	1.3631e-12	2.58932e-11	Up
ENSG00000143815	LBR	protein_coding	-	1.69688	1.36407e-12	2.58932e-11	Up
ENSG00000078589	P2RY10	protein_coding	+	5.57148	1.42941e-12	2.70259e-11	Up
ENSG00000075340	ADD2	protein_coding	-	-4.57423	1.46343e-12	2.76227e-11	Down
ENSG00000064932	SBNO2	protein_coding	-	2.99042	1.48099e-12	2.79386e-11	Up
ENSG00000011422	PLAUR	protein_coding	-	4.65329	1.48628e-12	2.80228e-11	Up
ENSG00000143891	GALM	protein_coding	+	3.17854	1.50353e-12	2.83164e-11	Up
ENSG00000221882	OR3A2	protein_coding	-	-3.6924	1.51264e-12	2.84562e-11	Down
ENSG00000148848	ADAM12	protein_coding	-	4.77218	1.51754e-12	2.85325e-11	Up
ENSG00000115107	STEAP3	protein_coding	+	2.66248	1.53875e-12	2.89151e-11	Up
ENSG00000081237	PTPRC	protein_coding	+	2.49285	1.5436e-12	2.89902e-11	Up
ENSG00000176490	DIRAS1	protein_coding	-	-3.01151	1.56635e-12	2.94011e-11	Down
ENSG00000166342	NETO1	protein_coding	-	-4.91888	1.58507e-12	2.97193e-11	Down
ENSG00000147614	ATP6V0D2	protein_coding	+	8.00381	1.58632e-12	2.97264e-11	Up
ENSG00000088367	EPB41L1	protein_coding	+	-2.34776	1.60589e-12	3.0043e-11	Down
ENSG00000187037	GPR141	protein_coding	+	2.60401	1.61598e-12	3.0215e-11	Up
ENSG00000123329	ARHGAP9	protein_coding	-	2.56878	1.61837e-12	3.0243e-11	Up
ENSG00000239713	APOBEC3G	protein_coding	+	2.11687	1.61956e-12	3.02484e-11	Up
ENSG00000081320	STK17B	protein_coding	-	2.42993	1.62673e-12	3.03597e-11	Up
ENSG00000121060	TRIM25	protein_coding	-	1.77723	1.6546e-12	3.08347e-11	Up
ENSG00000015285	WAS	protein_coding	+	2.36051	1.69611e-12	3.1556e-11	Up
ENSG00000064300	NGFR	protein_coding	+	4.42954	1.72062e-12	3.19945e-11	Up
ENSG00000276368	HIST1H2AJ	protein_coding	-	5.80262	1.75127e-12	3.25285e-11	Up
ENSG00000179477	ALOX12B	protein_coding	-	-5.48896	1.76625e-12	3.27708e-11	Down
ENSG00000197457	STMN3	protein_coding	-	-2.77068	1.79739e-12	3.33119e-11	Down
ENSG00000119283	TRIM67	protein_coding	+	-4.59815	1.82575e-12	3.38003e-11	Down
ENSG00000149295	DRD2	protein_coding	-	-4.71853	1.86282e-12	3.443e-11	Down
ENSG00000136634	IL10	protein_coding	-	6.55584	1.86787e-12	3.45045e-11	Up
ENSG00000106605	BLVRA	protein_coding	+	1.65258	1.87053e-12	3.45348e-11	Up
ENSG00000123384	LRP1	protein_coding	+	1.52226	1.9177e-12	3.53476e-11	Up
ENSG00000134910	STT3A	protein_coding	+	1.61389	1.93054e-12	3.55649e-11	Up
ENSG00000180448	ARHGAP45	protein_coding	+	2.21135	1.97609e-12	3.63843e-11	Up
ENSG00000005059	MCUB	protein_coding	+	2.0068	2.0636e-12	3.7954e-11	Up
ENSG00000125378	BMP4	protein_coding	-	3.42405	2.11304e-12	3.8821e-11	Up
ENSG00000057019	DCBLD2	protein_coding	-	2.24585	2.14309e-12	3.93102e-11	Up
ENSG00000167733	HSD11B1L	protein_coding	+	-2.53902	2.14696e-12	3.93394e-11	Down
ENSG00000157219	HTR5A	protein_coding	+	-6.36025	2.17783e-12	3.98812e-11	Down
ENSG00000184840	TMED9	protein_coding	+	1.97406	2.18355e-12	3.99643e-11	Up
ENSG00000182240	BACE2	protein_coding	+	3.06956	2.18755e-12	3.99725e-11	Up
ENSG00000177511	ST8SIA3	protein_coding	+	-7.93823	2.20167e-12	4.02088e-11	Down
ENSG00000213903	LTB4R	protein_coding	+	2.68417	2.20547e-12	4.02346e-11	Up
ENSG00000135903	PAX3	protein_coding	-	9.31606	2.23464e-12	4.07304e-11	Up
ENSG00000171236	LRG1	protein_coding	-	5.39292	2.23506e-12	4.07304e-11	Up
ENSG00000152954	NRSN1	protein_coding	+	-5.35841	2.23683e-12	4.07406e-11	Down
ENSG00000196876	SCN8A	protein_coding	+	-4.62436	2.32908e-12	4.23296e-11	Down
ENSG00000165071	TMEM71	protein_coding	-	3.12306	2.34669e-12	4.26267e-11	Up
ENSG00000152977	ZIC1	protein_coding	+	2.06602	2.35097e-12	4.26585e-11	Up
ENSG00000163249	CCNYL1	protein_coding	+	1.55962	2.34977e-12	4.26585e-11	Up
ENSG00000253958	CLDN23	protein_coding	+	4.30971	2.39819e-12	4.34219e-11	Up
ENSG00000085433	WDR47	protein_coding	-	-1.78136	2.40019e-12	4.34349e-11	Down
ENSG00000135899	SP110	protein_coding	-	1.72213	2.41076e-12	4.35733e-11	Up
ENSG00000176678	FOXL1	protein_coding	+	3.63825	2.40916e-12	4.35733e-11	Up
ENSG00000149927	DOC2A	protein_coding	-	-4.59976	2.43648e-12	4.39738e-11	Down
ENSG00000129038	LOXL1	protein_coding	+	4.26646	2.43832e-12	4.39835e-11	Up
ENSG00000115275	MOGS	protein_coding	-	1.55091	2.44196e-12	4.40256e-11	Up
ENSG00000198300	PEG3	protein_coding	-	-3.96128	2.46819e-12	4.44511e-11	Down
ENSG00000176907	TCIM	protein_coding	+	5.28381	2.48504e-12	4.47308e-11	Up
ENSG00000163545	NUAK2	protein_coding	-	2.30743	2.5102e-12	4.51596e-11	Up
ENSG00000089060	SLC8B1	protein_coding	-	1.81132	2.51336e-12	4.51923e-11	Up
ENSG00000188162	OTOG	protein_coding	+	-6.59059	2.5272e-12	4.5417e-11	Down
ENSG00000168256	NKIRAS2	protein_coding	+	1.5006	2.5707e-12	4.61496e-11	Up
ENSG00000113263	ITK	protein_coding	+	3.9243	2.59168e-12	4.65016e-11	Up
ENSG00000142632	ARHGEF19	protein_coding	-	2.25253	2.60319e-12	4.66585e-11	Up
ENSG00000117600	PLPPR4	protein_coding	+	-4.04748	2.61324e-12	4.68137e-11	Down
ENSG00000121064	SCPEP1	protein_coding	+	2.33452	2.61957e-12	4.69023e-11	Up
ENSG00000183856	IQGAP3	protein_coding	-	4.52957	2.63192e-12	4.70236e-11	Up
ENSG00000163931	TKT	protein_coding	-	1.73477	2.63808e-12	4.71087e-11	Up
ENSG00000160796	NBEAL2	protein_coding	+	2.57923	2.67272e-12	4.76769e-11	Up
ENSG00000139508	SLC46A3	protein_coding	-	2.15321	2.68281e-12	4.78317e-11	Up
ENSG00000131584	ACAP3	protein_coding	-	-1.62884	2.70135e-12	4.81368e-11	Down
ENSG00000156535	CD109	protein_coding	+	2.73553	2.74511e-12	4.88651e-11	Up
ENSG00000105383	CD33	protein_coding	+	2.66383	2.7682e-12	4.92501e-11	Up
ENSG00000160712	IL6R	protein_coding	+	1.96411	2.7781e-12	4.94001e-11	Up
ENSG00000101986	ABCD1	protein_coding	+	2.29313	2.89377e-12	5.13759e-11	Up
ENSG00000162704	ARPC5	protein_coding	-	1.65007	2.91637e-12	5.16955e-11	Up
ENSG00000149923	PPP4C	protein_coding	+	1.65986	2.96736e-12	5.25719e-11	Up
ENSG00000185105	MYADML2	protein_coding	-	-5.79297	2.99927e-12	5.30813e-11	Down
ENSG00000167371	PRRT2	protein_coding	+	-3.71058	3.00821e-12	5.31839e-11	Down
ENSG00000153066	TXNDC11	protein_coding	-	1.701	3.02989e-12	5.35392e-11	Up
ENSG00000124194	GDAP1L1	protein_coding	+	-5.67076	3.03564e-12	5.35846e-11	Down
ENSG00000197008	ZNF138	protein_coding	+	-1.69893	3.03854e-12	5.36079e-11	Down
ENSG00000152034	MCHR2	protein_coding	-	-7.45365	3.07165e-12	5.41071e-11	Down
ENSG00000118193	KIF14	protein_coding	-	3.78024	3.09339e-12	5.44618e-11	Up
ENSG00000165030	NFIL3	protein_coding	-	2.83073	3.09947e-12	5.45403e-11	Up
ENSG00000204287	HLA-DRA	protein_coding	+	3.25028	3.10743e-12	5.46456e-11	Up
ENSG00000134516	DOCK2	protein_coding	+	2.39147	3.11259e-12	5.46857e-11	Up
ENSG00000050555	LAMC3	protein_coding	+	3.93138	3.12943e-12	5.4953e-11	Up
ENSG00000197177	ADGRA1	protein_coding	+	-5.05868	3.17264e-12	5.56827e-11	Down
ENSG00000064601	CTSA	protein_coding	+	2.66747	3.18074e-12	5.5796e-11	Up
ENSG00000174498	IGDCC3	protein_coding	-	-3.74027	3.22805e-12	5.65964e-11	Down
ENSG00000158270	COLEC12	protein_coding	-	2.37995	3.26521e-12	5.72182e-11	Up
ENSG00000185905	C16orf54	protein_coding	-	2.97955	3.27275e-12	5.73206e-11	Up
ENSG00000144791	LIMD1	protein_coding	+	2.25805	3.28458e-12	5.74981e-11	Up
ENSG00000128656	CHN1	protein_coding	-	-3.69051	3.29627e-12	5.76728e-11	Down
ENSG00000110057	UNC93B1	protein_coding	-	2.40491	3.30516e-12	5.77984e-11	Up
ENSG00000154040	CABYR	protein_coding	+	-2.24247	3.32695e-12	5.81192e-11	Down
ENSG00000262406	MMP12	protein_coding	-	11.1749	3.40111e-12	5.93839e-11	Up
ENSG00000101958	GLRA2	protein_coding	+	-6.67278	3.47932e-12	6.06869e-11	Down
ENSG00000160446	ZDHHC12	protein_coding	-	2.11818	3.49662e-12	6.09257e-11	Up
ENSG00000196747	HIST1H2AI	protein_coding	+	4.6477	3.54761e-12	6.17822e-11	Up
ENSG00000134954	ETS1	protein_coding	-	2.91329	3.5663e-12	6.20757e-11	Up
ENSG00000138080	EMILIN1	protein_coding	+	3.57315	3.58517e-12	6.23704e-11	Up
ENSG00000162949	CAPN13	protein_coding	-	-5.60223	3.58692e-12	6.23704e-11	Down
ENSG00000183785	TUBA8	protein_coding	+	-2.99772	3.59268e-12	6.24063e-11	Down
ENSG00000168899	VAMP5	protein_coding	+	2.39845	3.621e-12	6.28658e-11	Up
ENSG00000112299	VNN1	protein_coding	-	5.59294	3.64875e-12	6.3315e-11	Up
ENSG00000170266	GLB1	protein_coding	-	2.04503	3.6729e-12	6.37013e-11	Up
ENSG00000198046	ZNF667	protein_coding	-	-2.16346	3.6846e-12	6.38715e-11	Down
ENSG00000204624	DISP3	protein_coding	+	-4.39217	3.72179e-12	6.445e-11	Down
ENSG00000174697	LEP	protein_coding	+	11.4469	3.77837e-12	6.53626e-11	Up
ENSG00000082293	COL19A1	protein_coding	+	-3.65573	3.82228e-12	6.60209e-11	Down
ENSG00000169282	KCNAB1	protein_coding	+	-3.91595	3.82444e-12	6.60244e-11	Down
ENSG00000198851	CD3E	protein_coding	+	3.94418	3.83648e-12	6.61984e-11	Up
ENSG00000131652	THOC6	protein_coding	+	1.77094	3.92513e-12	6.75899e-11	Up
ENSG00000130829	DUSP9	protein_coding	+	-5.74781	3.96685e-12	6.82735e-11	Down
ENSG00000150672	DLG2	protein_coding	-	-4.44131	4.03892e-12	6.94785e-11	Down
ENSG00000018280	SLC11A1	protein_coding	+	4.29328	4.12661e-12	7.08786e-11	Up
ENSG00000066279	ASPM	protein_coding	-	4.05633	4.12642e-12	7.08786e-11	Up
ENSG00000103995	CEP152	protein_coding	-	1.50774	4.26419e-12	7.30559e-11	Up
ENSG00000081087	OSTM1	protein_coding	-	1.53966	4.41554e-12	7.56106e-11	Up
ENSG00000142347	MYO1F	protein_coding	-	2.58091	4.56852e-12	7.80717e-11	Up
ENSG00000171860	C3AR1	protein_coding	-	2.64841	4.56757e-12	7.80717e-11	Up
ENSG00000224109	CENPVL3	protein_coding	-	-4.77466	4.57423e-12	7.81298e-11	Down
ENSG00000068079	IFI35	protein_coding	+	1.77907	4.60033e-12	7.85359e-11	Up
ENSG00000136040	PLXNC1	protein_coding	+	2.93589	4.62574e-12	7.89297e-11	Up
ENSG00000116711	PLA2G4A	protein_coding	+	1.57103	4.67124e-12	7.96256e-11	Up
ENSG00000163517	HDAC11	protein_coding	+	-2.57324	4.99524e-12	8.49341e-11	Down
ENSG00000102048	ASB9	protein_coding	-	3.14153	5.08107e-12	8.63119e-11	Up
ENSG00000151388	ADAMTS12	protein_coding	-	5.15419	5.08138e-12	8.63119e-11	Up
ENSG00000076662	ICAM3	protein_coding	-	3.35937	5.21672e-12	8.85663e-11	Up
ENSG00000142700	DMRTA2	protein_coding	-	-4.02465	5.23715e-12	8.88684e-11	Down
ENSG00000121236	TRIM6	protein_coding	+	2.38043	5.27314e-12	8.93444e-11	Up
ENSG00000185803	SLC52A2	protein_coding	+	1.74904	5.2974e-12	8.97104e-11	Up
ENSG00000215218	UBE2QL1	protein_coding	+	-4.76226	5.33859e-12	9.02988e-11	Down
ENSG00000108784	NAGLU	protein_coding	+	2.07076	5.62336e-12	9.485e-11	Up
ENSG00000214216	IQCJ	protein_coding	+	-5.5115	5.62904e-12	9.48984e-11	Down
ENSG00000075624	ACTB	protein_coding	-	1.6065	5.71228e-12	9.62536e-11	Up
ENSG00000145649	GZMA	protein_coding	+	4.92743	5.75391e-12	9.69067e-11	Up
ENSG00000154162	CDH12	protein_coding	-	-5.48421	5.8597e-12	9.85901e-11	Down
ENSG00000173762	CD7	protein_coding	-	3.11773	5.96199e-12	1.00211e-10	Up
ENSG00000204869	IGFL4	protein_coding	-	-5.19206	6.09919e-12	1.02416e-10	Down
ENSG00000101336	HCK	protein_coding	+	2.91786	6.16349e-12	1.0329e-10	Up
ENSG00000185507	IRF7	protein_coding	-	2.05529	6.19176e-12	1.03615e-10	Up
ENSG00000134871	COL4A2	protein_coding	+	4.58677	6.23531e-12	1.04286e-10	Up
ENSG00000139410	SDSL	protein_coding	+	1.75811	6.37739e-12	1.06504e-10	Up
ENSG00000237440	ZNF737	protein_coding	-	-1.69468	6.40927e-12	1.06984e-10	Down
ENSG00000129474	AJUBA	protein_coding	-	2.43278	6.43023e-12	1.07281e-10	Up
ENSG00000189067	LITAF	protein_coding	-	2.36381	6.47187e-12	1.07922e-10	Up
ENSG00000196126	HLA-DRB1	protein_coding	-	2.94201	6.51034e-12	1.0851e-10	Up
ENSG00000204950	LRRC10B	protein_coding	+	-4.48635	6.51916e-12	1.08552e-10	Down
ENSG00000152822	GRM1	protein_coding	+	-4.19981	6.53973e-12	1.08839e-10	Down
ENSG00000182870	GALNT9	protein_coding	-	-5.48332	6.57205e-12	1.09323e-10	Down
ENSG00000142657	PGD	protein_coding	+	2.60537	6.7587e-12	1.12262e-10	Up
ENSG00000185988	PLK5	protein_coding	+	-4.91106	6.79394e-12	1.12736e-10	Down
ENSG00000146006	LRRTM2	protein_coding	-	-4.35904	6.89484e-12	1.14298e-10	Down
ENSG00000074842	MYDGF	protein_coding	-	2.23238	6.9189e-12	1.14641e-10	Up
ENSG00000110719	TCIRG1	protein_coding	+	3.3829	6.97389e-12	1.15495e-10	Up
ENSG00000119630	PGF	protein_coding	-	4.36631	7.05569e-12	1.16735e-10	Up
ENSG00000109674	NEIL3	protein_coding	+	4.09152	7.10838e-12	1.17549e-10	Up
ENSG00000183696	UPP1	protein_coding	+	2.3537	7.12034e-12	1.17689e-10	Up
ENSG00000075043	KCNQ2	protein_coding	-	-6.27668	7.14381e-12	1.1802e-10	Down
ENSG00000105483	CARD8	protein_coding	-	1.61871	7.15742e-12	1.18187e-10	Up
ENSG00000143341	HMCN1	protein_coding	+	3.23552	7.18657e-12	1.1861e-10	Up
ENSG00000185201	IFITM2	protein_coding	+	3.5883	7.20186e-12	1.18746e-10	Up
ENSG00000186479	RGS7BP	protein_coding	+	-4.05746	7.20068e-12	1.18746e-10	Down
ENSG00000134574	DDB2	protein_coding	+	1.87611	7.29659e-12	1.2025e-10	Up
ENSG00000008513	ST3GAL1	protein_coding	-	2.27541	7.33177e-12	1.2077e-10	Up
ENSG00000096060	FKBP5	protein_coding	-	3.19145	7.33753e-12	1.20806e-10	Up
ENSG00000130303	BST2	protein_coding	-	2.10856	7.44232e-12	1.22353e-10	Up
ENSG00000075275	CELSR1	protein_coding	-	3.85654	7.4569e-12	1.22533e-10	Up
ENSG00000146859	TMEM140	protein_coding	+	2.77494	7.61688e-12	1.24918e-10	Up
ENSG00000138496	PARP9	protein_coding	-	1.75708	7.68816e-12	1.25965e-10	Up
ENSG00000178201	VN1R1	protein_coding	-	-2.36217	7.81342e-12	1.27893e-10	Down
ENSG00000112473	SLC39A7	protein_coding	+	1.73513	7.84928e-12	1.28356e-10	Up
ENSG00000184254	ALDH1A3	protein_coding	+	3.14024	7.84751e-12	1.28356e-10	Up
ENSG00000160584	SIK3	protein_coding	-	-1.68775	7.98374e-12	1.30469e-10	Down
ENSG00000198673	FAM19A2	protein_coding	-	-2.66132	7.98627e-12	1.30469e-10	Down
ENSG00000159023	EPB41	protein_coding	+	1.83969	8.20551e-12	1.33922e-10	Up
ENSG00000069399	BCL3	protein_coding	+	4.8344	8.24709e-12	1.34535e-10	Up
ENSG00000167261	DPEP2	protein_coding	-	3.4267	8.30063e-12	1.35343e-10	Up
ENSG00000189181	OR14I1	protein_coding	-	-8.10367	8.49784e-12	1.38358e-10	Down
ENSG00000173821	RNF213	protein_coding	+	1.79134	8.75945e-12	1.42549e-10	Up
ENSG00000137193	PIM1	protein_coding	+	3.39287	8.76547e-12	1.42578e-10	Up
ENSG00000113615	SEC24A	protein_coding	+	1.63979	9.10256e-12	1.47823e-10	Up
ENSG00000177469	CAVIN1	protein_coding	-	2.75653	9.11375e-12	1.47887e-10	Up
ENSG00000141404	GNAL	protein_coding	+	-3.93728	9.19059e-12	1.49062e-10	Down
ENSG00000132879	FBXO44	protein_coding	+	-2.30386	9.2648e-12	1.50065e-10	Down
ENSG00000139567	ACVRL1	protein_coding	+	3.52769	9.32033e-12	1.50877e-10	Up
ENSG00000197283	SYNGAP1	protein_coding	+	-2.33547	9.34655e-12	1.51229e-10	Down
ENSG00000144455	SUMF1	protein_coding	-	1.59304	9.481e-12	1.53257e-10	Up
ENSG00000090013	BLVRB	protein_coding	-	2.84782	9.52561e-12	1.53905e-10	Up
ENSG00000166823	MESP1	protein_coding	-	-2.58584	9.532e-12	1.53934e-10	Down
ENSG00000139289	PHLDA1	protein_coding	-	2.3411	9.65707e-12	1.5588e-10	Up
ENSG00000137812	KNL1	protein_coding	+	3.45478	9.70946e-12	1.5665e-10	Up
ENSG00000145107	TM4SF19	protein_coding	-	8.66291	9.76088e-12	1.57405e-10	Up
ENSG00000041515	MYO16	protein_coding	+	-4.29758	9.91549e-12	1.59822e-10	Down
ENSG00000258986	TMEM179	protein_coding	-	-4.90621	1.0009e-11	1.61176e-10	Down
ENSG00000083444	PLOD1	protein_coding	+	3.04674	1.01384e-11	1.63181e-10	Up
ENSG00000197471	SPN	protein_coding	+	2.18522	1.01741e-11	1.63678e-10	Up
ENSG00000104518	GSDMD	protein_coding	+	2.12017	1.02767e-11	1.6525e-10	Up
ENSG00000163017	ACTG2	protein_coding	+	7.26873	1.02913e-11	1.65405e-10	Up
ENSG00000155660	PDIA4	protein_coding	-	2.5701	1.04086e-11	1.67131e-10	Up
ENSG00000050628	PTGER3	protein_coding	-	-3.74148	1.04495e-11	1.67708e-10	Down
ENSG00000134982	APC	protein_coding	+	-2.31323	1.06182e-11	1.70174e-10	Down
ENSG00000130720	FIBCD1	protein_coding	-	-6.07043	1.06628e-11	1.70808e-10	Down
ENSG00000198355	PIM3	protein_coding	+	1.9906	1.06733e-11	1.70894e-10	Up
ENSG00000148408	CACNA1B	protein_coding	+	-6.01627	1.0816e-11	1.72769e-10	Down
ENSG00000263264	AC119396.1	protein_coding	+	4.11028	1.0964e-11	1.7505e-10	Up
ENSG00000103196	CRISPLD2	protein_coding	+	3.63197	1.10241e-11	1.75927e-10	Up
ENSG00000151651	ADAM8	protein_coding	-	4.34805	1.11686e-11	1.77981e-10	Up
ENSG00000163046	ANKRD30BL	protein_coding	-	-5.37697	1.12783e-11	1.79644e-10	Down
ENSG00000237289	CKMT1B	protein_coding	+	-6.26355	1.13134e-11	1.80118e-10	Down
ENSG00000165457	FOLR2	protein_coding	+	3.12725	1.14434e-11	1.82102e-10	Up
ENSG00000196549	MME	protein_coding	+	4.81569	1.15305e-11	1.83229e-10	Up
ENSG00000110934	BIN2	protein_coding	-	2.27929	1.17508e-11	1.86642e-10	Up
ENSG00000151617	EDNRA	protein_coding	+	3.27328	1.17797e-11	1.87013e-10	Up
ENSG00000134109	EDEM1	protein_coding	+	1.92582	1.18605e-11	1.88119e-10	Up
ENSG00000158321	AUTS2	protein_coding	+	-2.08868	1.19057e-11	1.88747e-10	Down
ENSG00000198794	SCAMP5	protein_coding	+	-3.0835	1.20629e-11	1.9115e-10	Down
ENSG00000109321	AREG	protein_coding	+	6.51808	1.24206e-11	1.96541e-10	Up
ENSG00000127507	ADGRE2	protein_coding	-	3.65759	1.26881e-11	2.00587e-10	Up
ENSG00000183317	EPHA10	protein_coding	-	-5.85961	1.30258e-11	2.05732e-10	Down
ENSG00000204257	HLA-DMA	protein_coding	-	2.81627	1.30874e-11	2.06609e-10	Up
ENSG00000278272	HIST1H3C	protein_coding	+	4.40052	1.31246e-11	2.07099e-10	Up
ENSG00000110446	SLC15A3	protein_coding	-	3.30357	1.3192e-11	2.08066e-10	Up
ENSG00000126264	HCST	protein_coding	+	2.42049	1.3232e-11	2.08599e-10	Up
ENSG00000101082	SLA2	protein_coding	-	3.12132	1.33014e-11	2.09594e-10	Up
ENSG00000162951	LRRTM1	protein_coding	-	-5.78373	1.35527e-11	2.13157e-10	Down
ENSG00000184557	SOCS3	protein_coding	-	5.64695	1.37072e-11	2.15487e-10	Up
ENSG00000099337	KCNK6	protein_coding	+	2.95691	1.37401e-11	2.15903e-10	Up
ENSG00000198785	GRIN3A	protein_coding	-	-3.18375	1.37716e-11	2.16298e-10	Down
ENSG00000214694	ARHGEF33	protein_coding	+	-2.31	1.39687e-11	2.1919e-10	Down
ENSG00000169035	KLK7	protein_coding	-	-7.52262	1.39935e-11	2.19476e-10	Down
ENSG00000113810	SMC4	protein_coding	+	1.73595	1.40055e-11	2.19563e-10	Up
ENSG00000167207	NOD2	protein_coding	+	4.31354	1.40332e-11	2.19895e-10	Up
ENSG00000169919	GUSB	protein_coding	-	2.61013	1.40828e-11	2.20569e-10	Up
ENSG00000112562	SMOC2	protein_coding	+	4.16415	1.45167e-11	2.2705e-10	Up
ENSG00000230778	ANKRD63	protein_coding	-	-4.60883	1.45956e-11	2.28178e-10	Down
ENSG00000088538	DOCK3	protein_coding	+	-3.53716	1.46249e-11	2.2853e-10	Down
ENSG00000133048	CHI3L1	protein_coding	-	6.3381	1.46391e-11	2.28646e-10	Up
ENSG00000143476	DTL	protein_coding	+	3.72842	1.4694e-11	2.29397e-10	Up
ENSG00000163479	SSR2	protein_coding	-	1.89404	1.47362e-11	2.29949e-10	Up
ENSG00000168961	LGALS9	protein_coding	+	2.62914	1.47752e-11	2.30452e-10	Up
ENSG00000102003	SYP	protein_coding	-	-4.61606	1.52188e-11	2.37043e-10	Down
ENSG00000112164	GLP1R	protein_coding	+	-5.72833	1.53556e-11	2.38953e-10	Down
ENSG00000148926	ADM	protein_coding	+	4.39624	1.53509e-11	2.38953e-10	Up
ENSG00000137078	SIT1	protein_coding	-	4.74375	1.54294e-11	2.39991e-10	Up
ENSG00000222009	BTBD19	protein_coding	+	1.96705	1.56327e-11	2.43042e-10	Up
ENSG00000066294	CD84	protein_coding	-	3.23203	1.6083e-11	2.49698e-10	Up
ENSG00000133169	BEX1	protein_coding	-	-4.6377	1.66904e-11	2.58652e-10	Down
ENSG00000188483	IER5L	protein_coding	-	2.69364	1.672e-11	2.58872e-10	Up
ENSG00000185947	ZNF267	protein_coding	+	1.88749	1.67789e-11	2.59666e-10	Up
ENSG00000196968	FUT11	protein_coding	+	1.54746	1.68105e-11	2.60035e-10	Up
ENSG00000205363	C15orf59	protein_coding	-	-4.27493	1.68593e-11	2.60671e-10	Down
ENSG00000102699	PARP4	protein_coding	-	1.96963	1.71007e-11	2.64161e-10	Up
ENSG00000159128	IFNGR2	protein_coding	+	1.99297	1.73052e-11	2.67198e-10	Up
ENSG00000115648	MLPH	protein_coding	+	4.87044	1.74111e-11	2.6871e-10	Up
ENSG00000204179	PTPN20	protein_coding	+	-2.83051	1.76384e-11	2.71721e-10	Down
ENSG00000165943	MOAP1	protein_coding	-	-2.16569	1.76956e-11	2.72479e-10	Down
ENSG00000189057	FAM111B	protein_coding	+	4.56625	1.80627e-11	2.77878e-10	Up
ENSG00000188385	JAKMIP3	protein_coding	+	-3.34938	1.83448e-11	2.82089e-10	Down
ENSG00000175063	UBE2C	protein_coding	+	4.58878	1.86519e-11	2.8642e-10	Up
ENSG00000131242	RAB11FIP4	protein_coding	+	-3.2901	1.88353e-11	2.88973e-10	Down
ENSG00000009709	PAX7	protein_coding	+	-6.27401	1.90724e-11	2.92345e-10	Down
ENSG00000171051	FPR1	protein_coding	-	3.51923	1.9214e-11	2.94382e-10	Up
ENSG00000136868	SLC31A1	protein_coding	+	1.90028	1.95835e-11	2.99771e-10	Up
ENSG00000139193	CD27	protein_coding	+	4.4323	1.98372e-11	3.03243e-10	Up
ENSG00000107864	CPEB3	protein_coding	-	-1.76201	2.01165e-11	3.06679e-10	Down
ENSG00000181826	RELL1	protein_coding	-	2.29494	2.05588e-11	3.12715e-10	Up
ENSG00000100453	GZMB	protein_coding	-	6.09884	2.07954e-11	3.1603e-10	Up
ENSG00000057657	PRDM1	protein_coding	+	2.69206	2.10221e-11	3.18901e-10	Up
ENSG00000135973	GPR45	protein_coding	+	-5.17689	2.12386e-11	3.22042e-10	Down
ENSG00000106565	TMEM176B	protein_coding	-	2.57102	2.1326e-11	3.23221e-10	Up
ENSG00000256870	SLC5A8	protein_coding	-	-6.09669	2.13567e-11	3.2354e-10	Down
ENSG00000164308	ERAP2	protein_coding	+	4.20558	2.15594e-11	3.26466e-10	Up
ENSG00000102445	RUBCNL	protein_coding	-	1.86464	2.16349e-11	3.27462e-10	Up
ENSG00000104774	MAN2B1	protein_coding	-	2.59377	2.18154e-11	3.29898e-10	Up
ENSG00000111799	COL12A1	protein_coding	-	4.70352	2.23196e-11	3.3707e-10	Up
ENSG00000026652	AGPAT4	protein_coding	-	-1.75273	2.27734e-11	3.43463e-10	Down
ENSG00000161048	NAPEPLD	protein_coding	-	-1.66199	2.28032e-11	3.43759e-10	Down
ENSG00000011347	SYT7	protein_coding	-	-4.64579	2.30309e-11	3.46727e-10	Down
ENSG00000164330	EBF1	protein_coding	-	2.37553	2.31707e-11	3.48675e-10	Up
ENSG00000117448	AKR1A1	protein_coding	+	1.84198	2.34565e-11	3.52506e-10	Up
ENSG00000178171	AMER3	protein_coding	+	-6.52617	2.38759e-11	3.58649e-10	Down
ENSG00000152804	HHEX	protein_coding	+	1.64712	2.41119e-11	3.61871e-10	Up
ENSG00000185924	RTN4RL1	protein_coding	-	-4.31005	2.41303e-11	3.61986e-10	Down
ENSG00000172059	KLF11	protein_coding	+	1.91903	2.42071e-11	3.62977e-10	Up
ENSG00000260001	TGFBR3L	protein_coding	+	-4.18446	2.46294e-11	3.68982e-10	Down
ENSG00000023445	BIRC3	protein_coding	+	3.63034	2.47149e-11	3.70099e-10	Up
ENSG00000140798	ABCC12	protein_coding	-	-5.67977	2.48615e-11	3.71799e-10	Down
ENSG00000128594	LRRC4	protein_coding	-	-2.83072	2.54856e-11	3.80594e-10	Down
ENSG00000112195	TREML2	protein_coding	-	5.38919	2.56065e-11	3.82095e-10	Up
ENSG00000101194	SLC17A9	protein_coding	+	3.90044	2.57926e-11	3.84702e-10	Up
ENSG00000204642	HLA-F	protein_coding	+	2.32529	2.58643e-11	3.85431e-10	Up
ENSG00000160460	SPTBN4	protein_coding	+	-3.34504	2.64427e-11	3.9353e-10	Down
ENSG00000180332	KCTD4	protein_coding	-	-5.6552	2.68674e-11	3.99362e-10	Down
ENSG00000187715	KBTBD12	protein_coding	+	-4.57762	2.68701e-11	3.99362e-10	Down
ENSG00000136895	GARNL3	protein_coding	+	-2.87305	2.7164e-11	4.03552e-10	Down
ENSG00000182492	BGN	protein_coding	+	4.00716	2.72196e-11	4.042e-10	Up
ENSG00000250510	GPR162	protein_coding	+	-2.41796	2.73079e-11	4.05264e-10	Down
ENSG00000204347	BTBD17	protein_coding	-	-6.06827	2.75239e-11	4.08001e-10	Down
ENSG00000171700	RGS19	protein_coding	-	1.97014	2.8324e-11	4.19126e-10	Up
ENSG00000186472	PCLO	protein_coding	-	-5.34985	2.86633e-11	4.23775e-10	Down
ENSG00000260027	HOXB7	protein_coding	-	5.12346	2.88143e-11	4.25555e-10	Up
ENSG00000182853	VMO1	protein_coding	-	3.62649	2.89217e-11	4.26848e-10	Up
ENSG00000138079	SLC3A1	protein_coding	+	-2.4512	2.91137e-11	4.29306e-10	Down
ENSG00000143384	MCL1	protein_coding	-	2.45767	2.9112e-11	4.29306e-10	Up
ENSG00000150556	LYPD6B	protein_coding	+	-6.08254	2.91531e-11	4.297e-10	Down
ENSG00000130054	FAM155B	protein_coding	+	-3.52057	2.92951e-11	4.31336e-10	Down
ENSG00000130540	SULT4A1	protein_coding	-	-5.43205	2.93024e-11	4.31336e-10	Down
ENSG00000154760	SLFN13	protein_coding	-	1.98421	2.94283e-11	4.32999e-10	Up
ENSG00000165304	MELK	protein_coding	+	4.89532	2.95436e-11	4.34508e-10	Up
ENSG00000053438	NNAT	protein_coding	+	-6.18333	2.9668e-11	4.36147e-10	Down
ENSG00000130940	CASZ1	protein_coding	-	1.5722	2.98262e-11	4.38282e-10	Up
ENSG00000197632	SERPINB2	protein_coding	+	11.506	3.00099e-11	4.40789e-10	Up
ENSG00000186976	EFCAB6	protein_coding	-	-2.50859	3.00333e-11	4.40941e-10	Down
ENSG00000182885	ADGRG3	protein_coding	+	5.57723	3.04012e-11	4.45955e-10	Up
ENSG00000072182	ASIC4	protein_coding	+	-3.78901	3.09785e-11	4.53832e-10	Down
ENSG00000100385	IL2RB	protein_coding	-	3.81788	3.09776e-11	4.53832e-10	Up
ENSG00000103490	PYCARD	protein_coding	-	2.49395	3.15988e-11	4.62719e-10	Up
ENSG00000085514	PILRA	protein_coding	+	2.73999	3.1788e-11	4.65287e-10	Up
ENSG00000008130	NADK	protein_coding	-	1.55301	3.19774e-11	4.67654e-10	Up
ENSG00000112290	WASF1	protein_coding	-	-3.38035	3.2474e-11	4.74505e-10	Down
ENSG00000118113	MMP8	protein_coding	-	11.315	3.25595e-11	4.75549e-10	Up
ENSG00000149571	KIRREL3	protein_coding	-	-4.23524	3.2678e-11	4.77074e-10	Down
ENSG00000035403	VCL	protein_coding	+	2.37275	3.2916e-11	4.80341e-10	Up
ENSG00000112655	PTK7	protein_coding	+	2.91061	3.30834e-11	4.82575e-10	Up
ENSG00000145901	TNIP1	protein_coding	-	1.78756	3.3111e-11	4.82769e-10	Up
ENSG00000196689	TRPV1	protein_coding	-	-1.5421	3.35486e-11	4.88517e-10	Down
ENSG00000186193	SAPCD2	protein_coding	-	-2.27252	3.36867e-11	4.90316e-10	Down
ENSG00000080224	EPHA6	protein_coding	+	-6.48962	3.37269e-11	4.9069e-10	Down
ENSG00000128011	LRFN1	protein_coding	-	-1.96234	3.37498e-11	4.90811e-10	Down
ENSG00000183662	FAM19A1	protein_coding	+	-5.37363	3.45097e-11	5.01214e-10	Down
ENSG00000157551	KCNJ15	protein_coding	+	5.61252	3.49754e-11	5.07541e-10	Up
ENSG00000162998	FRZB	protein_coding	-	6.26394	3.4999e-11	5.07666e-10	Up
ENSG00000169403	PTAFR	protein_coding	-	2.84281	3.57002e-11	5.17615e-10	Up
ENSG00000077150	NFKB2	protein_coding	+	2.95194	3.6252e-11	5.24938e-10	Up
ENSG00000164136	IL15	protein_coding	+	2.69502	3.69375e-11	5.34407e-10	Up
ENSG00000103723	AP3B2	protein_coding	-	-4.28892	3.77221e-11	5.44835e-10	Down
ENSG00000142089	IFITM3	protein_coding	-	2.96099	3.81337e-11	5.50299e-10	Up
ENSG00000007968	E2F2	protein_coding	-	4.82534	3.85315e-11	5.55802e-10	Up
ENSG00000184388	PABPC1L2B	protein_coding	+	-5.39192	3.89787e-11	5.62013e-10	Down
ENSG00000177301	KCNA2	protein_coding	-	-4.1048	3.96074e-11	5.7059e-10	Down
ENSG00000164104	HMGB2	protein_coding	-	1.59196	4.01018e-11	5.76664e-10	Up
ENSG00000075218	GTSE1	protein_coding	+	4.11978	4.02813e-11	5.78816e-10	Up
ENSG00000142002	DPP9	protein_coding	-	1.71512	4.04135e-11	5.80469e-10	Up
ENSG00000003987	MTMR7	protein_coding	-	-4.53921	4.07576e-11	5.84914e-10	Down
ENSG00000078328	RBFOX1	protein_coding	+	-6.1329	4.08778e-11	5.86308e-10	Down
ENSG00000185885	IFITM1	protein_coding	+	3.69004	4.13418e-11	5.92291e-10	Up
ENSG00000128595	CALU	protein_coding	+	2.3899	4.14609e-11	5.93745e-10	Up
ENSG00000108798	ABI3	protein_coding	+	1.94961	4.16551e-11	5.96273e-10	Up
ENSG00000042493	CAPG	protein_coding	-	3.79232	4.19529e-11	6.00027e-10	Up
ENSG00000106066	CPVL	protein_coding	-	3.64495	4.20794e-11	6.01582e-10	Up
ENSG00000185090	MANEAL	protein_coding	+	-2.64545	4.37605e-11	6.24295e-10	Down
ENSG00000167286	CD3D	protein_coding	-	4.03221	4.49788e-11	6.41133e-10	Up
ENSG00000164904	ALDH7A1	protein_coding	-	-1.90167	4.50508e-11	6.41888e-10	Down
ENSG00000059377	TBXAS1	protein_coding	+	2.31575	4.52772e-11	6.44842e-10	Up
ENSG00000106560	GIMAP2	protein_coding	+	1.8281	4.55919e-11	6.4905e-10	Up
ENSG00000174837	ADGRE1	protein_coding	+	3.88859	4.62473e-11	6.58103e-10	Up
ENSG00000105137	SYDE1	protein_coding	+	2.55652	4.66121e-11	6.62736e-10	Up
ENSG00000122188	LAX1	protein_coding	+	4.66537	4.74124e-11	6.73263e-10	Up
ENSG00000174996	KLC2	protein_coding	+	-1.95905	4.76434e-11	6.75976e-10	Down
ENSG00000152213	ARL11	protein_coding	+	2.80784	4.82499e-11	6.84293e-10	Up
ENSG00000198944	SOWAHA	protein_coding	+	-6.1139	4.82733e-11	6.84339e-10	Down
ENSG00000164088	PPM1M	protein_coding	+	1.73382	4.87742e-11	6.90858e-10	Up
ENSG00000156738	MS4A1	protein_coding	+	3.8658	4.99311e-11	7.06653e-10	Up
ENSG00000132386	SERPINF1	protein_coding	+	3.42045	4.99562e-11	7.06712e-10	Up
ENSG00000198668	CALM1	protein_coding	+	-2.23964	5.00952e-11	7.08085e-10	Down
ENSG00000233087	RAB6D	protein_coding	-	-4.08481	5.00836e-11	7.08085e-10	Down
ENSG00000164620	RELL2	protein_coding	+	-1.78039	5.18589e-11	7.32095e-10	Down
ENSG00000108788	MLX	protein_coding	+	1.71145	5.26742e-11	7.42363e-10	Up
ENSG00000103269	RHBDL1	protein_coding	+	-3.16171	5.27937e-11	7.43737e-10	Down
ENSG00000187902	SHISA7	protein_coding	-	-5.81083	5.39572e-11	7.59178e-10	Down
ENSG00000132274	TRIM22	protein_coding	+	2.02374	5.43896e-11	7.64625e-10	Up
ENSG00000136244	IL6	protein_coding	+	7.14556	5.44245e-11	7.64797e-10	Up
ENSG00000184156	KCNQ3	protein_coding	-	-3.04863	5.46268e-11	7.66462e-10	Down
ENSG00000104951	IL4I1	protein_coding	-	3.84077	5.53255e-11	7.75522e-10	Up
ENSG00000012779	ALOX5	protein_coding	+	2.59395	5.54067e-11	7.76337e-10	Up
ENSG00000138083	SIX3	protein_coding	+	-7.91561	5.57947e-11	7.8145e-10	Down
ENSG00000171298	GAA	protein_coding	+	2.06164	5.63674e-11	7.88816e-10	Up
ENSG00000196132	MYT1	protein_coding	+	-4.8977	5.65774e-11	7.91428e-10	Down
ENSG00000127084	FGD3	protein_coding	+	2.41209	5.71501e-11	7.99108e-10	Up
ENSG00000100889	PCK2	protein_coding	+	2.61413	5.78638e-11	8.08751e-10	Up
ENSG00000160963	COL26A1	protein_coding	+	-5.48992	5.82952e-11	8.14108e-10	Down
ENSG00000146197	SCUBE3	protein_coding	+	2.83169	5.85728e-11	8.17647e-10	Up
ENSG00000008086	CDKL5	protein_coding	+	-2.30796	5.91364e-11	8.25173e-10	Down
ENSG00000100321	SYNGR1	protein_coding	+	-3.27138	5.91612e-11	8.25178e-10	Down
ENSG00000185774	KCNIP4	protein_coding	-	-5.29489	5.96852e-11	8.32143e-10	Down
ENSG00000146021	KLHL3	protein_coding	-	-1.73189	6.0073e-11	8.37204e-10	Down
ENSG00000114251	WNT5A	protein_coding	-	2.07961	6.08536e-11	8.47733e-10	Up
ENSG00000183166	CALN1	protein_coding	-	-5.43084	6.08885e-11	8.47869e-10	Down
ENSG00000144410	CPO	protein_coding	+	-2.87736	6.21162e-11	8.63897e-10	Down
ENSG00000177706	FAM20C	protein_coding	+	2.65401	6.26744e-11	8.70942e-10	Up
ENSG00000166900	STX3	protein_coding	+	1.68505	6.34213e-11	8.80235e-10	Up
ENSG00000102871	TRADD	protein_coding	-	1.62443	6.53122e-11	9.0499e-10	Up
ENSG00000174946	GPR171	protein_coding	-	4.31761	6.57688e-11	9.10943e-10	Up
ENSG00000103187	COTL1	protein_coding	-	1.93742	6.60277e-11	9.14155e-10	Up
ENSG00000185294	SPPL2C	protein_coding	+	-7.27485	6.7192e-11	9.29894e-10	Down
ENSG00000140285	FGF7	protein_coding	+	4.31982	6.76109e-11	9.35307e-10	Up
ENSG00000170638	TRABD	protein_coding	+	1.54601	6.78056e-11	9.37616e-10	Up
ENSG00000277586	NEFL	protein_coding	-	-5.06934	6.85023e-11	9.46475e-10	Down
ENSG00000197903	HIST1H2BK	protein_coding	-	2.29187	6.85865e-11	9.4725e-10	Up
ENSG00000147571	CRH	protein_coding	-	-6.59405	6.90649e-11	9.53078e-10	Down
ENSG00000143217	NECTIN4	protein_coding	-	6.2012	6.99489e-11	9.64489e-10	Up
ENSG00000072657	TRHDE	protein_coding	+	-4.87147	7.02823e-11	9.68296e-10	Down
ENSG00000105255	FSD1	protein_coding	+	-3.35616	7.03669e-11	9.69066e-10	Down
ENSG00000092068	SLC7A8	protein_coding	-	2.56434	7.21828e-11	9.93263e-10	Up
ENSG00000178999	AURKB	protein_coding	-	5.05112	7.28668e-11	1.00227e-09	Up
ENSG00000074211	PPP2R2C	protein_coding	-	-5.19174	7.40742e-11	1.01805e-09	Down
ENSG00000072201	LNX1	protein_coding	-	-3.11174	7.64477e-11	1.04981e-09	Down
ENSG00000148672	GLUD1	protein_coding	-	-1.51593	7.65807e-11	1.05121e-09	Down
ENSG00000213949	ITGA1	protein_coding	+	3.24269	7.72102e-11	1.05942e-09	Up
ENSG00000166340	TPP1	protein_coding	-	1.88748	7.77784e-11	1.06678e-09	Up
ENSG00000163554	SPTA1	protein_coding	-	5.76199	7.84957e-11	1.07618e-09	Up
ENSG00000129990	SYT5	protein_coding	-	-5.31394	7.85833e-11	1.07695e-09	Down
ENSG00000119946	CNNM1	protein_coding	+	-4.67939	8.15983e-11	1.11555e-09	Down
ENSG00000110881	ASIC1	protein_coding	+	-2.9017	8.35376e-11	1.13976e-09	Down
ENSG00000203747	FCGR3A	protein_coding	-	3.95263	8.3859e-11	1.14368e-09	Up
ENSG00000184307	ZDHHC23	protein_coding	+	-2.73899	8.42603e-11	1.14823e-09	Down
ENSG00000117090	SLAMF1	protein_coding	-	4.00909	8.5649e-11	1.16668e-09	Up
ENSG00000183826	BTBD9	protein_coding	-	-1.58189	8.59428e-11	1.16974e-09	Down
ENSG00000171729	TMEM51	protein_coding	+	2.32143	8.6936e-11	1.1823e-09	Up
ENSG00000178852	EFCAB13	protein_coding	+	1.80275	8.70896e-11	1.18391e-09	Up
ENSG00000172215	CXCR6	protein_coding	+	4.41841	8.791e-11	1.19411e-09	Up
ENSG00000142920	AZIN2	protein_coding	+	-2.59745	9.0593e-11	1.22857e-09	Down
ENSG00000203877	RIPPLY2	protein_coding	+	-3.93088	9.11021e-11	1.23448e-09	Down
ENSG00000163162	RNF149	protein_coding	-	1.93683	9.20652e-11	1.24653e-09	Up
ENSG00000183019	MCEMP1	protein_coding	+	9.06505	9.23467e-11	1.24984e-09	Up
ENSG00000181381	DDX60L	protein_coding	-	2.42556	9.28844e-11	1.25657e-09	Up
ENSG00000180828	BHLHE22	protein_coding	+	-5.84417	9.33975e-11	1.26255e-09	Down
ENSG00000163041	H3F3A	protein_coding	+	1.51946	9.62746e-11	1.3004e-09	Up
ENSG00000145451	GLRA3	protein_coding	-	-6.60382	9.63287e-11	1.30061e-09	Down
ENSG00000231500	RPS18	protein_coding	+	1.62555	9.75418e-11	1.31594e-09	Up
ENSG00000024422	EHD2	protein_coding	+	2.5907	9.84775e-11	1.32697e-09	Up
ENSG00000157510	AFAP1L1	protein_coding	+	3.40443	9.89931e-11	1.33339e-09	Up
ENSG00000111145	ELK3	protein_coding	+	2.45742	1.00517e-10	1.35229e-09	Up
ENSG00000053918	KCNQ1	protein_coding	+	1.75602	1.0302e-10	1.38432e-09	Up
ENSG00000185215	TNFAIP2	protein_coding	+	3.59541	1.03294e-10	1.3869e-09	Up
ENSG00000162105	SHANK2	protein_coding	-	-6.08055	1.05045e-10	1.40816e-09	Down
ENSG00000172803	SNX32	protein_coding	+	-3.56578	1.05844e-10	1.41831e-09	Down
ENSG00000197106	SLC6A17	protein_coding	+	-4.35261	1.06664e-10	1.42873e-09	Down
ENSG00000185811	IKZF1	protein_coding	+	1.97284	1.08672e-10	1.45421e-09	Up
ENSG00000172575	RASGRP1	protein_coding	-	-2.57855	1.08974e-10	1.45736e-09	Down
ENSG00000142405	NLRP12	protein_coding	-	4.11978	1.10727e-10	1.47904e-09	Up
ENSG00000140853	NLRC5	protein_coding	+	2.28234	1.11475e-10	1.48844e-09	Up
ENSG00000115041	KCNIP3	protein_coding	+	-3.51922	1.12711e-10	1.50376e-09	Down
ENSG00000198931	APRT	protein_coding	-	1.65547	1.13624e-10	1.51464e-09	Up
ENSG00000197746	PSAP	protein_coding	-	2.48534	1.13893e-10	1.51654e-09	Up
ENSG00000198689	SLC9A6	protein_coding	+	-1.68986	1.13856e-10	1.51654e-09	Down
ENSG00000057935	MTA3	protein_coding	+	-1.75849	1.14071e-10	1.51831e-09	Down
ENSG00000171450	CDK5R2	protein_coding	+	-5.91155	1.16278e-10	1.54647e-09	Down
ENSG00000075884	ARHGAP15	protein_coding	+	2.13499	1.17217e-10	1.55833e-09	Up
ENSG00000123612	ACVR1C	protein_coding	-	-5.15813	1.18895e-10	1.58003e-09	Down
ENSG00000137673	MMP7	protein_coding	-	9.38153	1.23252e-10	1.63472e-09	Up
ENSG00000124313	IQSEC2	protein_coding	-	-2.10312	1.31288e-10	1.73584e-09	Down
ENSG00000154429	CCSAP	protein_coding	-	-1.78553	1.35326e-10	1.78713e-09	Down
ENSG00000055163	CYFIP2	protein_coding	+	-2.7108	1.3546e-10	1.78819e-09	Down
ENSG00000165983	PTER	protein_coding	+	2.20426	1.35737e-10	1.79018e-09	Up
ENSG00000102287	GABRE	protein_coding	-	3.13171	1.36369e-10	1.79739e-09	Up
ENSG00000101974	ATP11C	protein_coding	-	1.53002	1.37318e-10	1.80872e-09	Up
ENSG00000137310	TCF19	protein_coding	+	1.97411	1.39664e-10	1.83509e-09	Up
ENSG00000188386	PPP3R2	protein_coding	-	-6.15459	1.39869e-10	1.83707e-09	Down
ENSG00000143297	FCRL5	protein_coding	-	7.72882	1.40162e-10	1.83997e-09	Up
ENSG00000105967	TFEC	protein_coding	-	3.38445	1.4041e-10	1.84202e-09	Up
ENSG00000107242	PIP5K1B	protein_coding	+	-2.72801	1.40788e-10	1.84626e-09	Down
ENSG00000241399	CD302	protein_coding	-	1.74316	1.42633e-10	1.86973e-09	Up
ENSG00000169026	SLC49A3	protein_coding	-	2.62123	1.43044e-10	1.87439e-09	Up
ENSG00000182450	KCNK4	protein_coding	+	-4.57721	1.46967e-10	1.92505e-09	Down
ENSG00000140678	ITGAX	protein_coding	+	2.90715	1.49424e-10	1.95495e-09	Up
ENSG00000105352	CEACAM4	protein_coding	-	4.16887	1.53462e-10	2.00624e-09	Up
ENSG00000156171	DRAM2	protein_coding	-	1.87902	1.53772e-10	2.00951e-09	Up
ENSG00000105991	HOXA1	protein_coding	-	4.94279	1.54643e-10	2.01934e-09	Up
ENSG00000163584	RPL22L1	protein_coding	-	1.97289	1.56277e-10	2.0383e-09	Up
ENSG00000157985	AGAP1	protein_coding	+	-2.28672	1.56812e-10	2.04449e-09	Down
ENSG00000198208	RPS6KL1	protein_coding	-	-2.50472	1.57343e-10	2.05062e-09	Down
ENSG00000183307	TMEM121B	protein_coding	-	-2.5146	1.59788e-10	2.08088e-09	Down
ENSG00000131080	EDA2R	protein_coding	-	2.39115	1.64985e-10	2.1436e-09	Up
ENSG00000197769	MAP1LC3C	protein_coding	-	3.87108	1.65067e-10	2.14384e-09	Up
ENSG00000128610	FEZF1	protein_coding	-	-7.99828	1.67022e-10	2.1684e-09	Down
ENSG00000139973	SYT16	protein_coding	+	-5.04961	1.72242e-10	2.2336e-09	Down
ENSG00000070601	FRMPD1	protein_coding	+	-4.6606	1.7579e-10	2.2761e-09	Down
ENSG00000003400	CASP10	protein_coding	+	1.91139	1.76761e-10	2.2878e-09	Up
ENSG00000081923	ATP8B1	protein_coding	-	3.87683	1.76974e-10	2.28925e-09	Up
ENSG00000160211	G6PD	protein_coding	-	1.86978	1.77009e-10	2.28925e-09	Up
ENSG00000132671	SSTR4	protein_coding	+	-6.66079	1.79046e-10	2.31382e-09	Down
ENSG00000134539	KLRD1	protein_coding	+	2.40189	1.80325e-10	2.32768e-09	Up
ENSG00000109814	UGDH	protein_coding	-	2.10673	1.89434e-10	2.4378e-09	Up
ENSG00000188257	PLA2G2A	protein_coding	-	9.25278	1.8978e-10	2.44133e-09	Up
ENSG00000173040	EVC2	protein_coding	-	1.92339	1.91714e-10	2.46433e-09	Up
ENSG00000079482	OPHN1	protein_coding	-	-2.02499	1.92299e-10	2.4709e-09	Down
ENSG00000163534	FCRL1	protein_coding	-	4.69795	1.96958e-10	2.52789e-09	Up
ENSG00000169836	TACR3	protein_coding	-	-8.42976	1.97264e-10	2.53086e-09	Down
ENSG00000159082	SYNJ1	protein_coding	-	-1.66912	1.98648e-10	2.54736e-09	Down
ENSG00000138821	SLC39A8	protein_coding	-	3.11478	2.00473e-10	2.56715e-09	Up
ENSG00000070404	FSTL3	protein_coding	+	3.05134	2.01289e-10	2.57663e-09	Up
ENSG00000034053	APBA2	protein_coding	+	-2.38518	2.03221e-10	2.59741e-09	Down
ENSG00000162267	ITIH3	protein_coding	+	3.65216	2.03145e-10	2.59741e-09	Up
ENSG00000182782	HCAR2	protein_coding	-	6.3576	2.03486e-10	2.59981e-09	Up
ENSG00000122884	P4HA1	protein_coding	-	2.21799	2.03754e-10	2.60225e-09	Up
ENSG00000166793	YPEL4	protein_coding	-	-1.90517	2.06739e-10	2.63938e-09	Down
ENSG00000141293	SKAP1	protein_coding	-	3.41422	2.06979e-10	2.64145e-09	Up
ENSG00000123485	HJURP	protein_coding	-	4.42197	2.07166e-10	2.64283e-09	Up
ENSG00000115318	LOXL3	protein_coding	-	1.85126	2.08446e-10	2.65816e-09	Up
ENSG00000223573	TINCR	protein_coding	-	-4.01145	2.09074e-10	2.66416e-09	Down
ENSG00000156959	LHFPL4	protein_coding	-	-5.49521	2.09269e-10	2.66463e-09	Down
ENSG00000077279	DCX	protein_coding	-	-5.03613	2.11356e-10	2.68817e-09	Down
ENSG00000173530	TNFRSF10D	protein_coding	-	3.71465	2.13468e-10	2.714e-09	Up
ENSG00000211445	GPX3	protein_coding	+	5.02256	2.13927e-10	2.71882e-09	Up
ENSG00000112293	GPLD1	protein_coding	-	-2.63479	2.14309e-10	2.72162e-09	Down
ENSG00000162676	GFI1	protein_coding	-	3.24353	2.14285e-10	2.72162e-09	Up
ENSG00000135679	MDM2	protein_coding	+	1.56261	2.15575e-10	2.73666e-09	Up
ENSG00000187772	LIN28B	protein_coding	+	-6.28202	2.17019e-10	2.7519e-09	Down
ENSG00000161328	LRRC56	protein_coding	+	-2.11666	2.17875e-10	2.76171e-09	Down
ENSG00000002549	LAP3	protein_coding	+	1.777	2.18206e-10	2.76302e-09	Up
ENSG00000147180	ZNF711	protein_coding	+	-2.74682	2.18223e-10	2.76302e-09	Down
ENSG00000186453	FAM228A	protein_coding	+	-1.97854	2.23049e-10	2.81884e-09	Down
ENSG00000177182	CLVS1	protein_coding	+	-4.75026	2.24044e-10	2.82929e-09	Down
ENSG00000160213	CSTB	protein_coding	-	3.19127	2.24564e-10	2.83479e-09	Up
ENSG00000111229	ARPC3	protein_coding	-	1.50557	2.25612e-10	2.84696e-09	Up
ENSG00000054803	CBLN4	protein_coding	-	-7.63156	2.31746e-10	2.92109e-09	Down
ENSG00000091490	SEL1L3	protein_coding	-	2.66676	2.46318e-10	3.09322e-09	Up
ENSG00000150457	LATS2	protein_coding	-	2.41645	2.47092e-10	3.10178e-09	Up
ENSG00000223865	HLA-DPB1	protein_coding	+	2.9906	2.56417e-10	3.21288e-09	Up
ENSG00000157873	TNFRSF14	protein_coding	+	3.16705	2.59273e-10	3.24625e-09	Up
ENSG00000171735	CAMTA1	protein_coding	+	-2.23195	2.59987e-10	3.25398e-09	Down
ENSG00000187323	DCC	protein_coding	+	-4.83374	2.60499e-10	3.25918e-09	Down
ENSG00000141756	FKBP10	protein_coding	+	3.22071	2.66606e-10	3.33312e-09	Up
ENSG00000152413	HOMER1	protein_coding	-	-2.61084	2.67038e-10	3.33728e-09	Down
ENSG00000132744	ACY3	protein_coding	-	-5.43255	2.7331e-10	3.40892e-09	Down
ENSG00000185527	PDE6G	protein_coding	-	4.93775	2.73345e-10	3.40892e-09	Up
ENSG00000204314	PRRT1	protein_coding	-	-3.9417	2.74349e-10	3.41979e-09	Down
ENSG00000148248	SURF4	protein_coding	-	1.80714	2.77091e-10	3.4527e-09	Up
ENSG00000145808	ADAMTS19	protein_coding	+	-5.57625	2.82807e-10	3.52002e-09	Down
ENSG00000103642	LACTB	protein_coding	+	1.94644	2.84759e-10	3.54171e-09	Up
ENSG00000269113	TRABD2B	protein_coding	-	3.46477	2.86035e-10	3.55496e-09	Up
ENSG00000177238	TRIM72	protein_coding	+	-2.75662	2.86732e-10	3.56232e-09	Down
ENSG00000188763	FZD9	protein_coding	+	-1.52491	2.93037e-10	3.63797e-09	Down
ENSG00000185862	EVI2B	protein_coding	-	2.18924	2.95783e-10	3.66935e-09	Up
ENSG00000182013	PNMA8A	protein_coding	-	-3.31922	2.97547e-10	3.68718e-09	Down
ENSG00000183813	CCR4	protein_coding	+	4.51906	3.01703e-10	3.73731e-09	Up
ENSG00000006071	ABCC8	protein_coding	-	-4.48538	3.01945e-10	3.73893e-09	Down
ENSG00000136854	STXBP1	protein_coding	+	-3.07705	3.04637e-10	3.76951e-09	Down
ENSG00000179639	FCER1A	protein_coding	+	3.77183	3.07558e-10	3.80426e-09	Up
ENSG00000105376	ICAM5	protein_coding	+	-4.71548	3.09582e-10	3.82508e-09	Down
ENSG00000122224	LY9	protein_coding	+	5.44815	3.10215e-10	3.83151e-09	Up
ENSG00000134940	ACRV1	protein_coding	-	-3.35976	3.10497e-10	3.83359e-09	Down
ENSG00000128606	LRRC17	protein_coding	+	2.98569	3.1207e-10	3.8502e-09	Up
ENSG00000125735	TNFSF14	protein_coding	-	3.33806	3.15654e-10	3.89299e-09	Up
ENSG00000115232	ITGA4	protein_coding	+	3.16671	3.17956e-10	3.91995e-09	Up
ENSG00000198547	C20orf203	protein_coding	-	-3.21361	3.19677e-10	3.93972e-09	Down
ENSG00000178403	NEUROG2	protein_coding	-	-7.36918	3.20922e-10	3.95218e-09	Down
ENSG00000242265	PEG10	protein_coding	+	-3.96337	3.21107e-10	3.95303e-09	Down
ENSG00000090339	ICAM1	protein_coding	+	4.36187	3.23259e-10	3.97662e-09	Up
ENSG00000185149	NPY2R	protein_coding	+	-6.64033	3.23514e-10	3.97831e-09	Down
ENSG00000173597	SULT1B1	protein_coding	-	4.37146	3.27604e-10	4.02421e-09	Up
ENSG00000132938	MTUS2	protein_coding	+	-4.26974	3.29656e-10	4.04793e-09	Down
ENSG00000104059	FAM189A1	protein_coding	-	-3.91839	3.30117e-10	4.05212e-09	Down
ENSG00000154451	GBP5	protein_coding	-	3.67646	3.41111e-10	4.18099e-09	Up
ENSG00000152503	TRIM36	protein_coding	-	-2.76535	3.41362e-10	4.18255e-09	Down
ENSG00000157045	NTAN1	protein_coding	-	1.60661	3.44711e-10	4.21914e-09	Up
ENSG00000139190	VAMP1	protein_coding	-	-2.12097	3.4534e-10	4.22516e-09	Down
ENSG00000270885	RASL10B	protein_coding	+	-3.27743	3.47837e-10	4.25263e-09	Down
ENSG00000184845	DRD1	protein_coding	-	-5.77628	3.53807e-10	4.32248e-09	Down
ENSG00000254402	LRRC24	protein_coding	-	-1.7295	3.62144e-10	4.41635e-09	Down
ENSG00000160654	CD3G	protein_coding	+	4.29911	3.64127e-10	4.43894e-09	Up
ENSG00000158560	DYNC1I1	protein_coding	+	-3.31667	3.65158e-10	4.4499e-09	Down
ENSG00000173535	TNFRSF10C	protein_coding	+	4.23268	3.70671e-10	4.51545e-09	Up
ENSG00000204060	FOXO6	protein_coding	+	-4.51745	3.7497e-10	4.56617e-09	Down
ENSG00000167291	TBC1D16	protein_coding	-	1.65442	3.75972e-10	4.57672e-09	Up
ENSG00000100156	SLC16A8	protein_coding	-	-2.49815	3.78711e-10	4.60674e-09	Down
ENSG00000188305	PEAK3	protein_coding	-	2.65737	3.79387e-10	4.6133e-09	Up
ENSG00000205002	AARD	protein_coding	+	-3.53109	3.81281e-10	4.63466e-09	Down
ENSG00000176845	METRNL	protein_coding	+	2.87789	3.82197e-10	4.64413e-09	Up
ENSG00000093009	CDC45	protein_coding	+	4.05815	3.83391e-10	4.65696e-09	Up
ENSG00000165168	CYBB	protein_coding	+	2.23597	3.86551e-10	4.68859e-09	Up
ENSG00000150394	CDH8	protein_coding	-	-4.46419	3.93513e-10	4.76448e-09	Down
ENSG00000152518	ZFP36L2	protein_coding	-	1.66729	3.96716e-10	4.80154e-09	Up
ENSG00000157542	KCNJ6	protein_coding	-	-4.8828	3.97006e-10	4.80333e-09	Down
ENSG00000166401	SERPINB8	protein_coding	+	2.17231	3.99041e-10	4.82622e-09	Up
ENSG00000130038	CRACR2A	protein_coding	-	2.19891	4.04306e-10	4.8864e-09	Up
ENSG00000205413	SAMD9	protein_coding	-	2.08685	4.11497e-10	4.96976e-09	Up
ENSG00000123119	NECAB1	protein_coding	+	-4.91413	4.15445e-10	5.01564e-09	Down
ENSG00000186407	CD300E	protein_coding	-	6.74795	4.17645e-10	5.03859e-09	Up
ENSG00000179921	GPBAR1	protein_coding	+	3.20744	4.17876e-10	5.03958e-09	Up
ENSG00000116299	KIAA1324	protein_coding	+	-3.32132	4.30531e-10	5.1848e-09	Down
ENSG00000196209	SIRPB2	protein_coding	-	2.79583	4.30751e-10	5.1856e-09	Up
ENSG00000065485	PDIA5	protein_coding	+	3.15724	4.33136e-10	5.2106e-09	Up
ENSG00000049769	PPP1R3F	protein_coding	+	-1.91215	4.37064e-10	5.2541e-09	Down
ENSG00000110448	CD5	protein_coding	+	3.57611	4.37813e-10	5.26124e-09	Up
ENSG00000124831	LRRFIP1	protein_coding	+	1.79431	4.47012e-10	5.36987e-09	Up
ENSG00000004777	ARHGAP33	protein_coding	+	-2.4955	4.47992e-10	5.37781e-09	Down
ENSG00000161944	ASGR2	protein_coding	-	3.05145	4.50924e-10	5.40916e-09	Up
ENSG00000106799	TGFBR1	protein_coding	+	1.73168	4.52165e-10	5.4202e-09	Up
ENSG00000151062	CACNA2D4	protein_coding	-	2.82975	4.5213e-10	5.4202e-09	Up
ENSG00000180871	CXCR2	protein_coding	+	5.04608	4.59224e-10	5.50287e-09	Up
ENSG00000138755	CXCL9	protein_coding	-	4.92353	4.6587e-10	5.57854e-09	Up
ENSG00000171777	RASGRP4	protein_coding	-	2.25929	4.71261e-10	5.6411e-09	Up
ENSG00000181458	TMEM45A	protein_coding	+	3.78565	4.7349e-10	5.66578e-09	Up
ENSG00000124216	SNAI1	protein_coding	+	3.79841	4.8058e-10	5.74044e-09	Up
ENSG00000176170	SPHK1	protein_coding	+	3.43003	4.81493e-10	5.74931e-09	Up
ENSG00000156265	MAP3K7CL	protein_coding	+	2.87767	4.87606e-10	5.81819e-09	Up
ENSG00000101210	EEF1A2	protein_coding	-	-5.42944	4.91133e-10	5.852e-09	Down
ENSG00000144136	SLC20A1	protein_coding	+	1.75741	4.90919e-10	5.852e-09	Up
ENSG00000101349	PAK5	protein_coding	-	-5.46564	4.98767e-10	5.93668e-09	Down
ENSG00000136531	SCN2A	protein_coding	+	-5.12126	5.12184e-10	6.0878e-09	Down
ENSG00000155307	SAMSN1	protein_coding	-	2.3864	5.20746e-10	6.17571e-09	Up
ENSG00000204516	MICB	protein_coding	+	2.58197	5.32236e-10	6.30394e-09	Up
ENSG00000132002	DNAJB1	protein_coding	-	1.80364	5.35919e-10	6.34312e-09	Up
ENSG00000141449	GREB1L	protein_coding	+	-4.11812	5.37726e-10	6.36227e-09	Down
ENSG00000156869	FRRS1	protein_coding	-	4.36388	5.38875e-10	6.3714e-09	Up
ENSG00000151491	EPS8	protein_coding	-	1.57869	5.40467e-10	6.38799e-09	Up
ENSG00000165521	EML5	protein_coding	-	-3.56066	5.45355e-10	6.44351e-09	Down
ENSG00000109805	NCAPG	protein_coding	+	3.81373	5.58312e-10	6.58507e-09	Up
ENSG00000102468	HTR2A	protein_coding	-	-3.43593	5.59782e-10	6.59781e-09	Down
ENSG00000089692	LAG3	protein_coding	+	2.76436	5.60536e-10	6.60439e-09	Up
ENSG00000148677	ANKRD1	protein_coding	-	8.69874	5.62352e-10	6.61886e-09	Up
ENSG00000049759	NEDD4L	protein_coding	+	-2.21341	5.62898e-10	6.62298e-09	Down
ENSG00000144063	MALL	protein_coding	-	4.18437	5.65247e-10	6.64829e-09	Up
ENSG00000168490	PHYHIP	protein_coding	-	-4.52352	5.66847e-10	6.66479e-09	Down
ENSG00000181788	SIAH2	protein_coding	-	1.93193	5.6781e-10	6.67379e-09	Up
ENSG00000233608	TWIST2	protein_coding	+	3.5797	5.69291e-10	6.68887e-09	Up
ENSG00000112096	SOD2	protein_coding	-	3.08583	5.77692e-10	6.77815e-09	Up
ENSG00000142733	MAP3K6	protein_coding	-	2.4259	5.8299e-10	6.83793e-09	Up
ENSG00000178235	SLITRK1	protein_coding	-	-5.69593	5.91586e-10	6.93377e-09	Down
ENSG00000158106	RHPN1	protein_coding	+	-2.30355	5.95663e-10	6.97204e-09	Down
ENSG00000125347	IRF1	protein_coding	-	3.40177	5.96421e-10	6.9785e-09	Up
ENSG00000176046	NUPR1	protein_coding	-	2.5879	5.97621e-10	6.99011e-09	Up
ENSG00000089820	ARHGAP4	protein_coding	-	1.95621	6.00892e-10	7.02594e-09	Up
ENSG00000095380	NANS	protein_coding	+	1.89375	6.13741e-10	7.16378e-09	Up
ENSG00000267127	AC090360.1	protein_coding	+	-2.17245	6.25027e-10	7.28795e-09	Down
ENSG00000136352	NKX2-1	protein_coding	-	-6.06724	6.3275e-10	7.37291e-09	Down
ENSG00000183508	TENT5C	protein_coding	+	4.34742	6.34464e-10	7.39033e-09	Up
ENSG00000184497	TMEM255B	protein_coding	+	1.80781	6.35021e-10	7.39428e-09	Up
ENSG00000204472	AIF1	protein_coding	+	2.07619	6.35566e-10	7.39806e-09	Up
ENSG00000116489	CAPZA1	protein_coding	+	1.64639	6.3976e-10	7.44432e-09	Up
ENSG00000109610	SOD3	protein_coding	+	2.88242	6.46036e-10	7.51217e-09	Up
ENSG00000142149	HUNK	protein_coding	+	-3.17335	6.46507e-10	7.51506e-09	Down
ENSG00000186648	CARMIL3	protein_coding	+	-3.44783	6.64213e-10	7.71291e-09	Down
ENSG00000132821	VSTM2L	protein_coding	+	-4.4067	6.70784e-10	7.78654e-09	Down
ENSG00000198018	ENTPD7	protein_coding	+	2.33239	6.71732e-10	7.79487e-09	Up
ENSG00000234965	SHISA8	protein_coding	-	-4.15652	6.73397e-10	7.80881e-09	Down
ENSG00000007516	BAIAP3	protein_coding	+	-4.45637	6.93517e-10	8.0311e-09	Down
ENSG00000185222	TCEAL9	protein_coding	+	1.57088	6.93945e-10	8.03329e-09	Up
ENSG00000131459	GFPT2	protein_coding	-	2.86595	7.00713e-10	8.10331e-09	Up
ENSG00000117228	GBP1	protein_coding	-	3.09163	7.01062e-10	8.10458e-09	Up
ENSG00000178226	PRSS36	protein_coding	-	3.17601	7.01859e-10	8.10824e-09	Up
ENSG00000007866	TEAD3	protein_coding	-	2.47239	7.05198e-10	8.14403e-09	Up
ENSG00000198720	ANKRD13B	protein_coding	+	-2.13395	7.05709e-10	8.14714e-09	Down
ENSG00000213445	SIPA1	protein_coding	+	1.599	7.18957e-10	8.29441e-09	Up
ENSG00000167535	CACNB3	protein_coding	+	-2.16405	7.19703e-10	8.29735e-09	Down
ENSG00000198821	CD247	protein_coding	-	2.92858	7.19651e-10	8.29735e-09	Up
ENSG00000090889	KIF4A	protein_coding	+	2.81777	7.28521e-10	8.39042e-09	Up
ENSG00000127561	SYNGR3	protein_coding	+	-4.23354	7.46605e-10	8.59283e-09	Down
ENSG00000196923	PDLIM7	protein_coding	-	3.00274	7.47714e-10	8.60266e-09	Up
ENSG00000244274	DBNDD2	protein_coding	+	-2.16603	7.48471e-10	8.60844e-09	Down
ENSG00000111249	CUX2	protein_coding	+	-4.39925	7.60945e-10	8.74893e-09	Down
ENSG00000130590	SAMD10	protein_coding	-	-1.69193	7.78548e-10	8.94827e-09	Down
ENSG00000090924	PLEKHG2	protein_coding	+	2.78599	7.82294e-10	8.98826e-09	Up
ENSG00000057252	SOAT1	protein_coding	+	3.07473	7.85451e-10	9.02146e-09	Up
ENSG00000184058	TBX1	protein_coding	+	4.23426	8.03941e-10	9.21503e-09	Up
[truncated: 2,930 more rows]

## Sheet: DE_LncRNAs (combined analysis)
Supplementary data 1. List of significantly differentially expressed lncRNAs between CCM patients and control samples (combined analysis with Koskimäki J et al. 2019 CCM dataset, 7 controls vs 15 CCMs).
Geneid	GeneSymbol	Class	Strand	log2FoldChange	pvalue	padj	Status
ENSG00000274253	AC138649.1	+	sense_overlapping	-3.82198	2.46937e-13	4.49328e-11	Down
ENSG00000229727	AC013460.1	+	processed_transcript	-4.67127	3.11271e-13	5.51929e-11	Down
ENSG00000260878	AC104072.1	-	sense_overlapping	-6.75234	1.48463e-12	2.26604e-10	Down
ENSG00000260807	AC009041.2	-	lincRNA	-3.51554	2.16926e-12	3.0641e-10	Down
ENSG00000253871	AC068075.1	+	lincRNA	20.5165	1.44046e-10	1.31628e-08	Up
ENSG00000257151	PWAR6	+	lincRNA	-3.51547	1.68953e-10	1.5043e-08	Down
ENSG00000224078	SNHG14	+	processed_transcript	-2.39296	5.37027e-10	4.14396e-08	Down
ENSG00000285219	AL591485.1	+	bidirectional_promoter_lncRNA	-2.24263	1.88388e-09	1.25801e-07	Down
ENSG00000260641	AC114811.2	+	antisense	-2.78749	2.82702e-09	1.80673e-07	Down
ENSG00000270504	AL391422.3	+	antisense	1.93723	7.42845e-09	4.22287e-07	Up
ENSG00000271984	AL008726.1	-	antisense	4.07125	1.04629e-08	5.7669e-07	Up
ENSG00000237994	AC003659.1	+	sense_intronic	-4.64605	1.74245e-08	9.07577e-07	Down
ENSG00000282851	BISPR	+	lincRNA	1.6422	2.36657e-08	1.19386e-06	Up
ENSG00000249738	AC008691.1	+	antisense	-4.20971	3.60072e-08	1.70346e-06	Down
ENSG00000224397	SMIM25	+	lincRNA	3.72083	4.13029e-08	1.91654e-06	Up
ENSG00000206195	DUXAP8	+	processed_transcript	3.34263	5.21763e-08	2.34535e-06	Up
ENSG00000225783	MIAT	+	lincRNA	-2.21111	1.03694e-07	4.27805e-06	Down
ENSG00000248015	AC005329.1	-	antisense	-2.6706	2.15374e-07	8.02005e-06	Down
ENSG00000266389	AC002091.2	+	lincRNA	3.81466	2.50952e-07	9.17274e-06	Up
ENSG00000271895	AL109811.3	+	antisense	-1.74376	3.59415e-07	1.25221e-05	Down
ENSG00000268734	AC245128.3	+	lincRNA	4.41314	4.32084e-07	1.46616e-05	Up
ENSG00000203446	AC004988.1	-	antisense	5.2641	4.55261e-07	1.53357e-05	Up
ENSG00000223799	IL10RB-DT	-	antisense	3.52097	8.26963e-07	2.59088e-05	Up
ENSG00000214548	MEG3	+	lincRNA	-2.51485	8.92384e-07	2.77498e-05	Down
ENSG00000225465	RFPL1S	-	antisense	-2.37043	1.24594e-06	3.72165e-05	Down
ENSG00000222041	CYTOR	+	lincRNA	2.77846	1.2473e-06	3.72304e-05	Up
ENSG00000280660	AL157396.1	+	sense_intronic	-3.73682	1.56012e-06	4.56522e-05	Down
ENSG00000272106	AL691432.2	-	antisense	-1.72739	1.64988e-06	4.79421e-05	Down
ENSG00000268001	CARD8-AS1	+	antisense	2.81589	1.79118e-06	5.17232e-05	Up
ENSG00000270953	AC007938.3	+	antisense	-3.62292	1.95993e-06	5.59755e-05	Down
ENSG00000285108	AC103718.1	-	lincRNA	5.60218	2.65718e-06	7.24147e-05	Up
ENSG00000250490	LINC02145	-	lincRNA	-2.82747	2.93225e-06	7.89216e-05	Down
ENSG00000257702	LBX2-AS1	+	antisense	2.7751	3.17522e-06	8.43266e-05	Up
ENSG00000280486	AC005329.3	-	antisense	-4.66117	3.85185e-06	9.94441e-05	Down
ENSG00000265975	AC002091.1	+	lincRNA	3.18418	4.28922e-06	0.000109113	Up
ENSG00000253490	LINC02099	+	lincRNA	5.07584	5.01434e-06	0.000124667	Up
ENSG00000226777	FAM30A	+	lincRNA	4.9344	5.73448e-06	0.000139819	Up
ENSG00000233392	AC104809.2	-	processed_transcript	5.90456	5.91562e-06	0.000143731	Up
ENSG00000215533	LINC00189	+	sense_overlapping	4.41775	6.0208e-06	0.000145776	Up
ENSG00000272839	AC011899.3	+	antisense	4.44844	6.12273e-06	0.0001479	Up
ENSG00000230148	HOXB-AS1	+	antisense	3.41558	6.50179e-06	0.000155524	Up
ENSG00000215241	LINC02449	+	lincRNA	-2.09428	6.5226e-06	0.000155882	Down
ENSG00000253805	AC245164.1	+	lincRNA	-5.10157	6.92847e-06	0.000163942	Down
ENSG00000242611	AC093627.6	+	lincRNA	6.88971	7.56831e-06	0.00017747	Up
ENSG00000248323	LUCAT1	-	lincRNA	3.06432	1.1212e-05	0.000249702	Up
ENSG00000269997	AC068790.3	-	sense_intronic	-1.58	1.15472e-05	0.000255799	Down
ENSG00000229512	AC068580.1	-	sense_intronic	3.09044	1.34339e-05	0.000291854	Up
ENSG00000281162	LINC01127	+	lincRNA	3.87877	1.38267e-05	0.000298365	Up
ENSG00000233834	AC005083.1	+	processed_transcript	4.39406	1.52922e-05	0.000326105	Up
ENSG00000230838	LINC01614	+	lincRNA	5.36555	1.56664e-05	0.000332723	Up
ENSG00000253764	AC019257.1	-	lincRNA	-2.81217	1.6186e-05	0.000341841	Down
ENSG00000276250	AC127024.6	+	antisense	-2.67157	1.86857e-05	0.0003866	Down
ENSG00000249859	PVT1	+	lincRNA	2.04734	1.87579e-05	0.000387766	Up
ENSG00000274213	AC015912.3	+	lincRNA	3.79792	2.01933e-05	0.000413482	Up
ENSG00000280639	LINC02204	-	lincRNA	4.81793	2.19531e-05	0.000442985	Up
ENSG00000237548	TTLL11-IT1	-	lincRNA	-2.59278	2.28909e-05	0.000458797	Down
ENSG00000226674	TEX41	+	lincRNA	3.85594	2.35723e-05	0.000469595	Up
ENSG00000273341	AC004921.1	+	lincRNA	3.60308	2.43083e-05	0.000481646	Up
ENSG00000232533	AC093673.1	-	antisense	1.54871	2.68736e-05	0.000524003	Up
ENSG00000235770	LINC00607	-	lincRNA	3.60236	2.69599e-05	0.000525441	Up
ENSG00000226822	AL390036.1	+	lincRNA	4.15835	2.70015e-05	0.000526006	Up
ENSG00000284642	AL139424.2	+	lincRNA	-1.87755	2.73301e-05	0.000531662	Down
ENSG00000260664	AC004158.1	+	lincRNA	-3.0455	2.73607e-05	0.000532007	Down
ENSG00000240240	BX664727.3	+	processed_transcript	-4.44582	2.78782e-05	0.000541061	Down
ENSG00000172965	MIR4435-2HG	-	lincRNA	1.78906	2.89871e-05	0.000558213	Up
ENSG00000281664	LINC00538	-	lincRNA	-4.33368	3.00135e-05	0.000574739	Down
ENSG00000203930	LINC00632	+	lincRNA	-3.36629	3.06506e-05	0.000584788	Down
ENSG00000231574	LINC02015	+	lincRNA	5.0105	3.10171e-05	0.000589623	Up
ENSG00000233061	TTLL7-IT1	-	sense_intronic	-2.84372	3.16886e-05	0.000600196	Down
ENSG00000204261	PSMB8-AS1	+	lincRNA	1.80312	3.18425e-05	0.000602564	Up
ENSG00000233101	HOXB-AS3	+	antisense	6.78447	3.57106e-05	0.000666081	Up
ENSG00000224137	LINC01857	+	lincRNA	4.95929	3.64619e-05	0.00067888	Up
ENSG00000237372	AL606807.1	+	lincRNA	5.79063	3.66909e-05	0.000681897	Up
ENSG00000249378	LINC01060	+	lincRNA	4.82838	3.76625e-05	0.000696372	Up
ENSG00000253552	HOXA-AS2	+	antisense	4.82872	3.83974e-05	0.000707643	Up
ENSG00000237945	LINC00649	+	antisense	2.52861	3.88738e-05	0.000715473	Up
ENSG00000261087	AP003469.4	-	lincRNA	-1.72762	3.92488e-05	0.000719571	Down
ENSG00000234663	LINC01934	+	lincRNA	3.42956	4.5067e-05	0.000809329	Up
ENSG00000250274	AC034199.1	-	lincRNA	5.3756	4.68311e-05	0.000836077	Up
ENSG00000253123	AC091182.1	-	processed_transcript	4.22811	5.25125e-05	0.000923933	Up
ENSG00000254186	AC113414.1	-	antisense	-3.37975	5.46896e-05	0.000954317	Down
ENSG00000250159	AC106791.1	-	antisense	-1.78353	5.50188e-05	0.000959639	Down
ENSG00000245164	LINC00861	-	lincRNA	3.28168	5.6422e-05	0.000979603	Up
ENSG00000272081	AC008972.2	-	lincRNA	3.13829	5.70956e-05	0.000988827	Up
ENSG00000271727	AL357054.2	+	lincRNA	-2.84796	5.72378e-05	0.000990877	Down
ENSG00000260966	AP001486.2	-	sense_overlapping	-1.97016	5.79453e-05	0.00100229	Down
ENSG00000236423	LINC01134	+	lincRNA	4.18086	5.87079e-05	0.00101338	Up
ENSG00000231840	AC073342.1	-	antisense	-2.19579	5.93595e-05	0.00102209	Down
ENSG00000274956	AC120042.3	+	lincRNA	-3.82429	6.00737e-05	0.00103225	Down
ENSG00000261742	LINC00922	-	lincRNA	5.89086	6.3436e-05	0.00108111	Up
ENSG00000260971	AC119674.1	-	lincRNA	3.57571	6.60418e-05	0.00111911	Up
ENSG00000224034	LINC02561	-	lincRNA	4.42355	6.92574e-05	0.00116696	Up
ENSG00000282885	AL627171.2	-	lincRNA	2.20292	7.0697e-05	0.00118833	Up
ENSG00000285230	AL034549.1	-	lincRNA	-1.52478	7.45068e-05	0.00124278	Down
ENSG00000263603	AC127024.2	+	lincRNA	-2.8247	7.51029e-05	0.00125029	Down
ENSG00000234614	AL450992.2	+	antisense	-1.89539	7.52524e-05	0.00125227	Down
ENSG00000228784	LINC00954	+	lincRNA	3.14254	8.1404e-05	0.00134019	Up
ENSG00000273112	AL590385.2	+	processed_transcript	3.75479	8.74209e-05	0.00142128	Up
ENSG00000251194	AL133330.1	+	sense_intronic	2.4507	8.78287e-05	0.00142569	Up
ENSG00000273156	AC124016.2	-	lincRNA	-2.48601	8.78179e-05	0.00142569	Down
ENSG00000233154	LINC01762	-	lincRNA	4.88207	9.18671e-05	0.00148224	Up
ENSG00000225725	FAM66E	+	lincRNA	-3.47033	9.34358e-05	0.00150265	Down
ENSG00000260035	AC051619.8	-	sense_intronic	4.81657	0.000101051	0.00160774	Up
ENSG00000225554	AL359764.1	+	lincRNA	-3.78395	0.000106089	0.00167766	Down
ENSG00000262580	AC087741.1	-	antisense	1.82408	0.000117647	0.00183033	Up
ENSG00000176236	C10orf111	-	bidirectional_promoter_lncRNA	-2.58821	0.00011789	0.00183297	Down
ENSG00000272905	AC018648.1	+	lincRNA	-3.20392	0.000120561	0.00186475	Down
ENSG00000268858	AL118506.1	-	antisense	1.53667	0.000123738	0.00190329	Up
ENSG00000254554	AC080023.1	-	antisense	3.99374	0.000124244	0.00190935	Up
ENSG00000257585	LINC00609	+	lincRNA	-3.3157	0.000126012	0.00193399	Down
ENSG00000224738	AC099850.1	+	antisense	-1.53952	0.000128217	0.00196422	Down
ENSG00000266208	AC080112.1	+	antisense	2.38998	0.000130075	0.00198321	Up
ENSG00000234506	LINC01506	-	lincRNA	3.58665	0.000140812	0.00212822	Up
ENSG00000263812	LINC00908	+	lincRNA	4.90397	0.000146643	0.00220834	Up
ENSG00000270641	TSIX	+	lincRNA	4.3637	0.00014872	0.00222994	Up
ENSG00000247774	PCED1B-AS1	-	processed_transcript	1.77007	0.000155724	0.00232242	Up
ENSG00000241886	AC112496.1	+	sense_intronic	2.95321	0.000158669	0.00235633	Up
ENSG00000227630	LINC01132	+	lincRNA	3.45581	0.000167741	0.0024707	Up
ENSG00000262223	AC110285.1	-	lincRNA	-2.95872	0.000170663	0.00250665	Down
ENSG00000261468	AC096921.2	+	sense_overlapping	2.11583	0.000172074	0.00252293	Up
ENSG00000267077	AC020663.2	-	antisense	-3.03667	0.00017265	0.00252781	Down
ENSG00000261529	AC100774.1	-	sense_intronic	-2.60346	0.00017683	0.00257634	Down
ENSG00000253230	LINC00599	-	lincRNA	-3.72525	0.000185822	0.0026811	Down
ENSG00000231187	AL356056.2	-	antisense	-2.63792	0.000192658	0.00276347	Down
ENSG00000272316	AL021368.2	-	lincRNA	-1.58147	0.000196149	0.00280517	Down
ENSG00000267519	AC020916.1	-	lincRNA	1.99415	0.000197334	0.00281793	Up
ENSG00000259291	ZNF710-AS1	-	antisense	-1.74407	0.000199147	0.00283604	Down
ENSG00000285347	AL359555.4	+	antisense	4.00986	0.000207657	0.00293517	Up
ENSG00000232504	ST3GAL5-AS1	+	lincRNA	-2.56674	0.000211944	0.00298967	Down
ENSG00000267547	AC060766.4	-	lincRNA	2.35983	0.00022612	0.00316606	Up
ENSG00000261131	AC012186.2	-	sense_intronic	-1.66864	0.000232344	0.00323906	Down
ENSG00000239268	AC092691.1	-	lincRNA	-2.99877	0.000234955	0.00326998	Down
ENSG00000243797	AC004917.1	-	sense_overlapping	5.61039	0.000251958	0.00346382	Up
ENSG00000226756	AC007365.1	+	lincRNA	4.56247	0.000268625	0.00364722	Up
ENSG00000273188	AL022328.3	-	antisense	-2.4494	0.000270764	0.00367149	Down
ENSG00000197301	AC090673.1	-	antisense	3.92941	0.000280545	0.00378318	Up
ENSG00000256824	AP000721.2	+	antisense	-3.42072	0.000294952	0.00394935	Down
ENSG00000230417	LINC00595	+	lincRNA	-2.04245	0.00030522	0.00406723	Down
ENSG00000271347	AC124312.5	+	sense_intronic	-2.71899	0.000310564	0.00412512	Down
ENSG00000274769	AC016747.4	+	processed_transcript	-2.97007	0.000318317	0.00420945	Down
ENSG00000269220	LINC00528	+	lincRNA	3.38345	0.000323283	0.00426023	Up
ENSG00000267757	EML2-AS1	+	processed_transcript	3.60479	0.000330882	0.00434532	Up
ENSG00000267943	AC010328.1	+	lincRNA	7.68837	0.000342393	0.00447528	Up
ENSG00000265579	AC023301.1	-	sense_intronic	-3.6953	0.000346316	0.00451805	Down
ENSG00000260188	AC002464.1	+	antisense	6.85973	0.000356558	0.00462951	Up
ENSG00000229065	AL354893.2	+	antisense	-2.7818	0.000395474	0.00505181	Down
ENSG00000261438	AL157394.1	+	sense_overlapping	1.7903	0.000398639	0.00508911	Up
ENSG00000187185	AC092118.1	+	lincRNA	7.06298	0.000410785	0.005217	Up
ENSG00000263316	AC027763.2	-	antisense	-2.23785	0.000414891	0.00526594	Down
ENSG00000245532	NEAT1	+	lincRNA	1.74859	0.000423222	0.00535699	Up
ENSG00000207955	AL359091.1	-	lincRNA	-2.94807	0.000425019	0.00537648	Down
ENSG00000229124	VIM-AS1	-	antisense	2.31635	0.000432099	0.0054528	Up
ENSG00000259702	AC024337.1	-	lincRNA	5.74028	0.000437997	0.00550389	Up
ENSG00000268401	AC007785.3	+	lincRNA	-2.35518	0.000453353	0.0056627	Down
ENSG00000284240	AC099062.1	+	lincRNA	-3.85314	0.000463903	0.00576167	Down
ENSG00000256508	MRGPRF-AS1	+	antisense	5.11773	0.000483405	0.00594539	Up
ENSG00000224959	AC017002.1	-	lincRNA	3.27715	0.000486125	0.0059718	Up
ENSG00000230910	AL391807.1	-	antisense	-2.83007	0.000490866	0.00602293	Down
ENSG00000250222	AC008443.5	+	antisense	-1.552	0.000500041	0.00612469	Down
ENSG00000099869	IGF2-AS	+	antisense	4.54774	0.000507479	0.00620667	Up
ENSG00000253430	AC011726.2	+	sense_intronic	2.87666	0.000510511	0.00623461	Up
ENSG00000272720	AL022322.1	+	lincRNA	-1.6715	0.000511311	0.00624255	Down
ENSG00000246731	AC100786.1	-	antisense	-1.82973	0.000524216	0.00638327	Down
ENSG00000264608	AC005726.3	-	sense_intronic	-1.56102	0.000545664	0.00659861	Down
ENSG00000275210	AC245884.11	-	processed_transcript	4.31195	0.000563288	0.00677587	Up
ENSG00000227508	LINC01624	+	lincRNA	4.11771	0.000563467	0.00677608	Up
ENSG00000229728	AL136531.1	+	antisense	-2.28717	0.00057572	0.00690152	Down
ENSG00000284716	AL034417.3	-	lincRNA	3.57695	0.000591647	0.0070576	Up
ENSG00000260918	AC107398.3	+	sense_overlapping	-2.83557	0.000596749	0.00710049	Down
ENSG00000206344	HCG27	+	lincRNA	1.68178	0.000601029	0.00714123	Up
ENSG00000234199	LINC01191	+	lincRNA	3.36936	0.000630015	0.00742423	Up
ENSG00000235848	RMDN2-AS1	-	antisense	4.77628	0.000642062	0.00754913	Up
ENSG00000260997	AC004847.1	-	sense_overlapping	2.93618	0.000651835	0.00764247	Up
ENSG00000223356	AL590666.1	-	antisense	-1.54102	0.000659139	0.00772158	Down
ENSG00000254952	AP001257.1	-	lincRNA	4.15647	0.000662597	0.00775385	Up
ENSG00000234147	AL035446.1	-	lincRNA	3.55663	0.000664615	0.00777262	Up
ENSG00000230461	PROX1-AS1	-	processed_transcript	-3.10405	0.000683159	0.00795395	Down
ENSG00000250497	AC007126.1	-	lincRNA	6.7178	0.000686233	0.00798287	Up
ENSG00000231873	AC099560.1	+	lincRNA	4.75426	0.00071941	0.00830851	Up
ENSG00000284825	AL121935.1	-	lincRNA	6.54261	0.000738042	0.00848606	Up
ENSG00000273221	AL355816.2	-	antisense	2.92045	0.000739557	0.00850113	Up
ENSG00000269895	AP000654.1	+	lincRNA	3.0826	0.000747977	0.00857898	Up
ENSG00000178977	LINC00324	-	lincRNA	2.05912	0.00077051	0.00878988	Up
ENSG00000260592	AC130456.3	-	antisense	4.03296	0.000771437	0.0087948	Up
ENSG00000237803	LINC00211	-	lincRNA	4.77338	0.000771965	0.00879841	Up
ENSG00000254288	AC087672.2	+	lincRNA	3.01492	0.000779998	0.00888025	Up
ENSG00000277425	AL121890.4	-	lincRNA	-2.75325	0.000844747	0.00949805	Down
ENSG00000261039	LINC02544	-	lincRNA	6.18831	0.000861492	0.00966806	Up
ENSG00000270164	LINC01480	+	lincRNA	2.22119	0.000882385	0.00984684	Up
ENSG00000257740	AC073896.3	+	antisense	-3.50801	0.000895907	0.0099817	Down

## Sheet: DE_PCGs (combined analysis)
Supplementary data 1. List of significantly differentially expressed PCGs between CCM patients and control samples (combined analysis with Koskimäki J et al. 2019 CCM dataset, 7 controls vs 15 CCMs).
Geneid	GeneSymbol	Class	Strand	log2FoldChange	pvalue	padj	Status
ENSG00000119681	LTBP2	-	protein_coding	5.09724	2.90406e-40	1.21009e-35	Up
ENSG00000168542	COL3A1	+	protein_coding	8.92309	1.66473e-36	3.46838e-32	Up
ENSG00000108821	COL1A1	-	protein_coding	8.93947	8.78765e-34	9.15431e-30	Up
ENSG00000181104	F2R	+	protein_coding	4.10207	6.71194e-34	9.15431e-30	Up
ENSG00000187474	FPR3	+	protein_coding	5.7901	1.62872e-33	1.35734e-29	Up
ENSG00000139329	LUM	-	protein_coding	6.72024	1.41361e-32	9.81731e-29	Up
ENSG00000177575	CD163	-	protein_coding	6.31135	1.11194e-30	6.61905e-27	Up
ENSG00000106483	SFRP4	-	protein_coding	4.96986	4.77501e-30	2.48712e-26	Up
ENSG00000136717	BIN1	-	protein_coding	-2.24339	1.2103e-29	5.60356e-26	Down
ENSG00000164692	COL1A2	+	protein_coding	7.04937	9.98102e-29	4.15899e-25	Up
ENSG00000188191	PRKAR1B	-	protein_coding	-3.36394	3.97914e-28	1.50733e-24	Down
ENSG00000163359	COL6A3	-	protein_coding	6.54153	1.71246e-27	5.94638e-24	Up
ENSG00000127585	FBXL16	-	protein_coding	-5.96915	2.14995e-26	6.89125e-23	Down
ENSG00000129009	ISLR	+	protein_coding	4.1781	7.18967e-26	2.1399e-22	Up
ENSG00000163694	RBM47	-	protein_coding	3.28756	2.3786e-25	6.6076e-22	Up
ENSG00000163297	ANTXR2	-	protein_coding	2.74329	1.04579e-24	2.72355e-21	Up
ENSG00000110079	MS4A4A	+	protein_coding	4.95352	1.06791e-23	2.61758e-20	Up
ENSG00000038945	MSR1	-	protein_coding	4.40583	5.62697e-23	1.30261e-19	Up
ENSG00000132639	SNAP25	+	protein_coding	-6.3455	6.73234e-23	1.47647e-19	Down
ENSG00000125814	NAPB	-	protein_coding	-3.61929	8.9477e-23	1.86421e-19	Down
ENSG00000110077	MS4A6A	-	protein_coding	4.25718	9.63668e-23	1.91215e-19	Up
ENSG00000164294	GPX8	+	protein_coding	4.56534	1.09331e-22	2.07078e-19	Up
ENSG00000142227	EMP3	+	protein_coding	3.48181	8.75408e-22	1.58597e-18	Up
ENSG00000106333	PCOLCE	+	protein_coding	4.23607	2.03711e-21	3.53684e-18	Up
ENSG00000174600	CMKLR1	-	protein_coding	3.52148	2.47257e-21	4.12118e-18	Up
ENSG00000101825	MXRA5	-	protein_coding	4.65312	3.50668e-21	5.61999e-18	Up
ENSG00000221890	NPTXR	-	protein_coding	-5.13601	3.79041e-21	5.84973e-18	Down
ENSG00000153071	DAB2	-	protein_coding	3.5486	4.19319e-21	6.24022e-18	Up
ENSG00000087245	MMP2	+	protein_coding	3.95252	6.91515e-21	9.93612e-18	Up
ENSG00000120708	TGFBI	+	protein_coding	5.60253	9.01635e-21	1.23016e-17	Up
ENSG00000197457	STMN3	-	protein_coding	-2.92856	9.15188e-21	1.23016e-17	Down
ENSG00000020129	NCDN	+	protein_coding	-3.36606	1.03037e-20	1.3417e-17	Down
ENSG00000182326	C1S	+	protein_coding	3.46614	1.97153e-20	2.48945e-17	Up
ENSG00000124406	ATP8A1	-	protein_coding	-2.66862	2.33899e-20	2.70732e-17	Down
ENSG00000133110	POSTN	-	protein_coding	7.98061	2.24075e-20	2.70732e-17	Up
ENSG00000121316	PLBD1	-	protein_coding	4.00644	3.15278e-20	3.55062e-17	Up
ENSG00000067715	SYT1	+	protein_coding	-5.82236	3.45415e-20	3.78766e-17	Down
ENSG00000185418	TARSL2	-	protein_coding	-1.66134	5.57129e-20	5.95257e-17	Down
ENSG00000106976	DNM1	+	protein_coding	-3.8014	5.77173e-20	6.01255e-17	Down
ENSG00000135272	MDFIC	+	protein_coding	2.19357	1.0628e-19	1.08014e-16	Up
ENSG00000136235	GPNMB	+	protein_coding	6.63975	1.15331e-19	1.14422e-16	Up
ENSG00000145703	IQGAP2	+	protein_coding	3.68884	1.21151e-19	1.17401e-16	Up
ENSG00000099308	MAST3	+	protein_coding	-2.29854	1.25602e-19	1.18948e-16	Down
ENSG00000197405	C5AR1	+	protein_coding	4.7459	2.24869e-19	2.08224e-16	Up
ENSG00000135439	AGAP2	-	protein_coding	-3.80961	2.55511e-19	2.31454e-16	Down
ENSG00000100292	HMOX1	+	protein_coding	7.1435	3.89435e-19	3.45263e-16	Up
ENSG00000103222	ABCC1	+	protein_coding	2.33226	5.83059e-19	5.06156e-16	Up
ENSG00000141506	PIK3R5	-	protein_coding	3.05446	8.88237e-19	7.55346e-16	Up
ENSG00000114013	CD86	+	protein_coding	2.18452	9.28789e-19	7.74034e-16	Up
ENSG00000158714	SLAMF8	+	protein_coding	7.14224	1.09699e-18	8.96287e-16	Up
ENSG00000160469	BRSK1	+	protein_coding	-3.44522	1.23884e-18	9.92719e-16	Down
ENSG00000267534	S1PR2	-	protein_coding	2.40117	1.53834e-18	1.20945e-15	Up
ENSG00000011465	DCN	-	protein_coding	4.05407	1.79916e-18	1.37391e-15	Up
ENSG00000118523	CTGF	-	protein_coding	4.05713	1.81346e-18	1.37391e-15	Up
ENSG00000161929	SCIMP	-	protein_coding	3.12676	2.24147e-18	1.66785e-15	Up
ENSG00000133169	BEX1	-	protein_coding	-4.99786	2.43381e-18	1.7792e-15	Down
ENSG00000008056	SYN1	-	protein_coding	-4.7414	2.76723e-18	1.98806e-15	Down
ENSG00000121039	RDH10	+	protein_coding	3.49578	3.4099e-18	2.40826e-15	Up
ENSG00000105649	RAB3A	-	protein_coding	-4.61468	3.99042e-18	2.77128e-15	Down
ENSG00000118640	VAMP8	+	protein_coding	3.64536	4.13298e-18	2.82323e-15	Up
ENSG00000244509	APOBEC3C	+	protein_coding	2.30989	4.3648e-18	2.9335e-15	Up
ENSG00000078018	MAP2	+	protein_coding	-4.28231	6.4329e-18	4.18832e-15	Down
ENSG00000115457	IGFBP2	+	protein_coding	4.13508	8.79691e-18	5.55392e-15	Up
ENSG00000130758	MAP3K10	+	protein_coding	-2.31306	9.08162e-18	5.64809e-15	Down
ENSG00000144036	EXOC6B	-	protein_coding	-1.67558	1.10136e-17	6.74892e-15	Down
ENSG00000059915	PSD	-	protein_coding	-4.27091	1.38387e-17	8.26343e-15	Down
ENSG00000169398	PTK2	-	protein_coding	-1.79602	1.38818e-17	8.26343e-15	Down
ENSG00000090382	LYZ	+	protein_coding	6.41928	1.44879e-17	8.50277e-15	Up
ENSG00000107562	CXCL12	-	protein_coding	2.95851	1.4996e-17	8.57728e-15	Up
ENSG00000159674	SPON2	-	protein_coding	3.50111	1.50266e-17	8.57728e-15	Up
ENSG00000109861	CTSC	-	protein_coding	3.32516	1.55131e-17	8.73536e-15	Up
ENSG00000130635	COL5A1	+	protein_coding	5.73349	1.61189e-17	8.95546e-15	Up
ENSG00000116701	NCF2	-	protein_coding	3.47224	2.01513e-17	1.10485e-14	Up
ENSG00000122870	BICC1	+	protein_coding	2.59756	2.22031e-17	1.20153e-14	Up
ENSG00000124491	F13A1	-	protein_coding	3.79102	2.49737e-17	1.33414e-14	Up
ENSG00000019169	MARCO	+	protein_coding	5.73702	3.71211e-17	1.9335e-14	Up
ENSG00000136854	STXBP1	+	protein_coding	-3.02654	3.90182e-17	2.00722e-14	Down
ENSG00000092051	JPH4	-	protein_coding	-4.19485	4.02367e-17	2.02684e-14	Down
ENSG00000129450	SIGLEC9	+	protein_coding	3.01777	4.03723e-17	2.02684e-14	Up
ENSG00000155926	SLA	-	protein_coding	2.7146	6.29903e-17	3.05203e-14	Up
ENSG00000169891	REPS2	+	protein_coding	-2.0652	7.04296e-17	3.37325e-14	Down
ENSG00000128656	CHN1	-	protein_coding	-3.54274	8.94348e-17	4.18726e-14	Down
ENSG00000132879	FBXO44	+	protein_coding	-2.27952	8.84992e-17	4.18726e-14	Down
ENSG00000277586	NEFL	-	protein_coding	-5.40161	1.38861e-16	6.42913e-14	Down
ENSG00000167702	KIFC2	+	protein_coding	-2.55988	1.44719e-16	6.62672e-14	Down
ENSG00000197629	MPEG1	-	protein_coding	3.72594	1.48772e-16	6.73822e-14	Up
ENSG00000135046	ANXA1	+	protein_coding	3.20246	1.69158e-16	7.5792e-14	Up
ENSG00000157227	MMP14	+	protein_coding	3.99418	1.82597e-16	8.0943e-14	Up
ENSG00000054523	KIF1B	+	protein_coding	-2.09167	2.02053e-16	8.77015e-14	Down
ENSG00000161681	SHANK1	-	protein_coding	-4.66687	2.00626e-16	8.77015e-14	Down
ENSG00000154027	AK5	+	protein_coding	-4.07993	2.36816e-16	1.01731e-13	Down
ENSG00000099365	STX1B	-	protein_coding	-4.42245	2.56644e-16	1.09124e-13	Down
ENSG00000158869	FCER1G	+	protein_coding	3.48883	2.73541e-16	1.15133e-13	Up
ENSG00000134802	SLC43A3	-	protein_coding	3.19611	2.8116e-16	1.17157e-13	Up
ENSG00000168995	SIGLEC7	+	protein_coding	4.39849	3.13698e-16	1.29421e-13	Up
ENSG00000204103	MAFB	-	protein_coding	3.85965	3.23973e-16	1.32349e-13	Up
ENSG00000100060	MFNG	-	protein_coding	2.12754	3.69414e-16	1.49448e-13	Up
ENSG00000010610	CD4	+	protein_coding	2.97513	4.12421e-16	1.65242e-13	Up
ENSG00000176749	CDK5R1	+	protein_coding	-3.65618	4.25011e-16	1.68665e-13	Down
ENSG00000102575	ACP5	-	protein_coding	6.48347	4.64315e-16	1.82524e-13	Up
ENSG00000143387	CTSK	-	protein_coding	3.90913	6.70175e-16	2.53868e-13	Up
ENSG00000111817	DSE	+	protein_coding	1.98543	6.98077e-16	2.59716e-13	Up
ENSG00000204851	PNMA8B	-	protein_coding	-3.4768	7.16414e-16	2.64179e-13	Down
ENSG00000078098	FAP	-	protein_coding	4.10934	7.62826e-16	2.74019e-13	Up
ENSG00000134516	DOCK2	+	protein_coding	1.95555	7.60285e-16	2.74019e-13	Up
ENSG00000163013	FBXO41	-	protein_coding	-2.87492	7.55667e-16	2.74019e-13	Down
ENSG00000198542	ITGBL1	+	protein_coding	4.35943	7.70554e-16	2.74429e-13	Up
ENSG00000112290	WASF1	-	protein_coding	-3.63201	8.03498e-16	2.81439e-13	Down
ENSG00000115107	STEAP3	+	protein_coding	2.35717	9.33615e-16	3.2419e-13	Up
ENSG00000157985	AGAP1	+	protein_coding	-2.05567	1.17526e-15	4.0141e-13	Down
ENSG00000172915	NBEA	+	protein_coding	-3.26255	1.18944e-15	4.02951e-13	Down
ENSG00000151150	ANK3	-	protein_coding	-3.27858	1.60965e-15	5.40909e-13	Down
ENSG00000137573	SULF1	+	protein_coding	4.23096	1.66632e-15	5.5547e-13	Up
ENSG00000235568	NFAM1	-	protein_coding	2.79533	1.88064e-15	6.21938e-13	Up
ENSG00000241644	INMT	+	protein_coding	4.5624	1.95935e-15	6.42866e-13	Up
ENSG00000137752	CASP1	-	protein_coding	2.34109	2.09511e-15	6.82039e-13	Up
ENSG00000091490	SEL1L3	-	protein_coding	2.33437	2.25225e-15	7.27511e-13	Up
ENSG00000185811	IKZF1	+	protein_coding	1.81588	2.54009e-15	8.14178e-13	Up
ENSG00000117632	STMN1	-	protein_coding	-2.19493	2.72719e-15	8.67474e-13	Down
ENSG00000168490	PHYHIP	-	protein_coding	-4.50425	2.8361e-15	8.95285e-13	Down
ENSG00000159216	RUNX1	-	protein_coding	2.3695	2.99931e-15	9.39686e-13	Up
ENSG00000155970	MICU3	+	protein_coding	-2.74465	3.06384e-15	9.52741e-13	Down
ENSG00000088899	LZTS3	-	protein_coding	-2.95231	3.1274e-15	9.65301e-13	Down
ENSG00000082781	ITGB5	-	protein_coding	2.01957	3.17617e-15	9.73146e-13	Up
ENSG00000143110	C1orf162	+	protein_coding	2.54125	3.58216e-15	1.08953e-12	Up
ENSG00000198300	PEG3	-	protein_coding	-3.50481	4.05848e-15	1.22545e-12	Down
ENSG00000124507	PACSIN1	+	protein_coding	-5.62852	4.26967e-15	1.27345e-12	Down
ENSG00000124813	RUNX2	+	protein_coding	2.21857	4.29742e-15	1.27345e-12	Up
ENSG00000070808	CAMK2A	-	protein_coding	-7.06046	5.19829e-15	1.52541e-12	Down
ENSG00000154146	NRGN	+	protein_coding	-4.27681	5.85918e-15	1.69546e-12	Down
ENSG00000088367	EPB41L1	+	protein_coding	-2.09976	5.95874e-15	1.71238e-12	Down
ENSG00000010327	STAB1	+	protein_coding	3.80173	6.41716e-15	1.83148e-12	Up
ENSG00000173559	NABP1	+	protein_coding	2.73635	6.5161e-15	1.84707e-12	Up
ENSG00000131437	KIF3A	-	protein_coding	-2.37893	7.12448e-15	2.00588e-12	Down
ENSG00000182718	ANXA2	-	protein_coding	3.75164	7.57538e-15	2.09045e-12	Up
ENSG00000136167	LCP1	-	protein_coding	3.42605	7.67687e-15	2.10452e-12	Up
ENSG00000143226	FCGR2A	+	protein_coding	2.95904	8.01319e-15	2.16819e-12	Up
ENSG00000113083	LOX	-	protein_coding	5.94207	8.14162e-15	2.1747e-12	Up
ENSG00000189195	BTBD8	+	protein_coding	-2.58434	8.13439e-15	2.1747e-12	Down
ENSG00000084731	KIF3C	-	protein_coding	-2.77211	8.32969e-15	2.20014e-12	Down
ENSG00000198715	GLMP	-	protein_coding	2.70473	8.34245e-15	2.20014e-12	Up
ENSG00000107130	NCS1	+	protein_coding	-3.51576	8.63968e-15	2.26419e-12	Down
ENSG00000067836	ROGDI	-	protein_coding	-2.17859	8.83817e-15	2.30174e-12	Down
ENSG00000154917	RAB6B	-	protein_coding	-3.3268	9.1694e-15	2.37316e-12	Down
ENSG00000173372	C1QA	+	protein_coding	3.38517	9.36202e-15	2.40806e-12	Up
ENSG00000103540	CCP110	+	protein_coding	-2.28756	9.68486e-15	2.47582e-12	Down
ENSG00000142173	COL6A2	+	protein_coding	4.09649	1.03705e-14	2.63494e-12	Up
ENSG00000134242	PTPN22	-	protein_coding	3.35545	1.124e-14	2.83855e-12	Up
ENSG00000132465	JCHAIN	-	protein_coding	6.64136	1.52136e-14	3.79602e-12	Up
ENSG00000122861	PLAU	+	protein_coding	4.32203	1.5318e-14	3.79933e-12	Up
ENSG00000168685	IL7R	+	protein_coding	3.46141	1.72355e-14	4.24961e-12	Up
ENSG00000112773	TENT5A	-	protein_coding	2.82399	1.77061e-14	4.32597e-12	Up
ENSG00000121966	CXCR4	-	protein_coding	3.96044	1.77528e-14	4.32597e-12	Up
ENSG00000131089	ARHGEF9	-	protein_coding	-2.45226	1.8809e-14	4.53036e-12	Down
ENSG00000100321	SYNGR1	+	protein_coding	-3.04047	1.97943e-14	4.74028e-12	Down
ENSG00000123119	NECAB1	+	protein_coding	-4.72558	2.06927e-14	4.92711e-12	Down
ENSG00000152413	HOMER1	-	protein_coding	-2.48167	2.12545e-14	5.03212e-12	Down
ENSG00000160255	ITGB2	-	protein_coding	3.18618	2.16391e-14	5.09423e-12	Up
ENSG00000203710	CR1	+	protein_coding	3.83489	2.18225e-14	5.10855e-12	Up
ENSG00000101160	CTSZ	-	protein_coding	3.95443	2.36135e-14	5.46638e-12	Up
ENSG00000101445	PPP1R16B	+	protein_coding	-2.21754	2.35721e-14	5.46638e-12	Down
ENSG00000055163	CYFIP2	+	protein_coding	-2.4482	2.55439e-14	5.8483e-12	Down
ENSG00000163823	CCR1	-	protein_coding	3.39982	2.66899e-14	6.07727e-12	Up
ENSG00000188060	RAB42	+	protein_coding	5.11895	2.84756e-14	6.44863e-12	Up
ENSG00000115414	FN1	-	protein_coding	4.91351	2.99308e-14	6.7053e-12	Up
ENSG00000087303	NID2	-	protein_coding	3.23491	3.22846e-14	7.19394e-12	Up
ENSG00000166278	C2	+	protein_coding	3.13498	3.29067e-14	7.29357e-12	Up
ENSG00000204291	COL15A1	+	protein_coding	4.01109	3.49523e-14	7.70596e-12	Up
ENSG00000182013	PNMA8A	-	protein_coding	-3.01162	3.6315e-14	7.96427e-12	Down
ENSG00000164715	LMTK2	+	protein_coding	-1.85952	3.86436e-14	8.43057e-12	Down
ENSG00000077713	SLC25A43	+	protein_coding	1.68552	4.62688e-14	9.8366e-12	Up
ENSG00000122176	FMOD	-	protein_coding	3.36123	4.59781e-14	9.8366e-12	Up
ENSG00000156011	PSD3	-	protein_coding	-2.19138	4.6064e-14	9.8366e-12	Down
ENSG00000151651	ADAM8	-	protein_coding	3.65672	4.66112e-14	9.8591e-12	Up
ENSG00000177675	CD163L1	-	protein_coding	3.28763	4.86617e-14	1.02408e-11	Up
ENSG00000006534	ALDH3B1	+	protein_coding	2.52715	5.41298e-14	1.12216e-11	Up
ENSG00000173068	BNC2	-	protein_coding	2.44695	5.45649e-14	1.12558e-11	Up
ENSG00000065308	TRAM2	-	protein_coding	2.73908	5.96381e-14	1.22417e-11	Up
ENSG00000108309	RUNDC3A	+	protein_coding	-4.43906	6.28108e-14	1.27671e-11	Down
ENSG00000141526	SLC16A3	+	protein_coding	3.39179	7.29824e-14	1.46913e-11	Up
ENSG00000254087	LYN	+	protein_coding	2.16246	7.7676e-14	1.5561e-11	Up
ENSG00000186517	ARHGAP30	-	protein_coding	2.55637	7.83078e-14	1.56125e-11	Up
ENSG00000102265	TIMP1	+	protein_coding	4.94343	7.93068e-14	1.57364e-11	Up
ENSG00000197921	HES5	-	protein_coding	-6.59124	8.44982e-14	1.66083e-11	Down
ENSG00000260314	MRC1	+	protein_coding	4.09187	9.64931e-14	1.88769e-11	Up
ENSG00000106546	AHR	+	protein_coding	2.92893	1.05372e-13	2.05176e-11	Up
ENSG00000160584	SIK3	-	protein_coding	-1.52164	1.06892e-13	2.07167e-11	Down
ENSG00000149781	FERMT3	+	protein_coding	3.00523	1.11915e-13	2.15446e-11	Up
ENSG00000197766	CFD	+	protein_coding	4.46978	1.24697e-13	2.38348e-11	Up
ENSG00000147443	DOK2	-	protein_coding	4.85869	1.30976e-13	2.49206e-11	Up
ENSG00000142459	EVI5L	+	protein_coding	-1.66265	1.37271e-13	2.59997e-11	Down
ENSG00000235961	PNMA6A	+	protein_coding	-3.25434	1.48238e-13	2.78239e-11	Down
ENSG00000011028	MRC2	+	protein_coding	2.81248	1.56153e-13	2.91782e-11	Up
ENSG00000110324	IL10RA	+	protein_coding	2.47929	1.66855e-13	3.10387e-11	Up
ENSG00000197747	S100A10	-	protein_coding	2.81027	1.94723e-13	3.60619e-11	Up
ENSG00000140379	BCL2A1	-	protein_coding	4.24427	2.16077e-13	3.96638e-11	Up
ENSG00000153029	MR1	+	protein_coding	2.01715	2.30462e-13	4.2119e-11	Up
ENSG00000111348	ARHGDIB	-	protein_coding	2.31063	2.6829e-13	4.86055e-11	Up
ENSG00000133048	CHI3L1	-	protein_coding	5.76448	2.69454e-13	4.86055e-11	Up
ENSG00000197646	PDCD1LG2	+	protein_coding	2.43954	2.82234e-13	5.06914e-11	Up
ENSG00000135047	CTSL	+	protein_coding	4.09556	2.86336e-13	5.12075e-11	Up
ENSG00000116774	OLFML3	+	protein_coding	2.0284	2.88873e-13	5.14404e-11	Up
ENSG00000138061	CYP1B1	-	protein_coding	3.85066	3.25038e-13	5.73899e-11	Up
ENSG00000105472	CLEC11A	+	protein_coding	3.05819	3.35157e-13	5.89268e-11	Up
ENSG00000132434	LANCL2	+	protein_coding	-2.13279	3.70557e-13	6.4877e-11	Down
ENSG00000105383	CD33	+	protein_coding	2.87025	3.79472e-13	6.61599e-11	Up
ENSG00000140961	OSGIN1	+	protein_coding	2.34563	3.92213e-13	6.80963e-11	Up
ENSG00000275385	CCL18	+	protein_coding	8.87239	4.18183e-13	7.2304e-11	Up
ENSG00000146070	PLA2G7	-	protein_coding	4.49215	4.26226e-13	7.33901e-11	Up
ENSG00000131446	MGAT1	-	protein_coding	2.34758	4.50198e-13	7.71987e-11	Up
ENSG00000134955	SLC37A2	+	protein_coding	3.36408	4.55755e-13	7.75137e-11	Up
ENSG00000157191	NECAP2	+	protein_coding	1.53199	4.53922e-13	7.75137e-11	Up
ENSG00000106089	STX1A	-	protein_coding	-3.70478	5.61617e-13	9.47451e-11	Down
ENSG00000187189	TSPYL4	-	protein_coding	-2.22221	5.89656e-13	9.9074e-11	Down
ENSG00000111679	PTPN6	+	protein_coding	2.23981	6.11205e-13	1.01873e-10	Up
ENSG00000172578	KLHL6	-	protein_coding	3.13673	6.08867e-13	1.01873e-10	Up
ENSG00000134982	APC	+	protein_coding	-2.20855	6.5134e-13	1.0813e-10	Down
ENSG00000106366	SERPINE1	+	protein_coding	5.19386	6.55153e-13	1.08332e-10	Up
ENSG00000164932	CTHRC1	+	protein_coding	4.59956	7.28242e-13	1.19941e-10	Up
ENSG00000139278	GLIPR1	+	protein_coding	2.38551	7.75149e-13	1.27164e-10	Up
ENSG00000163888	CAMK2N2	-	protein_coding	-4.17004	7.80332e-13	1.27512e-10	Down
ENSG00000166147	FBN1	-	protein_coding	3.0709	8.06768e-13	1.31317e-10	Up
ENSG00000142156	COL6A1	+	protein_coding	3.62609	8.1896e-13	1.32783e-10	Up
ENSG00000155980	KIF5A	+	protein_coding	-4.34914	8.47947e-13	1.3695e-10	Down
ENSG00000170458	CD14	-	protein_coding	3.87344	8.61841e-13	1.38657e-10	Up
ENSG00000173281	PPP1R3B	-	protein_coding	2.30515	8.6896e-13	1.39264e-10	Up
ENSG00000110446	SLC15A3	-	protein_coding	2.91226	9.06882e-13	1.44785e-10	Up
ENSG00000067840	PDZD4	-	protein_coding	-3.34885	9.63719e-13	1.52323e-10	Down
ENSG00000155254	MARVELD1	+	protein_coding	2.04932	9.65063e-13	1.52323e-10	Up
ENSG00000163131	CTSS	-	protein_coding	4.39163	1.00515e-12	1.58052e-10	Up
ENSG00000102445	RUBCNL	-	protein_coding	1.89023	1.06668e-12	1.6647e-10	Up
ENSG00000172243	CLEC7A	-	protein_coding	2.23398	1.07699e-12	1.67453e-10	Up
ENSG00000196872	KIAA1211L	-	protein_coding	-2.35076	1.23478e-12	1.8986e-10	Down
ENSG00000105967	TFEC	-	protein_coding	3.20327	1.53639e-12	2.33649e-10	Up
ENSG00000172247	C1QTNF4	-	protein_coding	-4.36397	1.56194e-12	2.35813e-10	Down
ENSG00000147883	CDKN2B	-	protein_coding	2.67104	1.58712e-12	2.3875e-10	Up
ENSG00000019991	HGF	-	protein_coding	2.14007	1.62673e-12	2.42954e-10	Up
ENSG00000169442	CD52	+	protein_coding	4.08641	1.62296e-12	2.42954e-10	Up
ENSG00000137462	TLR2	+	protein_coding	3.21837	1.70722e-12	2.52263e-10	Up
ENSG00000091986	CCDC80	-	protein_coding	3.72658	1.72962e-12	2.5467e-10	Up
ENSG00000184545	DUSP8	-	protein_coding	-3.07777	1.74743e-12	2.56386e-10	Down
ENSG00000134028	ADAMDEC1	+	protein_coding	6.75309	1.83321e-12	2.68027e-10	Up
ENSG00000110628	SLC22A18	+	protein_coding	2.51581	1.85114e-12	2.69704e-10	Up
ENSG00000163430	FSTL1	-	protein_coding	2.77762	1.87706e-12	2.72526e-10	Up
ENSG00000100985	MMP9	+	protein_coding	6.12408	1.92492e-12	2.78505e-10	Up
ENSG00000136048	DRAM1	+	protein_coding	3.09699	1.95364e-12	2.81683e-10	Up
ENSG00000159164	SV2A	-	protein_coding	-3.32698	2.07277e-12	2.97714e-10	Down
ENSG00000163539	CLASP2	-	protein_coding	-1.89234	2.07912e-12	2.97714e-10	Down
ENSG00000100599	RIN3	+	protein_coding	2.25383	2.10952e-12	3.00376e-10	Up
ENSG00000110436	SLC1A2	-	protein_coding	-5.13727	2.11212e-12	3.00376e-10	Down
ENSG00000100504	PYGL	-	protein_coding	2.59481	2.15033e-12	3.0477e-10	Up
ENSG00000100600	LGMN	-	protein_coding	3.61263	2.20829e-12	3.10869e-10	Up
ENSG00000088827	SIGLEC1	-	protein_coding	4.4075	2.25675e-12	3.16621e-10	Up
ENSG00000011600	TYROBP	-	protein_coding	3.38893	2.28775e-12	3.19893e-10	Up
ENSG00000099814	CEP170B	+	protein_coding	-2.07541	2.43835e-12	3.39812e-10	Down
ENSG00000140678	ITGAX	+	protein_coding	2.79508	2.5658e-12	3.56382e-10	Up
ENSG00000064012	CASP8	+	protein_coding	2.11451	2.71343e-12	3.73155e-10	Up
ENSG00000115165	CYTIP	-	protein_coding	3.28295	2.70715e-12	3.73155e-10	Up
ENSG00000050555	LAMC3	+	protein_coding	2.91278	2.75904e-12	3.78179e-10	Up
ENSG00000179163	FUCA1	-	protein_coding	4.9041	2.81325e-12	3.84345e-10	Up
ENSG00000169896	ITGAM	+	protein_coding	2.02846	3.05138e-12	4.15516e-10	Up
ENSG00000123342	MMP19	-	protein_coding	5.675	3.11642e-12	4.22991e-10	Up
ENSG00000115325	DOK1	+	protein_coding	1.57436	3.16386e-12	4.28035e-10	Up
ENSG00000169692	AGPAT2	-	protein_coding	2.25017	3.35682e-12	4.52671e-10	Up
ENSG00000215252	GOLGA8B	-	protein_coding	-1.9915	3.47319e-12	4.66853e-10	Down
ENSG00000128268	MGAT3	+	protein_coding	-2.30659	3.56488e-12	4.77636e-10	Down
ENSG00000223865	HLA-DPB1	+	protein_coding	3.13592	3.58847e-12	4.79257e-10	Up
ENSG00000169783	LINGO1	-	protein_coding	-3.4756	3.61032e-12	4.79641e-10	Down
ENSG00000197635	DPP4	-	protein_coding	3.94982	3.61437e-12	4.79641e-10	Up
ENSG00000123146	ADGRE5	+	protein_coding	2.28811	3.67007e-12	4.85486e-10	Up
ENSG00000177542	SLC25A22	-	protein_coding	-2.32362	3.69204e-12	4.86846e-10	Down
ENSG00000241839	PLEKHO2	+	protein_coding	2.20065	3.71816e-12	4.88745e-10	Up
ENSG00000021355	SERPINB1	-	protein_coding	2.2314	3.90677e-12	5.11922e-10	Up
ENSG00000039560	RAI14	+	protein_coding	2.16425	4.03581e-12	5.27173e-10	Up
ENSG00000139970	RTN1	-	protein_coding	-2.95877	4.07949e-12	5.31213e-10	Down
ENSG00000171940	ZNF217	-	protein_coding	1.85453	4.12767e-12	5.35813e-10	Up
ENSG00000165457	FOLR2	+	protein_coding	2.88363	4.15001e-12	5.37039e-10	Up
ENSG00000108846	ABCC3	+	protein_coding	3.74281	4.25055e-12	5.48347e-10	Up
ENSG00000175489	LRRC25	-	protein_coding	3.61761	4.30293e-12	5.53392e-10	Up
ENSG00000148848	ADAM12	-	protein_coding	3.8728	4.32206e-12	5.54142e-10	Up
ENSG00000159403	C1R	-	protein_coding	3.06492	4.34603e-12	5.55505e-10	Up
ENSG00000100167	2019-09-03	+	protein_coding	-3.48496	4.60157e-12	5.86369e-10	Down
ENSG00000066294	CD84	-	protein_coding	3.09813	4.85638e-12	6.16953e-10	Up
ENSG00000102034	ELF4	-	protein_coding	2.34691	5.23445e-12	6.62961e-10	Up
ENSG00000130592	LSP1	+	protein_coding	3.8484	5.44888e-12	6.88028e-10	Up
ENSG00000221963	APOL6	+	protein_coding	1.76647	5.47974e-12	6.89835e-10	Up
ENSG00000167613	LAIR1	-	protein_coding	2.48766	5.83705e-12	7.32602e-10	Up
ENSG00000077942	FBLN1	+	protein_coding	2.66021	6.30214e-12	7.886e-10	Up
ENSG00000115956	PLEK	+	protein_coding	2.64743	6.37048e-12	7.94765e-10	Up
ENSG00000187210	GCNT1	+	protein_coding	2.04593	6.40964e-12	7.97263e-10	Up
ENSG00000144810	COL8A1	+	protein_coding	3.80169	6.5498e-12	8.12272e-10	Up
ENSG00000087088	BAX	+	protein_coding	1.98328	6.7519e-12	8.34851e-10	Up
ENSG00000151655	ITIH2	+	protein_coding	3.50469	6.85033e-12	8.44516e-10	Up
ENSG00000091136	LAMB1	-	protein_coding	3.04782	6.92871e-12	8.51659e-10	Up
ENSG00000111799	COL12A1	-	protein_coding	3.79579	7.38266e-12	9.02135e-10	Up
ENSG00000034053	APBA2	+	protein_coding	-2.17884	7.80576e-12	9.48275e-10	Down
ENSG00000170801	HTRA3	+	protein_coding	4.20947	7.94481e-12	9.62361e-10	Up
ENSG00000198794	SCAMP5	+	protein_coding	-2.72149	8.45274e-12	1.02092e-09	Down
ENSG00000183023	SLC8A1	-	protein_coding	-2.02232	8.4801e-12	1.02126e-09	Down
ENSG00000163520	FBLN2	+	protein_coding	2.85287	8.83713e-12	1.06119e-09	Up
ENSG00000162745	OLFML2B	-	protein_coding	3.36268	9.0123e-12	1.07912e-09	Up
ENSG00000087116	ADAMTS2	-	protein_coding	4.0372	9.17987e-12	1.0929e-09	Up
ENSG00000081320	STK17B	-	protein_coding	2.05101	9.58015e-12	1.13408e-09	Up
ENSG00000030582	GRN	+	protein_coding	3.3918	9.61565e-12	1.13506e-09	Up
ENSG00000155659	VSIG4	-	protein_coding	4.37466	1.04231e-11	1.22689e-09	Up
ENSG00000102524	TNFSF13B	+	protein_coding	2.49812	1.06465e-11	1.24965e-09	Up
ENSG00000138449	SLC40A1	-	protein_coding	3.57862	1.10836e-11	1.29731e-09	Up
ENSG00000154429	CCSAP	-	protein_coding	-1.9003	1.22897e-11	1.43045e-09	Down
ENSG00000104870	FCGRT	+	protein_coding	2.89669	1.25523e-11	1.45695e-09	Up
ENSG00000162576	MXRA8	-	protein_coding	2.76528	1.32173e-11	1.52563e-09	Up
ENSG00000105281	SLC1A5	-	protein_coding	2.91845	1.37715e-11	1.58521e-09	Up
ENSG00000132535	DLG4	-	protein_coding	-2.52507	1.40164e-11	1.60895e-09	Down
ENSG00000137767	SQOR	+	protein_coding	2.77725	1.66927e-11	1.9109e-09	Up
ENSG00000163814	CDCP1	-	protein_coding	3.55628	1.74338e-11	1.99027e-09	Up
ENSG00000164061	BSN	+	protein_coding	-4.53052	1.77065e-11	2.01588e-09	Down
ENSG00000048991	R3HDM1	+	protein_coding	-2.11181	1.85018e-11	2.09999e-09	Down
ENSG00000134215	VAV3	-	protein_coding	2.37449	1.86093e-11	2.09999e-09	Up
ENSG00000168280	KIF5C	+	protein_coding	-3.67579	1.8623e-11	2.09999e-09	Down
ENSG00000184254	ALDH1A3	+	protein_coding	2.53238	1.89683e-11	2.1247e-09	Up
ENSG00000132514	CLEC10A	-	protein_coding	4.3325	2.05259e-11	2.29301e-09	Up
ENSG00000196735	HLA-DQA1	+	protein_coding	3.20264	2.12528e-11	2.36156e-09	Up
ENSG00000155093	PTPRN2	-	protein_coding	-2.75228	2.38478e-11	2.64286e-09	Down
ENSG00000072694	FCGR2B	+	protein_coding	4.06682	2.41818e-11	2.67276e-09	Up
ENSG00000088882	CPXM1	-	protein_coding	4.62387	2.50278e-11	2.75895e-09	Up
ENSG00000102003	SYP	-	protein_coding	-3.98559	2.56253e-11	2.80995e-09	Down
ENSG00000109667	SLC2A9	-	protein_coding	2.55319	2.58187e-11	2.82373e-09	Up
ENSG00000167654	ATCAY	+	protein_coding	-4.81558	2.66087e-11	2.90251e-09	Down
ENSG00000169403	PTAFR	-	protein_coding	2.63522	2.75059e-11	2.99131e-09	Up
ENSG00000155465	SLC7A7	-	protein_coding	2.5893	2.80021e-11	3.0307e-09	Up
ENSG00000112936	C7	+	protein_coding	3.7049	2.94755e-11	3.1819e-09	Up
ENSG00000049449	RCN1	+	protein_coding	1.77881	2.9633e-11	3.19064e-09	Up
ENSG00000167851	CD300A	+	protein_coding	2.55644	3.07765e-11	3.30522e-09	Up
ENSG00000130755	GMFG	-	protein_coding	2.61721	3.30984e-11	3.54544e-09	Up
ENSG00000177508	IRX3	-	protein_coding	3.37035	3.35469e-11	3.58428e-09	Up
ENSG00000102226	USP11	+	protein_coding	-1.69578	3.37195e-11	3.5935e-09	Down
ENSG00000174871	CNIH2	+	protein_coding	-4.3677	3.47576e-11	3.66662e-09	Down
ENSG00000182853	VMO1	-	protein_coding	3.34368	3.46715e-11	3.66662e-09	Up
ENSG00000100365	NCF4	+	protein_coding	2.79441	3.48892e-11	3.6712e-09	Up
ENSG00000144791	LIMD1	+	protein_coding	1.81651	3.501e-11	3.67464e-09	Up
ENSG00000196912	ANKRD36B	-	protein_coding	-2.15089	3.54354e-11	3.70994e-09	Down
ENSG00000124212	PTGIS	-	protein_coding	3.22746	3.63431e-11	3.79544e-09	Up
ENSG00000198944	SOWAHA	+	protein_coding	-5.60325	3.65769e-11	3.81031e-09	Down
ENSG00000204681	GABBR1	-	protein_coding	-2.77474	3.72764e-11	3.87349e-09	Down
ENSG00000138080	EMILIN1	+	protein_coding	3.10217	3.85483e-11	3.9957e-09	Up
ENSG00000241360	PDXP	+	protein_coding	-3.0458	4.11386e-11	4.24308e-09	Down
ENSG00000140798	ABCC12	-	protein_coding	-5.44311	4.43835e-11	4.55522e-09	Down
ENSG00000123338	NCKAP1L	+	protein_coding	2.29137	4.4767e-11	4.58328e-09	Up
ENSG00000101986	ABCD1	+	protein_coding	1.80571	4.49649e-11	4.59226e-09	Up
ENSG00000101194	SLC17A9	+	protein_coding	3.08911	4.51848e-11	4.60343e-09	Up
ENSG00000162545	CAMK2N1	-	protein_coding	-2.7595	4.55609e-11	4.61917e-09	Down
ENSG00000119686	FLVCR2	+	protein_coding	3.34347	4.72072e-11	4.7629e-09	Up
ENSG00000197471	SPN	+	protein_coding	1.78723	4.80284e-11	4.83405e-09	Up
ENSG00000130558	OLFM1	+	protein_coding	-3.77442	4.90076e-11	4.92071e-09	Down
ENSG00000124731	TREM1	-	protein_coding	4.79962	5.24923e-11	5.25793e-09	Up
ENSG00000164674	SYTL3	+	protein_coding	2.48182	5.30041e-11	5.29647e-09	Up
ENSG00000112379	ARFGEF3	+	protein_coding	-2.86215	5.40732e-11	5.39037e-09	Down
ENSG00000008086	CDKL5	+	protein_coding	-2.16473	5.60684e-11	5.57592e-09	Down
ENSG00000214063	TSPAN4	+	protein_coding	2.20198	5.63613e-11	5.59172e-09	Up
ENSG00000274267	HIST1H3B	-	protein_coding	4.06421	5.85538e-11	5.79544e-09	Up
ENSG00000120049	KCNIP2	-	protein_coding	-3.46611	5.97764e-11	5.90243e-09	Down
ENSG00000112303	VNN2	-	protein_coding	3.54933	6.55556e-11	6.45777e-09	Up
ENSG00000166501	PRKCB	+	protein_coding	-2.06519	6.75776e-11	6.64125e-09	Down
ENSG00000140931	CMTM3	+	protein_coding	2.06216	6.8601e-11	6.72597e-09	Up
ENSG00000171735	CAMTA1	+	protein_coding	-2.17754	7.0742e-11	6.905e-09	Down
ENSG00000176170	SPHK1	+	protein_coding	2.92435	7.07585e-11	6.905e-09	Up
ENSG00000244274	DBNDD2	+	protein_coding	-2.71503	7.37774e-11	7.18279e-09	Down
ENSG00000198113	TOR4A	+	protein_coding	2.0959	7.49393e-11	7.27889e-09	Up
ENSG00000042493	CAPG	-	protein_coding	3.52883	7.86515e-11	7.60401e-09	Up
ENSG00000005059	MCUB	+	protein_coding	1.78082	7.90886e-11	7.61095e-09	Up
ENSG00000176884	GRIN1	+	protein_coding	-6.25055	7.97621e-11	7.65808e-09	Down
ENSG00000134013	LOXL2	-	protein_coding	4.43111	8.3761e-11	8.02353e-09	Up
ENSG00000147872	PLIN2	-	protein_coding	4.21276	8.48765e-11	8.11174e-09	Up
ENSG00000165943	MOAP1	-	protein_coding	-2.17743	8.74514e-11	8.3387e-09	Down
ENSG00000139618	BRCA2	+	protein_coding	2.54743	9.81247e-11	9.33506e-09	Up
ENSG00000026508	CD44	+	protein_coding	2.51599	1.01669e-10	9.59678e-09	Up
ENSG00000163751	CPA3	+	protein_coding	6.0548	1.01567e-10	9.59678e-09	Up
ENSG00000198951	NAGA	-	protein_coding	1.81911	1.01797e-10	9.59678e-09	Up
ENSG00000212864	RNF208	-	protein_coding	-2.63614	1.01186e-10	9.59678e-09	Down
ENSG00000169413	RNASE6	+	protein_coding	2.76573	1.08589e-10	1.0214e-08	Up
ENSG00000112320	SOBP	+	protein_coding	-2.21584	1.09382e-10	1.02654e-08	Down
ENSG00000158856	DMTN	+	protein_coding	-2.96276	1.14346e-10	1.06831e-08	Down
ENSG00000126822	PLEKHG3	+	protein_coding	-1.9328	1.16103e-10	1.0823e-08	Down
ENSG00000275379	HIST1H3I	-	protein_coding	3.04197	1.16611e-10	1.08462e-08	Up
ENSG00000178562	CD28	+	protein_coding	4.57314	1.1752e-10	1.09063e-08	Up
ENSG00000149418	ST14	+	protein_coding	3.91067	1.38654e-10	1.27822e-08	Up
ENSG00000184814	PRR23B	-	protein_coding	20.5165	1.44046e-10	1.31628e-08	Up
ENSG00000198910	L1CAM	-	protein_coding	-2.94281	1.48405e-10	1.35315e-08	Down
ENSG00000180448	ARHGAP45	+	protein_coding	1.94745	1.4987e-10	1.36352e-08	Up
ENSG00000166130	IKBIP	-	protein_coding	2.27973	1.50208e-10	1.36362e-08	Up
ENSG00000087086	FTL	+	protein_coding	4.17629	1.54388e-10	1.39852e-08	Up
ENSG00000142552	RCN3	+	protein_coding	3.44118	1.56444e-10	1.41407e-08	Up
ENSG00000196787	HIST1H2AG	+	protein_coding	2.95784	1.58122e-10	1.42614e-08	Up
ENSG00000130775	THEMIS2	+	protein_coding	2.1792	1.58924e-10	1.43028e-08	Up
ENSG00000196154	S100A4	-	protein_coding	3.6455	1.60843e-10	1.44443e-08	Up
ENSG00000169919	GUSB	-	protein_coding	2.0863	1.65392e-10	1.48209e-08	Up
ENSG00000231389	HLA-DPA1	-	protein_coding	2.79494	1.6586e-10	1.48309e-08	Up
ENSG00000139354	GAS2L3	+	protein_coding	2.95077	1.66379e-10	1.48455e-08	Up
ENSG00000119973	PRLHR	-	protein_coding	-6.12638	1.70141e-10	1.51165e-08	Down
ENSG00000204257	HLA-DMA	-	protein_coding	2.63257	1.73589e-10	1.539e-08	Up
ENSG00000168961	LGALS9	+	protein_coding	2.08376	1.753e-10	1.55086e-08	Up
ENSG00000106624	AEBP1	+	protein_coding	2.08649	1.76584e-10	1.55892e-08	Up
ENSG00000277775	HIST1H3F	-	protein_coding	4.18912	1.77401e-10	1.55966e-08	Up
ENSG00000180198	RCC1	+	protein_coding	2.05719	1.81104e-10	1.58872e-08	Up
ENSG00000171227	TMEM37	+	protein_coding	2.98408	1.82441e-10	1.59709e-08	Up
ENSG00000166741	NNMT	+	protein_coding	4.04443	1.88473e-10	1.64643e-08	Up
ENSG00000059377	TBXAS1	+	protein_coding	2.04304	1.93915e-10	1.6871e-08	Up
ENSG00000181790	ADGRB1	+	protein_coding	-3.81504	1.93938e-10	1.6871e-08	Down
ENSG00000112297	CRYBG1	+	protein_coding	2.92329	1.96307e-10	1.70415e-08	Up
ENSG00000009709	PAX7	+	protein_coding	-6.72596	1.97517e-10	1.71109e-08	Down
ENSG00000172936	MYD88	+	protein_coding	2.00129	2.03978e-10	1.7634e-08	Up
ENSG00000094963	FMO2	+	protein_coding	2.62519	2.05599e-10	1.77373e-08	Up
ENSG00000084764	MAPRE3	+	protein_coding	-2.19754	2.12937e-10	1.82569e-08	Down
ENSG00000132205	EMILIN2	+	protein_coding	2.9146	2.1893e-10	1.86939e-08	Up
ENSG00000139410	SDSL	+	protein_coding	1.71205	2.18814e-10	1.86939e-08	Up
ENSG00000197008	ZNF138	+	protein_coding	-1.67857	2.28055e-10	1.94332e-08	Down
ENSG00000133800	LYVE1	-	protein_coding	3.77936	2.29601e-10	1.9525e-08	Up
ENSG00000178607	ERN1	-	protein_coding	1.6766	2.37227e-10	2.01324e-08	Up
ENSG00000064300	NGFR	+	protein_coding	3.40945	2.38133e-10	2.01682e-08	Up
ENSG00000232434	AJM1	+	protein_coding	-2.56147	2.42359e-10	2.04845e-08	Down
ENSG00000129038	LOXL1	+	protein_coding	3.53619	2.46363e-10	2.07808e-08	Up
ENSG00000117984	CTSD	-	protein_coding	4.00027	2.56151e-10	2.15627e-08	Up
ENSG00000164430	CGAS	-	protein_coding	1.94702	2.71694e-10	2.2825e-08	Up
ENSG00000118508	RAB32	+	protein_coding	2.48399	2.82488e-10	2.35892e-08	Up
ENSG00000162777	DENND2D	-	protein_coding	3.10131	2.82251e-10	2.35892e-08	Up
ENSG00000063180	CA11	-	protein_coding	-3.09939	2.84477e-10	2.36604e-08	Down
ENSG00000060558	GNA15	+	protein_coding	2.42613	2.86463e-10	2.37781e-08	Up
ENSG00000162894	FCMR	-	protein_coding	3.55496	2.88056e-10	2.38155e-08	Up
ENSG00000165025	SYK	+	protein_coding	2.07472	2.87678e-10	2.38155e-08	Up
ENSG00000180353	HCLS1	-	protein_coding	2.20761	2.99694e-10	2.46797e-08	Up
ENSG00000161921	CXCL16	-	protein_coding	2.59609	3.03303e-10	2.49277e-08	Up
ENSG00000106066	CPVL	-	protein_coding	3.25115	3.10632e-10	2.54798e-08	Up
ENSG00000122122	SASH3	+	protein_coding	2.32924	3.18381e-10	2.60641e-08	Up
ENSG00000165140	FBP1	-	protein_coding	3.8189	3.41825e-10	2.78193e-08	Up
ENSG00000177706	FAM20C	+	protein_coding	2.18055	3.47286e-10	2.82087e-08	Up
ENSG00000112769	LAMA4	-	protein_coding	1.80639	3.48252e-10	2.82321e-08	Up
ENSG00000069974	RAB27A	-	protein_coding	2.10042	3.53237e-10	2.85807e-08	Up
ENSG00000197959	DNM3	+	protein_coding	-2.64256	3.65146e-10	2.94299e-08	Down
ENSG00000026025	VIM	+	protein_coding	3.33738	3.70983e-10	2.98426e-08	Up
ENSG00000136830	FAM129B	-	protein_coding	2.26898	3.73763e-10	3.00083e-08	Up
ENSG00000176845	METRNL	+	protein_coding	2.67553	3.79723e-10	3.04282e-08	Up
ENSG00000163032	VSNL1	+	protein_coding	-5.31178	3.99782e-10	3.19128e-08	Down
ENSG00000153250	RBMS1	-	protein_coding	1.86425	4.02537e-10	3.20714e-08	Up
ENSG00000092068	SLC7A8	-	protein_coding	1.82985	4.05925e-10	3.22215e-08	Up
ENSG00000164733	CTSB	-	protein_coding	3.72286	4.05968e-10	3.22215e-08	Up
ENSG00000143119	CD53	+	protein_coding	2.78197	4.22537e-10	3.34728e-08	Up
ENSG00000118849	RARRES1	-	protein_coding	4.00102	4.26017e-10	3.36845e-08	Up
ENSG00000128872	TMOD2	+	protein_coding	-2.35565	4.52956e-10	3.57466e-08	Down
ENSG00000107282	APBA1	-	protein_coding	-1.96776	4.64624e-10	3.65982e-08	Down
ENSG00000134909	ARHGAP32	-	protein_coding	-2.09674	4.71817e-10	3.70247e-08	Down
ENSG00000166313	APBB1	-	protein_coding	-2.14642	4.71268e-10	3.70247e-08	Down
ENSG00000178726	THBD	-	protein_coding	4.08577	4.8407e-10	3.78857e-08	Up
ENSG00000118473	SGIP1	+	protein_coding	-2.11114	4.90878e-10	3.82325e-08	Down
ENSG00000110076	NRXN2	-	protein_coding	-2.55743	5.04594e-10	3.91545e-08	Down
ENSG00000187840	EIF4EBP1	+	protein_coding	2.49951	5.11685e-10	3.96308e-08	Up
ENSG00000198932	GPRASP1	+	protein_coding	-2.47655	5.28643e-10	4.08683e-08	Down
ENSG00000145779	TNFAIP8	+	protein_coding	3.02071	5.47054e-10	4.21353e-08	Up
ENSG00000111674	ENO2	+	protein_coding	-2.28039	5.81583e-10	4.46298e-08	Down
ENSG00000175662	TOM1L2	-	protein_coding	-1.67364	6.03955e-10	4.62614e-08	Down
ENSG00000011347	SYT7	-	protein_coding	-4.08361	6.53359e-10	4.97312e-08	Down
ENSG00000177191	B3GNT8	-	protein_coding	3.95553	6.54029e-10	4.97312e-08	Up
ENSG00000134061	CD180	-	protein_coding	3.14623	6.638e-10	5.03823e-08	Up
ENSG00000216490	IFI30	+	protein_coding	3.89059	6.71847e-10	5.09004e-08	Up
ENSG00000049860	HEXB	+	protein_coding	2.92697	6.81722e-10	5.15548e-08	Up
ENSG00000116544	DLGAP3	-	protein_coding	-5.17918	6.88892e-10	5.20026e-08	Down
ENSG00000197712	FAM114A1	+	protein_coding	1.71175	7.19518e-10	5.42163e-08	Up
ENSG00000166927	MS4A7	+	protein_coding	2.89375	7.33422e-10	5.50648e-08	Up
ENSG00000206538	VGLL3	-	protein_coding	3.36888	7.58864e-10	5.66686e-08	Up
ENSG00000100196	KDELR3	+	protein_coding	3.60606	7.75916e-10	5.77351e-08	Up
ENSG00000180061	TMEM150B	-	protein_coding	4.29248	7.88392e-10	5.85588e-08	Up
ENSG00000179673	RPRML	-	protein_coding	-5.87332	8.10668e-10	6.01063e-08	Down
ENSG00000173898	SPTBN2	-	protein_coding	-3.65408	8.32311e-10	6.16014e-08	Down
ENSG00000150977	RILPL2	-	protein_coding	1.75614	8.48506e-10	6.26887e-08	Up
ENSG00000108395	TRIM37	-	protein_coding	-1.63394	8.57748e-10	6.32593e-08	Down
ENSG00000258227	CLEC5A	-	protein_coding	4.22086	9.09602e-10	6.68469e-08	Up
ENSG00000176393	RNPEP	+	protein_coding	1.71546	9.25543e-10	6.78987e-08	Up
ENSG00000165730	STOX1	+	protein_coding	-4.11728	9.49766e-10	6.95533e-08	Down
ENSG00000163219	ARHGAP25	+	protein_coding	1.79238	9.64925e-10	7.05394e-08	Up
ENSG00000153179	RASSF3	+	protein_coding	2.13339	9.8713e-10	7.20363e-08	Up
ENSG00000005243	COPZ2	-	protein_coding	1.87651	1.01177e-09	7.37056e-08	Up
ENSG00000150672	DLG2	-	protein_coding	-3.62967	1.03173e-09	7.47675e-08	Down
ENSG00000158270	COLEC12	-	protein_coding	2.01363	1.02887e-09	7.47675e-08	Up
ENSG00000172824	CES4A	+	protein_coding	-2.88448	1.0619e-09	7.68203e-08	Down
ENSG00000241697	TMEFF1	+	protein_coding	-3.42581	1.08693e-09	7.84945e-08	Down
ENSG00000112655	PTK7	+	protein_coding	2.32137	1.09367e-09	7.88447e-08	Up
ENSG00000104774	MAN2B1	-	protein_coding	2.29238	1.09818e-09	7.90327e-08	Up
ENSG00000130477	UNC13A	-	protein_coding	-3.6227	1.11154e-09	7.98565e-08	Down
ENSG00000128487	SPECC1	+	protein_coding	-1.50672	1.13714e-09	8.14149e-08	Down
ENSG00000198848	CES1	-	protein_coding	3.53066	1.13638e-09	8.14149e-08	Up
ENSG00000159189	C1QC	+	protein_coding	2.992	1.1412e-09	8.15652e-08	Up
ENSG00000185862	EVI2B	-	protein_coding	2.23735	1.1685e-09	8.33735e-08	Up
ENSG00000204386	NEU1	-	protein_coding	1.56337	1.18601e-09	8.44785e-08	Up
ENSG00000139926	FRMD6	+	protein_coding	1.54707	1.19022e-09	8.46338e-08	Up
ENSG00000110042	DTX4	+	protein_coding	-1.92838	1.27264e-09	9.0033e-08	Down
ENSG00000173917	HOXB2	-	protein_coding	4.05061	1.27659e-09	9.016e-08	Up
ENSG00000150961	SEC24D	-	protein_coding	2.49294	1.317e-09	9.26997e-08	Up
ENSG00000196227	FAM217B	+	protein_coding	-1.50913	1.31539e-09	9.26997e-08	Down
ENSG00000120251	GRIA2	+	protein_coding	-4.45162	1.40126e-09	9.81593e-08	Down
ENSG00000133134	BEX2	-	protein_coding	-3.64527	1.40164e-09	9.81593e-08	Down
ENSG00000058404	CAMK2B	-	protein_coding	-4.4841	1.43568e-09	1.00375e-07	Down
ENSG00000091073	DTX2	+	protein_coding	1.52172	1.44487e-09	1.00848e-07	Up
ENSG00000099250	NRP1	-	protein_coding	2.40196	1.45554e-09	1.01282e-07	Up
ENSG00000240694	PNMA2	-	protein_coding	-2.77582	1.45595e-09	1.01282e-07	Down
ENSG00000018189	RUFY3	+	protein_coding	-1.56788	1.47147e-09	1.01887e-07	Down
ENSG00000171246	NPTX1	-	protein_coding	-4.84604	1.46786e-09	1.01887e-07	Down
ENSG00000148660	CAMK2G	-	protein_coding	-1.69427	1.47862e-09	1.02177e-07	Down
ENSG00000151388	ADAMTS12	-	protein_coding	4.00711	1.48461e-09	1.02421e-07	Up
ENSG00000168615	ADAM9	+	protein_coding	2.22588	1.49571e-09	1.02846e-07	Up
ENSG00000213719	CLIC1	-	protein_coding	2.64351	1.54907e-09	1.06164e-07	Up
ENSG00000175874	CREG2	-	protein_coding	-5.27333	1.63688e-09	1.11999e-07	Down
ENSG00000205730	ITPRIPL2	+	protein_coding	2.01321	1.7148e-09	1.16946e-07	Up
ENSG00000117600	PLPPR4	+	protein_coding	-3.3175	1.72511e-09	1.17265e-07	Down
ENSG00000140030	GPR65	+	protein_coding	2.8309	1.72302e-09	1.17265e-07	Up
ENSG00000070190	DAPP1	+	protein_coding	2.98319	1.7372e-09	1.17703e-07	Up
ENSG00000132357	CARD6	+	protein_coding	1.98926	1.77385e-09	1.19991e-07	Up
ENSG00000085491	SLC25A24	-	protein_coding	2.30308	1.78928e-09	1.20839e-07	Up
ENSG00000119655	NPC2	-	protein_coding	3.13666	1.79939e-09	1.21325e-07	Up
ENSG00000135218	CD36	+	protein_coding	4.13838	1.80663e-09	1.21448e-07	Up
ENSG00000173611	SCAI	-	protein_coding	-1.96303	1.81333e-09	1.21674e-07	Down
ENSG00000090659	CD209	-	protein_coding	3.73918	1.84076e-09	1.23316e-07	Up
ENSG00000104951	IL4I1	-	protein_coding	3.78835	1.86602e-09	1.24808e-07	Up
ENSG00000175538	KCNE3	-	protein_coding	2.677	1.90507e-09	1.27012e-07	Up
ENSG00000111321	LTBR	+	protein_coding	2.0748	1.92608e-09	1.28207e-07	Up
ENSG00000146376	ARHGAP18	-	protein_coding	1.97625	2.00852e-09	1.33269e-07	Up
ENSG00000156535	CD109	+	protein_coding	2.43729	2.03058e-09	1.34305e-07	Up
ENSG00000182752	PAPPA	+	protein_coding	4.1945	2.03934e-09	1.34671e-07	Up
ENSG00000101298	SNPH	+	protein_coding	-2.94761	2.05035e-09	1.3497e-07	Down
ENSG00000141756	FKBP10	+	protein_coding	2.66081	2.06669e-09	1.35831e-07	Up
ENSG00000072134	EPN2	+	protein_coding	-1.72346	2.07149e-09	1.35932e-07	Down
ENSG00000184357	HIST1H1B	-	protein_coding	3.36786	2.15585e-09	1.41024e-07	Up
ENSG00000117016	RIMS3	-	protein_coding	-2.69024	2.29662e-09	1.49997e-07	Down
ENSG00000106565	TMEM176B	-	protein_coding	2.26314	2.50091e-09	1.63084e-07	Up
ENSG00000081248	CACNA1S	-	protein_coding	-3.19585	2.57923e-09	1.67405e-07	Down
ENSG00000198648	STK39	-	protein_coding	-1.57192	2.58579e-09	1.67569e-07	Down
ENSG00000204472	AIF1	+	protein_coding	1.71737	2.60185e-09	1.68348e-07	Up
ENSG00000157064	NMNAT2	-	protein_coding	-3.63344	2.6322e-09	1.70048e-07	Down
ENSG00000108932	SLC16A6	-	protein_coding	2.57668	2.66211e-09	1.71715e-07	Up
ENSG00000104081	BMF	-	protein_coding	2.33109	2.70678e-09	1.74326e-07	Up
ENSG00000186340	THBS2	-	protein_coding	3.09257	2.76161e-09	1.77036e-07	Up
ENSG00000102007	PLP2	+	protein_coding	2.70031	2.81379e-09	1.80104e-07	Up
ENSG00000085514	PILRA	+	protein_coding	2.02649	2.834e-09	1.80842e-07	Up
ENSG00000106952	TNFSF8	-	protein_coding	2.75152	2.86103e-09	1.82288e-07	Up
ENSG00000120217	CD274	+	protein_coding	2.28129	2.89463e-09	1.84147e-07	Up
ENSG00000198814	GK	+	protein_coding	1.87905	2.98407e-09	1.89548e-07	Up
ENSG00000145685	LHFPL2	-	protein_coding	2.59505	3.02758e-09	1.91727e-07	Up
ENSG00000198931	APRT	-	protein_coding	1.57164	3.03277e-09	1.91764e-07	Up
ENSG00000051523	CYBA	-	protein_coding	2.42796	3.10225e-09	1.95564e-07	Up
ENSG00000168993	CPLX1	-	protein_coding	-3.26307	3.21113e-09	2.01758e-07	Down
ENSG00000196611	MMP1	-	protein_coding	6.32302	3.21504e-09	2.01758e-07	Up
ENSG00000162511	LAPTM5	-	protein_coding	3.1477	3.26413e-09	2.04344e-07	Up
ENSG00000072071	ADGRL1	-	protein_coding	-2.12687	3.71888e-09	2.31287e-07	Down
ENSG00000115896	PLCL1	+	protein_coding	-1.80307	3.7121e-09	2.31287e-07	Down
ENSG00000131459	GFPT2	-	protein_coding	2.12071	3.75938e-09	2.33457e-07	Up
ENSG00000167208	SNX20	-	protein_coding	2.56038	3.89402e-09	2.41458e-07	Up
ENSG00000171617	ENC1	-	protein_coding	-3.90692	3.91224e-09	2.42228e-07	Down
ENSG00000130513	GDF15	+	protein_coding	4.00315	3.92962e-09	2.42266e-07	Up
ENSG00000164713	BRI3	+	protein_coding	2.13568	3.92143e-09	2.42266e-07	Up
ENSG00000176244	ACBD7	-	protein_coding	-4.86335	3.93031e-09	2.42266e-07	Down
ENSG00000142694	EVA1B	-	protein_coding	2.48104	4.06511e-09	2.496e-07	Up
ENSG00000171051	FPR1	-	protein_coding	2.83996	4.06725e-09	2.496e-07	Up
ENSG00000174996	KLC2	+	protein_coding	-1.78227	4.05567e-09	2.496e-07	Down
ENSG00000153904	DDAH1	-	protein_coding	-2.33125	4.16909e-09	2.55473e-07	Down
ENSG00000186479	RGS7BP	+	protein_coding	-3.18593	4.18142e-09	2.55852e-07	Down
ENSG00000135677	GNS	-	protein_coding	2.53382	4.27285e-09	2.61063e-07	Up
ENSG00000117448	AKR1A1	+	protein_coding	1.56289	4.3834e-09	2.67035e-07	Up
ENSG00000242265	PEG10	+	protein_coding	-3.51885	4.40577e-09	2.68006e-07	Down
ENSG00000177096	PHETA2	+	protein_coding	2.37073	4.58991e-09	2.78394e-07	Up
ENSG00000196126	HLA-DRB1	-	protein_coding	2.58767	4.86759e-09	2.9438e-07	Up
ENSG00000076944	STXBP2	+	protein_coding	2.41346	4.99806e-09	3.01832e-07	Up
ENSG00000091428	RAPGEF4	+	protein_coding	-3.23506	5.14477e-09	3.09074e-07	Down
ENSG00000149091	DGKZ	+	protein_coding	-1.55037	5.14249e-09	3.09074e-07	Down
ENSG00000008735	MAPK8IP2	+	protein_coding	-3.78084	5.19256e-09	3.11285e-07	Down
ENSG00000181481	RNF135	+	protein_coding	2.02874	5.30154e-09	3.1649e-07	Up
ENSG00000134874	DZIP1	-	protein_coding	-1.63604	5.35343e-09	3.18316e-07	Down
ENSG00000154736	ADAMTS5	-	protein_coding	3.11252	5.35317e-09	3.18316e-07	Up
ENSG00000185088	RPS27L	-	protein_coding	1.53146	5.41701e-09	3.2154e-07	Up
ENSG00000164442	CITED2	-	protein_coding	1.83736	5.44471e-09	3.22725e-07	Up
ENSG00000103855	CD276	+	protein_coding	1.93351	5.45659e-09	3.22889e-07	Up
ENSG00000151690	MFSD6	+	protein_coding	-1.65232	5.64522e-09	3.32247e-07	Down
ENSG00000182704	TSKU	+	protein_coding	2.25144	5.76441e-09	3.38783e-07	Up
ENSG00000131242	RAB11FIP4	+	protein_coding	-2.80767	5.83185e-09	3.42264e-07	Down
ENSG00000150687	PRSS23	+	protein_coding	2.73665	5.9279e-09	3.46924e-07	Up
ENSG00000183837	PNMA3	+	protein_coding	-3.69289	6.02956e-09	3.52378e-07	Down
ENSG00000172716	SLFN11	-	protein_coding	1.70194	6.11848e-09	3.56575e-07	Up
ENSG00000019549	SNAI2	-	protein_coding	2.99662	6.18576e-09	3.59993e-07	Up
ENSG00000077264	PAK3	+	protein_coding	-4.05608	6.30047e-09	3.66157e-07	Down
ENSG00000130309	COLGALT1	+	protein_coding	2.34613	6.41616e-09	3.71843e-07	Up
ENSG00000132821	VSTM2L	+	protein_coding	-3.91908	6.72714e-09	3.89324e-07	Down
ENSG00000278637	HIST1H4A	+	protein_coding	2.10205	6.76093e-09	3.90737e-07	Up
ENSG00000004399	PLXND1	-	protein_coding	2.05905	6.81194e-09	3.93139e-07	Up
ENSG00000182162	P2RY8	-	protein_coding	3.43403	6.86697e-09	3.95767e-07	Up
ENSG00000057019	DCBLD2	-	protein_coding	1.79272	6.88727e-09	3.96389e-07	Up
ENSG00000147570	DNAJC5B	+	protein_coding	5.03369	6.94967e-09	3.99429e-07	Up
ENSG00000169105	CHST14	+	protein_coding	1.51809	7.06974e-09	4.0577e-07	Up
ENSG00000136732	GYPC	+	protein_coding	2.32218	7.12433e-09	4.08341e-07	Up
ENSG00000079482	OPHN1	-	protein_coding	-1.67604	7.20203e-09	4.12227e-07	Down
ENSG00000197594	ENPP1	+	protein_coding	2.08903	7.24801e-09	4.1429e-07	Up
ENSG00000115884	SDC1	-	protein_coding	3.69704	7.26384e-09	4.14626e-07	Up
ENSG00000064989	CALCRL	-	protein_coding	2.38838	7.33458e-09	4.1752e-07	Up
ENSG00000185624	P4HB	-	protein_coding	2.55129	7.61182e-09	4.32121e-07	Up
ENSG00000188404	SELL	-	protein_coding	2.33453	7.71587e-09	4.37432e-07	Up
ENSG00000198018	ENTPD7	+	protein_coding	1.85249	8.14659e-09	4.61223e-07	Up
ENSG00000058091	CDK14	+	protein_coding	-1.52823	8.17265e-09	4.6207e-07	Down
ENSG00000166963	MAP1A	+	protein_coding	-2.30448	8.26999e-09	4.66941e-07	Down
ENSG00000100055	CYTH4	+	protein_coding	1.95477	8.36161e-09	4.71475e-07	Up
ENSG00000166825	ANPEP	-	protein_coding	3.8253	8.38163e-09	4.71965e-07	Up
ENSG00000115252	PDE1A	-	protein_coding	-2.54119	8.61596e-09	4.83852e-07	Down
ENSG00000107864	CPEB3	-	protein_coding	-1.55216	8.65123e-09	4.85179e-07	Down
ENSG00000166483	WEE1	+	protein_coding	2.52882	8.73765e-09	4.8871e-07	Up
ENSG00000142327	RNPEPL1	+	protein_coding	1.59945	8.79359e-09	4.9118e-07	Up
ENSG00000141574	SECTM1	-	protein_coding	3.28325	9.03167e-09	5.03803e-07	Up
ENSG00000167553	TUBA1C	+	protein_coding	3.29946	9.53801e-09	5.30214e-07	Up
ENSG00000175264	CHST1	-	protein_coding	-2.38636	9.54331e-09	5.30214e-07	Down
ENSG00000102802	MEDAG	+	protein_coding	4.01019	9.87215e-09	5.47202e-07	Up
ENSG00000154175	ABI3BP	-	protein_coding	2.92682	9.87535e-09	5.47202e-07	Up
ENSG00000099377	HSD3B7	+	protein_coding	2.64234	1.01986e-08	5.64365e-07	Up
ENSG00000170456	DENND5B	-	protein_coding	-1.64396	1.03816e-08	5.72966e-07	Down
ENSG00000162493	PDPN	+	protein_coding	2.87401	1.07104e-08	5.87226e-07	Up
ENSG00000166780	C16orf45	+	protein_coding	-2.27575	1.07099e-08	5.87226e-07	Down
ENSG00000127863	TNFRSF19	+	protein_coding	1.9308	1.07503e-08	5.88639e-07	Up
ENSG00000127084	FGD3	+	protein_coding	2.22693	1.13678e-08	6.20998e-07	Up
ENSG00000130540	SULT4A1	-	protein_coding	-4.80806	1.13711e-08	6.20998e-07	Down
ENSG00000075884	ARHGAP15	+	protein_coding	1.92855	1.18338e-08	6.44581e-07	Up
ENSG00000139182	CLSTN3	+	protein_coding	-1.81267	1.21662e-08	6.61476e-07	Down
ENSG00000142235	LMTK3	-	protein_coding	-3.37222	1.28957e-08	6.98764e-07	Down
ENSG00000160883	HK3	-	protein_coding	3.65336	1.31943e-08	7.13091e-07	Up
ENSG00000163517	HDAC11	+	protein_coding	-2.19274	1.33671e-08	7.2056e-07	Down
ENSG00000204287	HLA-DRA	+	protein_coding	3.27367	1.33976e-08	7.21273e-07	Up
ENSG00000078053	AMPH	-	protein_coding	-3.14924	1.37554e-08	7.3936e-07	Down
ENSG00000189067	LITAF	-	protein_coding	2.10358	1.37691e-08	7.3936e-07	Up
ENSG00000140968	IRF8	+	protein_coding	2.28393	1.38353e-08	7.41776e-07	Up
ENSG00000162729	IGSF8	-	protein_coding	-1.90645	1.38497e-08	7.41776e-07	Down
ENSG00000010671	BTK	-	protein_coding	2.06956	1.39267e-08	7.44943e-07	Up
ENSG00000111057	KRT18	+	protein_coding	3.65102	1.4554e-08	7.77503e-07	Up
ENSG00000129226	CD68	+	protein_coding	4.17215	1.47044e-08	7.84532e-07	Up
ENSG00000118257	NRP2	+	protein_coding	1.60173	1.50559e-08	8.0148e-07	Up
ENSG00000184156	KCNQ3	-	protein_coding	-2.42096	1.50924e-08	8.0215e-07	Down
ENSG00000130508	PXDN	-	protein_coding	2.923	1.54511e-08	8.20169e-07	Up
ENSG00000113088	GZMK	+	protein_coding	4.57867	1.572e-08	8.33379e-07	Up
ENSG00000138814	PPP3CA	-	protein_coding	-1.89972	1.59254e-08	8.43194e-07	Down
ENSG00000101916	TLR8	+	protein_coding	3.33558	1.65778e-08	8.76624e-07	Up
ENSG00000174939	ASPHD1	+	protein_coding	-2.40674	1.66159e-08	8.77527e-07	Down
ENSG00000197147	LRRC8B	+	protein_coding	-1.52952	1.67102e-08	8.81389e-07	Down
ENSG00000109654	TRIM2	+	protein_coding	-2.73139	1.67493e-08	8.82334e-07	Down
ENSG00000143341	HMCN1	+	protein_coding	2.58828	1.68008e-08	8.83344e-07	Up
ENSG00000119535	CSF3R	-	protein_coding	2.38257	1.69997e-08	8.92141e-07	Up
ENSG00000234745	HLA-B	-	protein_coding	2.49213	1.70667e-08	8.9453e-07	Up
ENSG00000274618	HIST1H4F	+	protein_coding	2.41646	1.72125e-08	9.0104e-07	Up
ENSG00000173258	ZNF483	+	protein_coding	-2.93218	1.73414e-08	9.0665e-07	Down
ENSG00000158560	DYNC1I1	+	protein_coding	-2.77516	1.74e-08	9.07577e-07	Down
ENSG00000013364	MVP	+	protein_coding	1.90827	1.75278e-08	9.11722e-07	Up
ENSG00000170476	MZB1	-	protein_coding	4.68305	1.75478e-08	9.11722e-07	Up
ENSG00000013563	DNASE1L1	-	protein_coding	1.61012	1.7882e-08	9.2562e-07	Up
ENSG00000081237	PTPRC	+	protein_coding	2.05747	1.79648e-08	9.28751e-07	Up
ENSG00000089159	PXN	-	protein_coding	1.68915	1.84716e-08	9.53768e-07	Up
ENSG00000139146	SINHCAF	-	protein_coding	1.898	1.96187e-08	1.01049e-06	Up
ENSG00000143126	CELSR2	+	protein_coding	-2.47005	1.99158e-08	1.02453e-06	Down
ENSG00000074317	SNCB	-	protein_coding	-4.48233	2.00681e-08	1.02982e-06	Down
ENSG00000141448	GATA6	+	protein_coding	4.33235	2.01617e-08	1.03296e-06	Up
ENSG00000166257	SCN3B	-	protein_coding	-4.3844	2.01788e-08	1.03296e-06	Down
ENSG00000220205	VAMP2	-	protein_coding	-2.05987	2.03356e-08	1.03971e-06	Down
ENSG00000136250	AOAH	-	protein_coding	1.57028	2.0581e-08	1.05097e-06	Up
ENSG00000103034	NDRG4	+	protein_coding	-3.32981	2.08309e-08	1.06242e-06	Down
ENSG00000186642	PDE2A	-	protein_coding	-2.63912	2.09749e-08	1.06823e-06	Down
ENSG00000161638	ITGA5	-	protein_coding	3.03477	2.16116e-08	1.09821e-06	Up
ENSG00000029559	IBSP	+	protein_coding	5.65777	2.19501e-08	1.11406e-06	Up
ENSG00000132359	RAP1GAP2	+	protein_coding	-2.08405	2.22549e-08	1.12712e-06	Down
ENSG00000160014	CALM3	+	protein_coding	-1.83071	2.22617e-08	1.12712e-06	Down
ENSG00000160791	CCR5	+	protein_coding	2.23034	2.29401e-08	1.16006e-06	Up
ENSG00000105696	TMEM59L	+	protein_coding	-4.14656	2.33119e-08	1.17743e-06	Down
ENSG00000155307	SAMSN1	-	protein_coding	1.87673	2.37165e-08	1.19497e-06	Up
ENSG00000088538	DOCK3	+	protein_coding	-2.89711	2.38401e-08	1.19975e-06	Down
ENSG00000135298	ADGRB3	+	protein_coding	-3.48838	2.39378e-08	1.20321e-06	Down
ENSG00000170091	NSG2	+	protein_coding	-5.16606	2.47627e-08	1.24168e-06	Down
ENSG00000087258	GNAO1	+	protein_coding	-3.01249	2.48745e-08	1.24429e-06	Down
ENSG00000124635	HIST1H2BJ	-	protein_coding	2.31989	2.48446e-08	1.24429e-06	Up
ENSG00000108352	RAPGEFL1	+	protein_coding	-2.83361	2.52354e-08	1.26083e-06	Down
ENSG00000102359	SRPX2	+	protein_coding	3.04224	2.54018e-08	1.26611e-06	Up
ENSG00000143162	CREG1	-	protein_coding	2.7408	2.60186e-08	1.29376e-06	Up
ENSG00000121594	CD80	-	protein_coding	3.55795	2.62713e-08	1.30477e-06	Up
ENSG00000155629	PIK3AP1	-	protein_coding	2.45069	2.69616e-08	1.33745e-06	Up
ENSG00000105662	CRTC1	+	protein_coding	-1.94626	2.71149e-08	1.34346e-06	Down
ENSG00000106397	PLOD3	-	protein_coding	1.54961	2.72175e-08	1.34694e-06	Up
ENSG00000076864	RAP1GAP	-	protein_coding	-4.14737	2.72936e-08	1.34911e-06	Down
ENSG00000240065	PSMB9	+	protein_coding	1.99338	2.73313e-08	1.34937e-06	Up
ENSG00000197380	DACT3	-	protein_coding	-2.37466	2.78178e-08	1.37176e-06	Down
ENSG00000100979	PLTP	-	protein_coding	2.58844	2.81532e-08	1.38666e-06	Up
ENSG00000171621	SPSB1	+	protein_coding	2.04949	2.82388e-08	1.38924e-06	Up
ENSG00000054793	ATP9A	-	protein_coding	-2.23788	2.93632e-08	1.44115e-06	Down
ENSG00000130956	HABP4	+	protein_coding	-1.63155	2.93512e-08	1.44115e-06	Down
ENSG00000177426	TGIF1	+	protein_coding	2.3278	2.9435e-08	1.44297e-06	Up
ENSG00000204397	CARD16	-	protein_coding	3.50545	2.96742e-08	1.45299e-06	Up
ENSG00000174705	SH3PXD2B	-	protein_coding	2.02131	3.03542e-08	1.48043e-06	Up
ENSG00000113732	ATP6V0E1	+	protein_coding	1.88699	3.14151e-08	1.52746e-06	Up
ENSG00000181284	TMEM102	+	protein_coding	2.66258	3.14545e-08	1.5276e-06	Up
ENSG00000116675	DNAJC6	+	protein_coding	-3.01343	3.15722e-08	1.53153e-06	Down
ENSG00000130881	LRP3	+	protein_coding	-1.8399	3.24156e-08	1.56653e-06	Down
ENSG00000153291	SLC25A27	+	protein_coding	-2.573	3.24441e-08	1.56653e-06	Down
ENSG00000171368	TPPP	-	protein_coding	-3.32004	3.24828e-08	1.56658e-06	Down
ENSG00000203747	FCGR3A	-	protein_coding	3.0515	3.25432e-08	1.56768e-06	Up
ENSG00000002726	AOC1	+	protein_coding	7.62432	3.34229e-08	1.60449e-06	Up
ENSG00000105609	LILRB5	-	protein_coding	3.77146	3.34654e-08	1.60468e-06	Up
ENSG00000169258	GPRIN1	-	protein_coding	-3.35197	3.37793e-08	1.61787e-06	Down
ENSG00000160410	SHKBP1	+	protein_coding	1.79204	3.40846e-08	1.63062e-06	Up
ENSG00000136010	ALDH1L2	-	protein_coding	1.53902	3.47142e-08	1.65694e-06	Up
ENSG00000075420	FNDC3B	+	protein_coding	2.05508	3.47985e-08	1.65906e-06	Up
ENSG00000002933	TMEM176A	+	protein_coding	1.90187	3.50669e-08	1.66804e-06	Up
ENSG00000172197	MBOAT1	-	protein_coding	2.02706	3.50458e-08	1.66804e-06	Up
ENSG00000105755	ETHE1	-	protein_coding	1.52959	3.58731e-08	1.70057e-06	Up
ENSG00000189057	FAM111B	+	protein_coding	4.55666	3.58572e-08	1.70057e-06	Up
ENSG00000152049	KCNE4	+	protein_coding	2.15027	3.60159e-08	1.70346e-06	Up
ENSG00000155660	PDIA4	-	protein_coding	2.0014	3.61077e-08	1.70586e-06	Up
ENSG00000143369	ECM1	+	protein_coding	2.26364	3.64441e-08	1.71592e-06	Up
ENSG00000205744	DENND1C	-	protein_coding	2.20054	3.64069e-08	1.71592e-06	Up
ENSG00000198668	CALM1	+	protein_coding	-2.23231	3.68283e-08	1.73205e-06	Down
ENSG00000276368	HIST1H2AJ	-	protein_coding	5.09551	3.75129e-08	1.76226e-06	Up
ENSG00000142657	PGD	+	protein_coding	2.16675	3.80577e-08	1.78584e-06	Up
ENSG00000100889	PCK2	+	protein_coding	1.98844	3.84123e-08	1.80045e-06	Up
ENSG00000174021	GNG5	-	protein_coding	1.83669	3.85784e-08	1.80621e-06	Up
ENSG00000115594	IL1R1	+	protein_coding	2.73939	3.91008e-08	1.82861e-06	Up
ENSG00000067606	PRKCZ	+	protein_coding	-2.59428	3.98945e-08	1.86364e-06	Down
ENSG00000162496	DHRS3	-	protein_coding	1.8998	3.99594e-08	1.86458e-06	Up
ENSG00000138119	MYOF	-	protein_coding	2.08373	4.00992e-08	1.86901e-06	Up
ENSG00000121552	CSTA	+	protein_coding	5.14831	4.03736e-08	1.87969e-06	Up
ENSG00000184221	OLIG1	+	protein_coding	-3.63967	4.06741e-08	1.89157e-06	Down
ENSG00000166448	TMEM130	-	protein_coding	-3.9396	4.12659e-08	1.91654e-06	Down
ENSG00000110719	TCIRG1	+	protein_coding	2.44505	4.17548e-08	1.9332e-06	Up
ENSG00000148926	ADM	+	protein_coding	3.14393	4.32137e-08	1.99631e-06	Up
ENSG00000043462	LCP2	-	protein_coding	2.0874	4.36847e-08	2.01583e-06	Up
ENSG00000181418	DDN	-	protein_coding	-5.80527	4.45293e-08	2.05027e-06	Down
ENSG00000187164	SHTN1	-	protein_coding	-1.62341	4.54433e-08	2.08544e-06	Down
ENSG00000197081	IGF2R	+	protein_coding	1.90268	4.54198e-08	2.08544e-06	Up
ENSG00000065485	PDIA5	+	protein_coding	2.25474	4.67708e-08	2.13929e-06	Up
ENSG00000154265	ABCA5	-	protein_coding	-1.55222	4.68286e-08	2.13958e-06	Down
ENSG00000135094	SDS	-	protein_coding	2.04946	4.75987e-08	2.17001e-06	Up
ENSG00000167971	CASKIN1	-	protein_coding	-4.2404	4.76875e-08	2.17031e-06	Down
ENSG00000141753	IGFBP4	+	protein_coding	3.34914	4.85883e-08	2.20788e-06	Up
ENSG00000157103	SLC6A1	+	protein_coding	-1.97687	4.91634e-08	2.23158e-06	Down
ENSG00000164691	TAGAP	-	protein_coding	1.67499	4.93113e-08	2.23586e-06	Up
ENSG00000124107	SLPI	-	protein_coding	3.76487	4.95826e-08	2.24572e-06	Up
ENSG00000106538	RARRES2	-	protein_coding	2.74019	4.99476e-08	2.25979e-06	Up
ENSG00000160213	CSTB	-	protein_coding	2.62562	5.04361e-08	2.27695e-06	Up
ENSG00000242574	HLA-DMB	-	protein_coding	2.3055	5.1617e-08	2.32271e-06	Up
ENSG00000145920	CPLX2	+	protein_coding	-5.69574	5.44056e-08	2.43927e-06	Down
ENSG00000175567	UCP2	-	protein_coding	2.57332	5.6039e-08	2.50546e-06	Up
ENSG00000184584	TMEM173	-	protein_coding	2.01145	5.66895e-08	2.52912e-06	Up
ENSG00000164161	HHIP	+	protein_coding	-3.59813	5.74975e-08	2.56242e-06	Down
ENSG00000167261	DPEP2	-	protein_coding	2.59809	5.76048e-08	2.56446e-06	Up
ENSG00000256235	SMIM3	+	protein_coding	2.88064	5.77815e-08	2.56958e-06	Up
ENSG00000132640	BTBD3	+	protein_coding	-2.28141	5.9417e-08	2.63669e-06	Down
ENSG00000179841	AKAP5	+	protein_coding	-3.39328	5.96071e-08	2.64231e-06	Down
ENSG00000124782	RREB1	+	protein_coding	1.8085	6.01361e-08	2.66292e-06	Up
ENSG00000128340	RAC2	-	protein_coding	2.82458	6.02802e-08	2.66647e-06	Up
ENSG00000124313	IQSEC2	-	protein_coding	-1.73757	6.20414e-08	2.74147e-06	Down
ENSG00000186310	NAP1L3	-	protein_coding	-2.88271	6.23021e-08	2.75007e-06	Down
ENSG00000158301	GPRASP2	+	protein_coding	-2.35868	6.24594e-08	2.7541e-06	Down
ENSG00000183049	CAMK1D	+	protein_coding	-1.82194	6.33442e-08	2.79016e-06	Down
ENSG00000196747	HIST1H2AI	+	protein_coding	4.02074	6.34775e-08	2.79308e-06	Up
ENSG00000132704	FCRL2	-	protein_coding	6.25717	6.36128e-08	2.79608e-06	Up
ENSG00000148798	INA	+	protein_coding	-4.62114	6.39136e-08	2.80634e-06	Down
ENSG00000138964	PARVG	+	protein_coding	2.01696	6.40651e-08	2.81003e-06	Up
ENSG00000144834	TAGLN3	+	protein_coding	-4.09305	6.46245e-08	2.82861e-06	Down
ENSG00000019582	CD74	-	protein_coding	2.50514	6.46981e-08	2.82886e-06	Up
ENSG00000115232	ITGA4	+	protein_coding	2.10738	6.50294e-08	2.84037e-06	Up
ENSG00000099337	KCNK6	+	protein_coding	2.84294	6.55888e-08	2.8586e-06	Up
ENSG00000103966	EHD4	-	protein_coding	1.97073	6.56998e-08	2.8586e-06	Up
ENSG00000128594	LRRC4	-	protein_coding	-2.30645	6.58003e-08	2.8586e-06	Down
ENSG00000143196	DPT	-	protein_coding	4.13315	6.57805e-08	2.8586e-06	Up
ENSG00000168314	MOBP	+	protein_coding	-3.33736	6.67421e-08	2.89394e-06	Down
ENSG00000111145	ELK3	+	protein_coding	1.96639	6.69645e-08	2.90057e-06	Up
ENSG00000118855	MFSD1	+	protein_coding	2.75012	6.72887e-08	2.91158e-06	Up
ENSG00000173369	C1QB	+	protein_coding	2.70894	6.81996e-08	2.94794e-06	Up
ENSG00000173110	HSPA6	+	protein_coding	3.68186	6.84896e-08	2.9574e-06	Up
ENSG00000011422	PLAUR	-	protein_coding	3.14798	6.88201e-08	2.9686e-06	Up
ENSG00000203685	STUM	+	protein_coding	-3.79752	6.93725e-08	2.98624e-06	Down
ENSG00000141540	TTYH2	+	protein_coding	-1.92078	7.02503e-08	3.02091e-06	Down
ENSG00000110057	UNC93B1	-	protein_coding	2.02272	7.10273e-08	3.05117e-06	Up
ENSG00000137941	TTLL7	-	protein_coding	-2.90291	7.15765e-08	3.0716e-06	Down
ENSG00000120645	IQSEC3	+	protein_coding	-3.21592	7.18418e-08	3.07981e-06	Down
ENSG00000148841	ITPRIP	-	protein_coding	2.24894	7.42908e-08	3.175e-06	Up
ENSG00000162630	B3GALT2	-	protein_coding	-3.00361	7.55494e-08	3.22548e-06	Down
ENSG00000197956	S100A6	-	protein_coding	1.94449	7.63377e-08	3.25507e-06	Up
ENSG00000177380	PPFIA3	+	protein_coding	-2.87913	7.69915e-08	3.27029e-06	Down
ENSG00000138413	IDH1	-	protein_coding	3.01299	7.76707e-08	3.29579e-06	Up
ENSG00000110934	BIN2	-	protein_coding	1.65871	7.91308e-08	3.34752e-06	Up
ENSG00000116983	HPCAL4	-	protein_coding	-4.96186	7.91104e-08	3.34752e-06	Down
ENSG00000278272	HIST1H3C	+	protein_coding	3.31197	7.94423e-08	3.35728e-06	Up
ENSG00000075275	CELSR1	-	protein_coding	2.98394	8.00102e-08	3.37103e-06	Up
ENSG00000182272	B4GALNT4	+	protein_coding	-3.35988	8.00047e-08	3.37103e-06	Down
ENSG00000204525	HLA-C	-	protein_coding	2.30559	8.00102e-08	3.37103e-06	Up
ENSG00000177432	NAP1L5	-	protein_coding	-2.14091	8.1404e-08	3.42628e-06	Down
ENSG00000131981	LGALS3	+	protein_coding	2.89085	8.26481e-08	3.47164e-06	Up
ENSG00000100097	LGALS1	+	protein_coding	3.13429	8.35891e-08	3.50763e-06	Up
ENSG00000167549	CORO6	-	protein_coding	-2.3015	8.48175e-08	3.55559e-06	Down
ENSG00000128604	IRF5	+	protein_coding	1.75828	8.67603e-08	3.63338e-06	Up
ENSG00000178531	CTXN1	-	protein_coding	-3.36353	8.69283e-08	3.63676e-06	Down
ENSG00000005513	SOX8	+	protein_coding	-3.15501	8.8022e-08	3.67883e-06	Down
ENSG00000135074	ADAM19	-	protein_coding	2.34312	8.90422e-08	3.71773e-06	Up
ENSG00000162458	FBLIM1	+	protein_coding	2.87696	8.94281e-08	3.73011e-06	Up
ENSG00000105374	NKG7	-	protein_coding	2.99952	9.02118e-08	3.75903e-06	Up
ENSG00000184840	TMED9	+	protein_coding	1.6867	9.1657e-08	3.81544e-06	Up
ENSG00000164308	ERAP2	+	protein_coding	2.80554	9.77265e-08	4.05999e-06	Up
ENSG00000136040	PLXNC1	+	protein_coding	2.41644	9.92372e-08	4.11864e-06	Up
ENSG00000101347	SAMHD1	-	protein_coding	1.91694	9.99365e-08	4.14354e-06	Up
ENSG00000067082	KLF6	-	protein_coding	2.10457	1.01823e-07	4.21335e-06	Up
ENSG00000134755	DSC2	-	protein_coding	2.23365	1.02211e-07	4.22522e-06	Up
ENSG00000138078	PREPL	-	protein_coding	-2.30959	1.03193e-07	4.26161e-06	Down
ENSG00000166922	SCG5	+	protein_coding	-2.37311	1.03878e-07	4.2814e-06	Down
ENSG00000135862	LAMC1	+	protein_coding	2.14196	1.04808e-07	4.31545e-06	Up
ENSG00000118785	SPP1	+	protein_coding	3.92686	1.06035e-07	4.35736e-06	Up
ENSG00000125384	PTGER2	+	protein_coding	3.48402	1.08799e-07	4.46653e-06	Up
ENSG00000054690	PLEKHH1	+	protein_coding	-2.94877	1.096e-07	4.48795e-06	Down
ENSG00000103876	FAH	+	protein_coding	2.04712	1.09524e-07	4.48795e-06	Up
ENSG00000164742	ADCY1	+	protein_coding	-3.05777	1.09643e-07	4.48795e-06	Down
ENSG00000099998	GGT5	-	protein_coding	2.05193	1.10425e-07	4.51549e-06	Up
ENSG00000157152	SYN2	+	protein_coding	-4.5069	1.10648e-07	4.5202e-06	Down
ENSG00000116132	PRRX1	+	protein_coding	1.53536	1.10999e-07	4.5257e-06	Up
ENSG00000115380	EFEMP1	-	protein_coding	2.73348	1.1436e-07	4.65359e-06	Up
ENSG00000121653	MAPK8IP1	+	protein_coding	-2.83339	1.15401e-07	4.69137e-06	Down
ENSG00000135838	NPL	+	protein_coding	2.63647	1.16778e-07	4.7427e-06	Up
ENSG00000198825	INPP5F	+	protein_coding	-1.80726	1.16988e-07	4.7466e-06	Down
ENSG00000126351	THRA	+	protein_coding	-1.6121	1.17203e-07	4.75073e-06	Down
ENSG00000061918	GUCY1B1	+	protein_coding	-1.91015	1.18541e-07	4.7956e-06	Down
ENSG00000074211	PPP2R2C	-	protein_coding	-3.85059	1.18676e-07	4.79641e-06	Down
ENSG00000196209	SIRPB2	-	protein_coding	2.27999	1.19666e-07	4.83175e-06	Up
ENSG00000172638	EFEMP2	-	protein_coding	1.57127	1.19993e-07	4.84025e-06	Up
ENSG00000127561	SYNGR3	+	protein_coding	-3.68119	1.2028e-07	4.84714e-06	Down
ENSG00000120280	CXorf21	-	protein_coding	2.16829	1.21985e-07	4.90338e-06	Up
ENSG00000181409	AATK	-	protein_coding	-2.32637	1.22028e-07	4.90338e-06	Down
ENSG00000121905	HPCA	+	protein_coding	-6.17896	1.2259e-07	4.9212e-06	Down
ENSG00000103187	COTL1	-	protein_coding	1.71815	1.25159e-07	5.01951e-06	Up
ENSG00000106123	EPHB6	+	protein_coding	-2.33968	1.25742e-07	5.03804e-06	Down
ENSG00000076662	ICAM3	-	protein_coding	2.8457	1.30261e-07	5.20908e-06	Up
ENSG00000132386	SERPINF1	+	protein_coding	2.74696	1.307e-07	5.2166e-06	Up
ENSG00000143153	ATP1B1	+	protein_coding	-2.52724	1.30668e-07	5.2166e-06	Down
ENSG00000165868	HSPA12A	-	protein_coding	-2.34813	1.30905e-07	5.2198e-06	Down
ENSG00000121064	SCPEP1	+	protein_coding	1.95283	1.31491e-07	5.23815e-06	Up
ENSG00000157087	ATP2B2	-	protein_coding	-4.63938	1.31758e-07	5.24377e-06	Down
ENSG00000005844	ITGAL	+	protein_coding	2.10167	1.3279e-07	5.27476e-06	Up
ENSG00000146094	DOK3	-	protein_coding	2.82082	1.32752e-07	5.27476e-06	Up
ENSG00000169136	ATF5	+	protein_coding	1.96538	1.33621e-07	5.30272e-06	Up
ENSG00000197903	HIST1H2BK	-	protein_coding	2.14647	1.34428e-07	5.32461e-06	Up
ENSG00000164830	OXR1	+	protein_coding	-1.54474	1.35229e-07	5.35126e-06	Down
ENSG00000100300	TSPO	+	protein_coding	2.56424	1.35885e-07	5.37211e-06	Up
ENSG00000092096	SLC22A17	-	protein_coding	-2.34739	1.37261e-07	5.42135e-06	Down
ENSG00000243244	STON1	+	protein_coding	2.91376	1.39869e-07	5.51389e-06	Up
ENSG00000184060	ADAP2	+	protein_coding	1.84637	1.40029e-07	5.515e-06	Up
ENSG00000095383	TBC1D2	-	protein_coding	2.0042	1.48076e-07	5.80995e-06	Up
ENSG00000104435	STMN2	+	protein_coding	-4.81133	1.49535e-07	5.86169e-06	Down
ENSG00000174175	SELP	-	protein_coding	4.73421	1.52323e-07	5.96536e-06	Up
ENSG00000198822	GRM3	+	protein_coding	-3.64453	1.53022e-07	5.98709e-06	Down
ENSG00000262406	MMP12	-	protein_coding	6.65468	1.54606e-07	6.03775e-06	Up
ENSG00000143891	GALM	+	protein_coding	2.45481	1.55164e-07	6.05388e-06	Up
ENSG00000187498	COL4A1	-	protein_coding	3.56321	1.55412e-07	6.05786e-06	Up
ENSG00000090013	BLVRB	-	protein_coding	2.32151	1.58227e-07	6.15607e-06	Up
ENSG00000144843	ADPRH	+	protein_coding	1.94284	1.59501e-07	6.19986e-06	Up
ENSG00000130429	ARPC1B	+	protein_coding	1.84217	1.60843e-07	6.24619e-06	Up
ENSG00000108387	2019-09-04	-	protein_coding	-2.25368	1.61797e-07	6.27739e-06	Down
ENSG00000057252	SOAT1	+	protein_coding	2.64997	1.63229e-07	6.32706e-06	Up
ENSG00000206503	HLA-A	+	protein_coding	2.36904	1.63902e-07	6.34725e-06	Up
ENSG00000100219	XBP1	-	protein_coding	1.90881	1.64331e-07	6.35793e-06	Up
ENSG00000145423	SFRP2	-	protein_coding	2.65712	1.66551e-07	6.43786e-06	Up
ENSG00000163519	TRAT1	+	protein_coding	4.50276	1.68304e-07	6.49958e-06	Up
ENSG00000124140	SLC12A5	+	protein_coding	-4.2563	1.70099e-07	6.55897e-06	Down
ENSG00000154589	LY96	+	protein_coding	2.42658	1.70185e-07	6.55897e-06	Up
ENSG00000197249	SERPINA1	-	protein_coding	2.19404	1.70314e-07	6.55897e-06	Up
ENSG00000067182	TNFRSF1A	-	protein_coding	1.8987	1.72663e-07	6.64329e-06	Up
ENSG00000163220	S100A9	+	protein_coding	4.06108	1.74e-07	6.68241e-06	Up
ENSG00000139178	C1RL	-	protein_coding	1.76191	1.76073e-07	6.75577e-06	Up
ENSG00000174004	NRROS	+	protein_coding	2.01314	1.76932e-07	6.78249e-06	Up
ENSG00000115641	FHL2	-	protein_coding	2.52837	1.77663e-07	6.80428e-06	Up
ENSG00000008513	ST3GAL1	-	protein_coding	1.57662	1.78517e-07	6.83067e-06	Up
ENSG00000128595	CALU	+	protein_coding	2.00528	1.79345e-07	6.85607e-06	Up
ENSG00000019505	SYT13	-	protein_coding	-4.50458	1.81112e-07	6.91095e-06	Down
ENSG00000142347	MYO1F	-	protein_coding	1.78284	1.813e-07	6.9118e-06	Up
ENSG00000185905	C16orf54	-	protein_coding	2.58257	1.84755e-07	7.03707e-06	Up
ENSG00000143546	S100A8	-	protein_coding	3.86028	1.89087e-07	7.18891e-06	Up
ENSG00000105559	PLEKHA4	-	protein_coding	2.72795	1.89682e-07	7.20497e-06	Up
ENSG00000197106	SLC6A17	+	protein_coding	-3.56763	1.90351e-07	7.22381e-06	Down
ENSG00000161405	IKZF3	-	protein_coding	2.73879	1.91626e-07	7.26557e-06	Up
ENSG00000170006	TMEM154	-	protein_coding	2.33858	1.91964e-07	7.27178e-06	Up
ENSG00000171914	TLN2	+	protein_coding	-1.78311	1.93118e-07	7.30219e-06	Down
ENSG00000116962	NID1	-	protein_coding	2.41787	1.95474e-07	7.3846e-06	Up
ENSG00000105426	PTPRS	-	protein_coding	-1.51235	1.98388e-07	7.48791e-06	Down
ENSG00000171130	ATP6V0E2	+	protein_coding	-2.47484	1.98983e-07	7.50357e-06	Down
ENSG00000198431	TXNRD1	+	protein_coding	2.20669	2.01576e-07	7.58758e-06	Up
ENSG00000239521	CASTOR3	-	protein_coding	-1.97524	2.01558e-07	7.58758e-06	Down
ENSG00000137809	ITGA11	-	protein_coding	3.51866	2.03815e-07	7.66495e-06	Up
ENSG00000139220	PPFIA2	-	protein_coding	-3.13859	2.0487e-07	7.6977e-06	Down
ENSG00000140937	CDH11	-	protein_coding	1.72896	2.06637e-07	7.75706e-06	Up
ENSG00000213614	HEXA	-	protein_coding	1.63175	2.08964e-07	7.83736e-06	Up
ENSG00000099953	MMP11	+	protein_coding	3.41764	2.09658e-07	7.85633e-06	Up
ENSG00000124216	SNAI1	+	protein_coding	2.98806	2.11604e-07	7.915e-06	Up
ENSG00000176490	DIRAS1	-	protein_coding	-2.85617	2.12209e-07	7.93053e-06	Down
ENSG00000106819	ASPN	-	protein_coding	2.46663	2.13601e-07	7.9754e-06	Up
ENSG00000174938	SEZ6L2	-	protein_coding	-2.91216	2.14281e-07	7.99363e-06	Down
ENSG00000170855	TRIAP1	-	protein_coding	1.58318	2.14867e-07	8.0083e-06	Up
ENSG00000162998	FRZB	-	protein_coding	4.02142	2.15924e-07	8.03333e-06	Up
ENSG00000167074	TEF	+	protein_coding	-1.77229	2.20465e-07	8.19495e-06	Down
ENSG00000120093	HOXB3	-	protein_coding	4.37852	2.25219e-07	8.3642e-06	Up
ENSG00000109814	UGDH	-	protein_coding	1.77179	2.26218e-07	8.39382e-06	Up
ENSG00000187583	PLEKHN1	+	protein_coding	5.94956	2.26595e-07	8.40034e-06	Up
ENSG00000168476	REEP4	-	protein_coding	1.60138	2.28204e-07	8.45248e-06	Up
ENSG00000123131	PRDX4	+	protein_coding	2.08777	2.28779e-07	8.46623e-06	Up
ENSG00000186193	SAPCD2	-	protein_coding	-1.93318	2.29221e-07	8.47506e-06	Down
ENSG00000242173	ARHGDIG	+	protein_coding	-4.23134	2.37723e-07	8.77384e-06	Down
ENSG00000131389	SLC6A6	+	protein_coding	1.92061	2.38383e-07	8.78528e-06	Up
ENSG00000162976	PQLC3	+	protein_coding	1.81915	2.41404e-07	8.87825e-06	Up
ENSG00000124374	PAIP2B	-	protein_coding	-2.85745	2.42187e-07	8.89922e-06	Down
ENSG00000137801	THBS1	+	protein_coding	4.06703	2.4424e-07	8.96672e-06	Up
ENSG00000180644	PRF1	-	protein_coding	2.99767	2.44831e-07	8.98051e-06	Up
ENSG00000170500	LONRF2	-	protein_coding	-3.52692	2.4782e-07	9.08216e-06	Down
ENSG00000130643	CALY	-	protein_coding	-4.95235	2.49039e-07	9.11882e-06	Down
ENSG00000184613	NELL2	-	protein_coding	-3.65311	2.51311e-07	9.1778e-06	Down
ENSG00000115129	TP53I3	-	protein_coding	1.52588	2.51889e-07	9.19087e-06	Up
ENSG00000073792	IGF2BP2	-	protein_coding	2.46566	2.53147e-07	9.22869e-06	Up
ENSG00000204262	COL5A2	-	protein_coding	3.53071	2.54484e-07	9.2693e-06	Up
ENSG00000105991	HOXA1	-	protein_coding	6.00918	2.58105e-07	9.3848e-06	Up
ENSG00000135929	CYP27A1	+	protein_coding	2.73132	2.64996e-07	9.62696e-06	Up
ENSG00000086062	B4GALT1	-	protein_coding	2.19099	2.65891e-07	9.65104e-06	Up
ENSG00000161682	FAM171A2	-	protein_coding	-2.35576	2.66371e-07	9.65587e-06	Down
ENSG00000143545	RAB13	-	protein_coding	1.98562	2.69648e-07	9.76191e-06	Up
ENSG00000135269	TES	+	protein_coding	2.50985	2.80379e-07	1.01153e-05	Up
ENSG00000103569	AQP9	+	protein_coding	4.10864	2.82393e-07	1.01791e-05	Up
ENSG00000138794	CASP6	-	protein_coding	1.58286	2.84012e-07	1.02286e-05	Up
ENSG00000156869	FRRS1	-	protein_coding	3.81789	2.88198e-07	1.03525e-05	Up
ENSG00000171132	PRKCE	+	protein_coding	-1.75524	2.8809e-07	1.03525e-05	Down
ENSG00000010404	IDS	-	protein_coding	-2.44366	2.94498e-07	1.05606e-05	Down
ENSG00000128739	SNRPN	+	protein_coding	-1.60527	2.95125e-07	1.0574e-05	Down
ENSG00000104722	NEFM	+	protein_coding	-3.39073	2.96985e-07	1.06224e-05	Down
ENSG00000187955	COL14A1	+	protein_coding	2.67815	3.00752e-07	1.07387e-05	Up
ENSG00000073464	CLCN4	+	protein_coding	-2.29821	3.11214e-07	1.10932e-05	Down
ENSG00000147065	MSN	+	protein_coding	1.6854	3.11825e-07	1.11038e-05	Up
ENSG00000135709	KIAA0513	+	protein_coding	-1.78478	3.14223e-07	1.11718e-05	Down
ENSG00000160856	FCRL3	-	protein_coding	5.31712	3.21607e-07	1.13955e-05	Up
ENSG00000179593	ALOX15B	+	protein_coding	4.30443	3.25299e-07	1.15084e-05	Up
ENSG00000112186	CAP2	+	protein_coding	-2.95122	3.26053e-07	1.1517e-05	Down
ENSG00000147206	NXF3	-	protein_coding	5.26888	3.26143e-07	1.1517e-05	Up
ENSG00000114631	PODXL2	+	protein_coding	-2.63915	3.29374e-07	1.16114e-05	Down
ENSG00000100342	APOL1	+	protein_coding	2.36884	3.37164e-07	1.1876e-05	Up
ENSG00000149575	SCN2B	-	protein_coding	-3.28819	3.38105e-07	1.18991e-05	Down
ENSG00000083444	PLOD1	+	protein_coding	2.11158	3.43632e-07	1.20732e-05	Up
ENSG00000128245	YWHAH	+	protein_coding	-1.76985	3.46842e-07	1.21654e-05	Down
ENSG00000136531	SCN2A	+	protein_coding	-3.99513	3.47263e-07	1.217e-05	Down
ENSG00000153551	CMTM7	+	protein_coding	2.02981	3.52258e-07	1.2314e-05	Up
ENSG00000113532	ST8SIA4	-	protein_coding	1.88354	3.53584e-07	1.23499e-05	Up
ENSG00000222047	C10orf55	-	protein_coding	6.63747	3.56089e-07	1.2427e-05	Up
ENSG00000155962	CLIC2	-	protein_coding	1.97351	3.58572e-07	1.25032e-05	Up
ENSG00000010704	HFE	+	protein_coding	2.16243	3.60759e-07	1.2548e-05	Up
ENSG00000057657	PRDM1	+	protein_coding	1.72028	3.66061e-07	1.27112e-05	Up
ENSG00000144406	UNC80	+	protein_coding	-3.44225	3.71189e-07	1.28678e-05	Down
ENSG00000091106	NLRC4	-	protein_coding	2.28129	3.73239e-07	1.29281e-05	Up
ENSG00000182621	PLCB1	+	protein_coding	-1.9813	3.73768e-07	1.29356e-05	Down
ENSG00000135678	CPM	-	protein_coding	2.6228	3.7736e-07	1.30491e-05	Up
ENSG00000145362	ANK2	+	protein_coding	-2.60571	3.79268e-07	1.30934e-05	Down
ENSG00000172379	ARNT2	+	protein_coding	-2.37699	3.88901e-07	1.34037e-05	Down
ENSG00000008516	MMP25	+	protein_coding	3.0584	3.92841e-07	1.35284e-05	Up
ENSG00000151640	DPYSL4	+	protein_coding	-2.06788	3.93251e-07	1.35313e-05	Down
ENSG00000105376	ICAM5	+	protein_coding	-3.72584	3.96446e-07	1.363e-05	Down
ENSG00000163661	PTX3	+	protein_coding	4.73356	3.97907e-07	1.36689e-05	Up
ENSG00000126561	STAT5A	+	protein_coding	1.64889	3.99712e-07	1.37196e-05	Up
ENSG00000163513	TGFBR2	+	protein_coding	1.91058	4.0342e-07	1.38241e-05	Up
ENSG00000163453	IGFBP7	-	protein_coding	2.34473	4.04042e-07	1.3834e-05	Up
ENSG00000167779	IGFBP6	+	protein_coding	2.68683	4.04555e-07	1.38402e-05	Up
ENSG00000091317	CMTM6	-	protein_coding	1.92687	4.08708e-07	1.39594e-05	Up
ENSG00000006756	ARSD	-	protein_coding	1.5632	4.09761e-07	1.39839e-05	Up
ENSG00000173786	CNP	+	protein_coding	-2.46071	4.11832e-07	1.40316e-05	Down
ENSG00000148803	FUOM	-	protein_coding	1.78291	4.14132e-07	1.40984e-05	Up
ENSG00000237541	HLA-DQA2	+	protein_coding	4.6989	4.19797e-07	1.42796e-05	Up
ENSG00000018280	SLC11A1	+	protein_coding	2.65987	4.28484e-07	1.45632e-05	Up
ENSG00000143217	NECTIN4	-	protein_coding	5.05455	4.30579e-07	1.46225e-05	Up
ENSG00000139116	KIF21A	-	protein_coding	-2.53507	4.34873e-07	1.47443e-05	Down
ENSG00000025434	NR1H3	+	protein_coding	2.11687	4.36592e-07	1.47905e-05	Up
ENSG00000143570	SLC39A1	-	protein_coding	1.81854	4.40335e-07	1.49052e-05	Up
ENSG00000115365	LANCL1	-	protein_coding	-2.20221	4.46561e-07	1.50799e-05	Down
ENSG00000204264	PSMB8	-	protein_coding	1.50863	4.48854e-07	1.51321e-05	Up
ENSG00000127955	GNAI1	+	protein_coding	-2.18337	4.5903e-07	1.54502e-05	Down
ENSG00000066336	SPI1	-	protein_coding	2.12511	4.66266e-07	1.56811e-05	Up
ENSG00000171522	PTGER4	+	protein_coding	2.02407	4.70272e-07	1.58031e-05	Up
ENSG00000148082	SHC3	-	protein_coding	-3.06981	4.71606e-07	1.58351e-05	Down
ENSG00000104381	GDAP1	+	protein_coding	-2.54368	4.72691e-07	1.58588e-05	Down
ENSG00000132965	ALOX5AP	+	protein_coding	2.50731	4.79675e-07	1.60672e-05	Up
ENSG00000038210	PI4K2B	+	protein_coding	1.53791	4.85349e-07	1.62442e-05	Up
ENSG00000181019	NQO1	-	protein_coding	1.76947	4.86811e-07	1.628e-05	Up
ENSG00000198598	MMP17	+	protein_coding	-2.02872	4.88692e-07	1.63298e-05	Down
ENSG00000110400	NECTIN1	-	protein_coding	-1.93296	4.91385e-07	1.64067e-05	Down
ENSG00000025708	TYMP	-	protein_coding	2.78356	4.96311e-07	1.65579e-05	Up
ENSG00000147180	ZNF711	+	protein_coding	-2.69847	4.97378e-07	1.65802e-05	Down
ENSG00000183098	GPC6	+	protein_coding	1.92601	5.01662e-07	1.66963e-05	Up
ENSG00000150627	WDR17	+	protein_coding	-2.73048	5.02355e-07	1.6706e-05	Down
ENSG00000163584	RPL22L1	-	protein_coding	1.79817	5.11076e-07	1.69689e-05	Up
ENSG00000112715	VEGFA	+	protein_coding	2.47799	5.17685e-07	1.7161e-05	Up
ENSG00000125648	SLC25A23	-	protein_coding	-2.23976	5.20177e-07	1.72299e-05	Down
ENSG00000232629	HLA-DQB2	-	protein_coding	3.90891	5.39226e-07	1.78467e-05	Up
ENSG00000134871	COL4A2	+	protein_coding	2.99198	5.42999e-07	1.79573e-05	Up
ENSG00000204577	LILRB3	-	protein_coding	2.93632	5.66006e-07	1.86737e-05	Up
ENSG00000176595	KBTBD11	+	protein_coding	-2.27703	5.71222e-07	1.87863e-05	Down
ENSG00000198720	ANKRD13B	+	protein_coding	-1.74427	5.71907e-07	1.8794e-05	Down
ENSG00000180871	CXCR2	+	protein_coding	3.84435	5.78694e-07	1.89871e-05	Up
ENSG00000177697	CD151	+	protein_coding	1.84158	5.86012e-07	1.9197e-05	Up
ENSG00000204252	HLA-DOA	-	protein_coding	2.33287	5.89933e-07	1.93102e-05	Up
ENSG00000197496	SLC2A10	+	protein_coding	1.6517	5.95181e-07	1.94667e-05	Up
ENSG00000112280	COL9A1	-	protein_coding	-3.48447	5.972e-07	1.94869e-05	Down
ENSG00000188674	C2orf80	-	protein_coding	-4.58844	5.96446e-07	1.94869e-05	Down
ENSG00000167460	TPM4	+	protein_coding	2.03573	6.03199e-07	1.96672e-05	Up
ENSG00000064651	SLC12A2	+	protein_coding	-1.64217	6.0991e-07	1.98549e-05	Down
ENSG00000162552	WNT4	-	protein_coding	2.61454	6.10879e-07	1.9871e-05	Up
ENSG00000166106	ADAMTS15	+	protein_coding	2.47862	6.30163e-07	2.04823e-05	Up
ENSG00000138678	GPAT3	+	protein_coding	2.35122	6.36863e-07	2.06357e-05	Up
ENSG00000001461	NIPAL3	+	protein_coding	-1.6174	6.39756e-07	2.07133e-05	Down
ENSG00000166710	B2M	+	protein_coding	2.31207	6.43225e-07	2.08094e-05	Up
ENSG00000104415	WISP1	+	protein_coding	3.25838	6.46626e-07	2.09032e-05	Up
ENSG00000136286	MYO1G	-	protein_coding	2.92804	6.52288e-07	2.10373e-05	Up
ENSG00000135077	HAVCR2	-	protein_coding	2.15514	6.53651e-07	2.10649e-05	Up
ENSG00000122862	SRGN	+	protein_coding	2.97781	6.55061e-07	2.10941e-05	Up
ENSG00000170266	GLB1	-	protein_coding	1.6396	6.62067e-07	2.12868e-05	Up
ENSG00000107331	ABCA2	-	protein_coding	-2.30181	6.62781e-07	2.12933e-05	Down
ENSG00000112394	SLC16A10	+	protein_coding	3.12659	6.71804e-07	2.15666e-05	Up
ENSG00000249437	NAIP	-	protein_coding	1.74849	6.76329e-07	2.16784e-05	Up
ENSG00000253276	CCDC71L	-	protein_coding	2.14961	6.77802e-07	2.17089e-05	Up
ENSG00000102218	RP2	+	protein_coding	1.97795	7.02585e-07	2.24854e-05	Up
ENSG00000170579	DLGAP1	-	protein_coding	-3.85274	7.07976e-07	2.26232e-05	Down
ENSG00000129355	CDKN2D	-	protein_coding	-1.75288	7.08788e-07	2.26318e-05	Down
ENSG00000171700	RGS19	-	protein_coding	1.74877	7.1044e-07	2.26672e-05	Up
ENSG00000198513	ATL1	+	protein_coding	-2.59464	7.14589e-07	2.27647e-05	Down
ENSG00000120053	GOT1	-	protein_coding	-2.08685	7.21658e-07	2.29417e-05	Down
ENSG00000141401	IMPA2	+	protein_coding	1.92222	7.21798e-07	2.29417e-05	Up
ENSG00000152213	ARL11	+	protein_coding	2.27311	7.21178e-07	2.29417e-05	Up
ENSG00000012779	ALOX5	+	protein_coding	1.70925	7.3074e-07	2.31553e-05	Up
ENSG00000102393	GLA	-	protein_coding	2.59141	7.30714e-07	2.31553e-05	Up
ENSG00000116852	KIF21B	-	protein_coding	-1.55785	7.38781e-07	2.33568e-05	Down
ENSG00000139193	CD27	+	protein_coding	3.52906	7.46295e-07	2.35586e-05	Up
ENSG00000133026	MYH10	-	protein_coding	-1.66951	7.70836e-07	2.42965e-05	Down
[truncated: 1,152 more rows]
