# Supplementary material for: Transcriptome-wide Profiling of Cerebral Cavernous Malformations Patients Reveal Important Long noncoding RNA molecular signatures
Source: Sci Rep. 2019 Dec 3;9:18203. doi: 10.1038/s41598-019-54845-0 (PMC6890746; doi:10.1038/s41598-019-54845-0)
Supplement: Supplementary file 3 — <b>Supplementary data 2</b> [file 41598_2019_54845_MOESM3_ESM.xlsx]

## Sheet: lncRNAs
Supplementary data 2. Differentially expressed lncRNAs found on CCM susceptibility locus.
Geneid	Karyotypeband	Chromosome	GeneSymbol	DE_Status	CCM susceptible Locus
ENSG00000233705	q22.3	7	SLC26A4-AS1	Down	CCM1: 7q11-q22
ENSG00000272918	q22.3	7	AC005070.3	Down	CCM1: 7q11-q22
ENSG00000237513	q22.3	7	AC007384.1	Up	CCM1: 7q11-q22
ENSG00000243797	q22.3	7	AC004917.1	Up	CCM1: 7q11-q22
ENSG00000273320	q22.3	7	AC007032.1	Up	CCM1: 7q11-q22
ENSG00000274993	q22.1	7	AC254629.1	Down	CCM1: 7q11-q22
ENSG00000234715	q22.1	7	AC005064.1	Down	CCM1: 7q11-q22
ENSG00000235077	q22.1	7	AC073842.1	Down	CCM1: 7q11-q22
ENSG00000237640	q22.1	7	AC004522.2	Down	CCM1: 7q11-q22
ENSG00000273407	q22.1	7	AC069294.1	Down	CCM1: 7q11-q22
ENSG00000231764	q21.3	7	DLX6-AS1	Down	CCM1: 7q11-q22
ENSG00000236197	q21.3	7	AC002429.2	Down	CCM1: 7q11-q22
ENSG00000223665	q21.2	7	AC000058.1	Down	CCM1: 7q11-q22
ENSG00000235450	q21.2	7	AC079760.1	Down	CCM1: 7q11-q22
ENSG00000188693	q21.2	7	CYP51A1-AS1	Down	CCM1: 7q11-q22
ENSG00000261462	q21.12	7	AC004023.1	Down	CCM1: 7q11-q22
ENSG00000231255	q21.12	7	AC005009.1	Down	CCM1: 7q11-q22
ENSG00000233073	q21.12	7	AC005009.2	Down	CCM1: 7q11-q22
ENSG00000274080	q11.23	7	AC005089.1	Down	CCM1: 7q11-q22
ENSG00000273341	q11.23	7	AC004921.1	Up	CCM1: 7q11-q22
ENSG00000226581	q11.21	7	AC092634.3	Down	CCM1: 7q11-q22
ENSG00000179428	p15.3	7	AC073072.1	Up	CCM2: 7p15-13
ENSG00000225792	p15.2	7	AC004540.2	Down	CCM2: 7p15-13
ENSG00000233760	p15.2	7	AC004947.1	Down	CCM2: 7p15-13
ENSG00000233429	p15.2	7	HOTAIRM1	Up	CCM2: 7p15-13
ENSG00000253552	p15.2	7	HOXA-AS2	Up	CCM2: 7p15-13
ENSG00000234336	p15.1	7	JAZF1-AS1	Down	CCM2: 7p15-13
ENSG00000236494	p14.3	7	AC008080.4	Down	CCM2: 7p15-13
ENSG00000228421	p14.3	7	AC005013.1	Down	CCM2: 7p15-13
ENSG00000233517	p14.3	7	AC005162.2	Down	CCM2: 7p15-13
ENSG00000272905	p14.3	7	AC018648.1	Down	CCM2: 7p15-13
ENSG00000285081	p14.3	7	AC004593.2	Down	CCM2: 7p15-13
ENSG00000227017	p14.3	7	AC007036.1	Up	CCM2: 7p15-13
ENSG00000227544	p14.2	7	AC018647.1	Down	CCM2: 7p15-13
ENSG00000224116	p14.1	7	INHBA-AS1	Down	CCM2: 7p15-13
ENSG00000181211	p14.1	7	HECW1-IT1	Down	CCM2: 7p15-13
ENSG00000227172	p14.1	7	AC011290.1	Down	CCM2: 7p15-13
ENSG00000261019	p14.1	7	AC010132.4	Down	CCM2: 7p15-13
ENSG00000203446	p14.1	7	AC004988.1	Up	CCM2: 7p15-13
ENSG00000281103	p14.1	7	TRG-AS1	Up	CCM2: 7p15-13
ENSG00000235314	p13	7	LINC00957	Down	CCM2: 7p15-13
ENSG00000260997	p13	7	AC004847.1	Up	CCM2: 7p15-13
ENSG00000214919	q25.31	3	AC104472.1	Down	CCM3: 3q25.2-q27
ENSG00000260572	q25.33	3	AC069224.1	Down	CCM3: 3q25.2-q27
ENSG00000239205	q26.1	3	LINC02023	Down	CCM3: 3q25.2-q27
ENSG00000244128	q26.1	3	LINC01322	Down	CCM3: 3q25.2-q27
ENSG00000239219	q26.2	3	AC008040.1	Down	CCM3: 3q25.2-q27
ENSG00000244738	q26.2	3	AC026316.3	Down	CCM3: 3q25.2-q27
ENSG00000269984	q26.2	3	AC078795.1	Down	CCM3: 3q25.2-q27
ENSG00000285051	q26.2	3	SLC7A14-AS1	Down	CCM3: 3q25.2-q27
ENSG00000203645	q26.32	3	LINC00501	Down	CCM3: 3q25.2-q27
ENSG00000225790	q26.32	3	AC007953.1	Up	CCM3: 3q25.2-q27
ENSG00000231574	q26.32	3	LINC02015	Up	CCM3: 3q25.2-q27
ENSG00000239381	q26.33	3	AC125613.1	Down	CCM3: 3q25.2-q27
ENSG00000241231	q26.33	3	AC068308.1	Down	CCM3: 3q25.2-q27
ENSG00000242808	q26.33	3	SOX2-OT	Down	CCM3: 3q25.2-q27
ENSG00000224153	q27.1	3	LINC02054	Down	CCM3: 3q25.2-q27
ENSG00000233885	q27.1	3	YEATS2-AS1	Down	CCM3: 3q25.2-q27
ENSG00000232233	q27.3	3	LINC02043	Down	CCM3: 3q25.2-q27

## Sheet: protein_coding_genes
Supplementary data 2. Differentially expressed PCGs found on CCM susceptibility locus.
Geneid	Karyotypeband	Chromosome	GeneSymbol	DE_Status	CCM susceptible Locus
ENSG00000172209	q22.3	7	GPR22	Down	CCM1: 7q11-q22
ENSG00000128536	q22.3	7	CDHR3	Down	CCM1: 7q11-q22
ENSG00000091137	q22.3	7	SLC26A4	Down	CCM1: 7q11-q22
ENSG00000105851	q22.3	7	PIK3CG	Up	CCM1: 7q11-q22
ENSG00000253276	q22.3	7	CCDC71L	Up	CCM1: 7q11-q22
ENSG00000105835	q22.3	7	NAMPT	Up	CCM1: 7q11-q22
ENSG00000077080	q22.1	7	ACTL6B	Down	CCM1: 7q11-q22
ENSG00000160963	q22.1	7	COL26A1	Down	CCM1: 7q11-q22
ENSG00000166448	q22.1	7	TMEM130	Down	CCM1: 7q11-q22
ENSG00000021461	q22.1	7	CYP3A43	Down	CCM1: 7q11-q22
ENSG00000087085	q22.1	7	ACHE	Down	CCM1: 7q11-q22
ENSG00000166924	q22.1	7	NYAP1	Down	CCM1: 7q11-q22
ENSG00000239521	q22.1	7	CASTOR3	Down	CCM1: 7q11-q22
ENSG00000161048	q22.1	7	NAPEPLD	Down	CCM1: 7q11-q22
ENSG00000169871	q22.1	7	TRIM56	Up	CCM1: 7q11-q22
ENSG00000106397	q22.1	7	PLOD3	Up	CCM1: 7q11-q22
ENSG00000085514	q22.1	7	PILRA	Up	CCM1: 7q11-q22
ENSG00000128606	q22.1	7	LRRC17	Up	CCM1: 7q11-q22
ENSG00000130429	q22.1	7	ARPC1B	Up	CCM1: 7q11-q22
ENSG00000196411	q22.1	7	EPHB4	Up	CCM1: 7q11-q22
ENSG00000230257	q22.1	7	NFE4	Up	CCM1: 7q11-q22
ENSG00000106333	q22.1	7	PCOLCE	Up	CCM1: 7q11-q22
ENSG00000106366	q22.1	7	SERPINE1	Up	CCM1: 7q11-q22
ENSG00000005421	q21.3	7	PON1	Down	CCM1: 7q11-q22
ENSG00000006377	q21.3	7	DLX6	Down	CCM1: 7q11-q22
ENSG00000242265	q21.3	7	PEG10	Down	CCM1: 7q11-q22
ENSG00000158528	q21.3	7	PPP1R9A	Down	CCM1: 7q11-q22
ENSG00000158560	q21.3	7	DYNC1I1	Down	CCM1: 7q11-q22
ENSG00000070669	q21.3	7	ASNS	Down	CCM1: 7q11-q22
ENSG00000164715	q21.3	7	LMTK2	Down	CCM1: 7q11-q22
ENSG00000127920	q21.3	7	GNG11	Up	CCM1: 7q11-q22
ENSG00000164713	q21.3	7	BRI3	Up	CCM1: 7q11-q22
ENSG00000105825	q21.3	7	TFPI2	Up	CCM1: 7q11-q22
ENSG00000164692	q21.3	7	COL1A2	Up	CCM1: 7q11-q22
ENSG00000240720	q21.2	7	LRRD1	Down	CCM1: 7q11-q22
ENSG00000177409	q21.2	7	SAMD9L	Up	CCM1: 7q11-q22
ENSG00000205413	q21.2	7	SAMD9	Up	CCM1: 7q11-q22
ENSG00000182348	q21.13	7	ZNF804B	Down	CCM1: 7q11-q22
ENSG00000164647	q21.13	7	STEAP1	Up	CCM1: 7q11-q22
ENSG00000164659	q21.12	7	KIAA1324L	Down	CCM1: 7q11-q22
ENSG00000005471	q21.12	7	ABCB4	Up	CCM1: 7q11-q22
ENSG00000127954	q21.12	7	STEAP4	Up	CCM1: 7q11-q22
ENSG00000186472	q21.11	7	PCLO	Down	CCM1: 7q11-q22
ENSG00000198822	q21.11	7	GRM3	Down	CCM1: 7q11-q22
ENSG00000127955	q21.11	7	GNAI1	Down	CCM1: 7q11-q22
ENSG00000153993	q21.11	7	SEMA3D	Down	CCM1: 7q11-q22
ENSG00000187391	q21.11	7	MAGI2	Down	CCM1: 7q11-q22
ENSG00000153956	q21.11	7	CACNA2D1	Down	CCM1: 7q11-q22
ENSG00000019991	q21.11	7	HGF	Up	CCM1: 7q11-q22
ENSG00000135218	q21.11	7	CD36	Up	CCM1: 7q11-q22
ENSG00000106089	q11.23	7	STX1A	Down	CCM1: 7q11-q22
ENSG00000177679	q11.23	7	SRRM3	Down	CCM1: 7q11-q22
ENSG00000009950	q11.23	7	MLXIPL	Down	CCM1: 7q11-q22
ENSG00000176428	q11.23	7	VPS37D	Down	CCM1: 7q11-q22
ENSG00000005486	q11.23	7	RHBDD2	Down	CCM1: 7q11-q22
ENSG00000188763	q11.23	7	FZD9	Down	CCM1: 7q11-q22
ENSG00000274070	q11.23	7	CASTOR2	Down	CCM1: 7q11-q22
ENSG00000091073	q11.23	7	DTX2	Up	CCM1: 7q11-q22
ENSG00000127947	q11.23	7	PTPN12	Up	CCM1: 7q11-q22
ENSG00000127948	q11.23	7	POR	Up	CCM1: 7q11-q22
ENSG00000127951	q11.23	7	FGL2	Up	CCM1: 7q11-q22
ENSG00000106211	q11.23	7	HSPB1	Up	CCM1: 7q11-q22
ENSG00000158517	q11.23	7	NCF1	Up	CCM1: 7q11-q22
ENSG00000006606	q11.23	7	CCL26	Up	CCM1: 7q11-q22
ENSG00000106178	q11.23	7	CCL24	Up	CCM1: 7q11-q22
ENSG00000183166	q11.22	7	CALN1	Down	CCM1: 7q11-q22
ENSG00000185274	q11.22	7	GALNT17	Down	CCM1: 7q11-q22
ENSG00000158321	q11.22	7	AUTS2	Down	CCM1: 7q11-q22
ENSG00000197008	q11.21	7	ZNF138	Down	CCM1: 7q11-q22
ENSG00000198039	q11.21	7	AC092161.1	Down	CCM1: 7q11-q22
ENSG00000169919	q11.21	7	GUSB	Up	CCM1: 7q11-q22
ENSG00000058404	p13	7	CAMK2B	Down	CCM2: 7p15-13
ENSG00000106631	p13	7	MYL7	Down	CCM2: 7p15-13
ENSG00000106605	p13	7	BLVRA	Up	CCM2: 7p15-13
ENSG00000164543	p13	7	STK17A	Up	CCM2: 7p15-13
ENSG00000106624	p13	7	AEBP1	Up	CCM2: 7p15-13
ENSG00000122679	p13	7	RAMP3	Up	CCM2: 7p15-13
ENSG00000136286	p13	7	MYO1G	Up	CCM2: 7p15-13
ENSG00000078053	p14.1	7	AMPH	Down	CCM2: 7p15-13
ENSG00000002746	p14.1	7	HECW1	Down	CCM2: 7p15-13
ENSG00000086288	p14.1	7	NME8	Up	CCM2: 7p15-13
ENSG00000187037	p14.1	7	GPR141	Up	CCM2: 7p15-13
ENSG00000106483	p14.1	7	SFRP4	Up	CCM2: 7p15-13
ENSG00000011426	p14.2	7	ANLN	Down	CCM2: 7p15-13
ENSG00000164542	p14.2	7	KIAA0895	Down	CCM2: 7p15-13
ENSG00000136250	p14.2	7	AOAH	Up	CCM2: 7p15-13
ENSG00000122574	p14.3	7	WIPF3	Down	CCM2: 7p15-13
ENSG00000164600	p14.3	7	NEUROD6	Down	CCM2: 7p15-13
ENSG00000106113	p14.3	7	CRHR2	Down	CCM2: 7p15-13
ENSG00000154678	p14.3	7	PDE1C	Down	CCM2: 7p15-13
ENSG00000255690	p14.3	7	TRIL	Down	CCM2: 7p15-13
ENSG00000285162	p14.3	7	AC004593.3	Down	CCM2: 7p15-13
ENSG00000180354	p14.3	7	MTURN	Down	CCM2: 7p15-13
ENSG00000106100	p14.3	7	NOD1	Up	CCM2: 7p15-13
ENSG00000106066	p14.3	7	CPVL	Up	CCM2: 7p15-13
ENSG00000241644	p14.3	7	INMT	Up	CCM2: 7p15-13
ENSG00000050344	p15.2	7	NFE2L3	Up	CCM2: 7p15-13
ENSG00000078399	p15.2	7	HOXA9	Up	CCM2: 7p15-13
ENSG00000105991	p15.2	7	HOXA1	Up	CCM2: 7p15-13
ENSG00000105996	p15.2	7	HOXA2	Up	CCM2: 7p15-13
ENSG00000197576	p15.2	7	HOXA4	Up	CCM2: 7p15-13
ENSG00000253293	p15.2	7	HOXA10	Up	CCM2: 7p15-13
ENSG00000105997	p15.2	7	HOXA3	Up	CCM2: 7p15-13
ENSG00000106004	p15.2	7	HOXA5	Up	CCM2: 7p15-13
ENSG00000122592	p15.2	7	HOXA7	Up	CCM2: 7p15-13
ENSG00000122585	p15.3	7	NPY	Down	CCM2: 7p15-13
ENSG00000196335	p15.3	7	STK31	Down	CCM2: 7p15-13
ENSG00000105926	p15.3	7	MPP6	Down	CCM2: 7p15-13
ENSG00000105928	p15.3	7	GSDME	Up	CCM2: 7p15-13
ENSG00000136231	p15.3	7	IGF2BP3	Up	CCM2: 7p15-13
ENSG00000136235	p15.3	7	GPNMB	Up	CCM2: 7p15-13
ENSG00000136244	p15.3	7	IL6	Up	CCM2: 7p15-13
ENSG00000174948	q25.2	3	GPR149	Down	CCM3: 3q25.2-q27
ENSG00000181467	q25.2	3	RAP2B	Up	CCM3: 3q25.2-q27
ENSG00000196549	q25.2	3	MME	Up	CCM3: 3q25.2-q27
ENSG00000169282	q25.31	3	KCNAB1	Down	CCM3: 3q25.2-q27
ENSG00000114805	q25.31	3	PLCH1	Down	CCM3: 3q25.2-q27
ENSG00000163659	q25.31	3	TIPARP	Up	CCM3: 3q25.2-q27
ENSG00000214216	q25.32	3	IQCJ	Down	CCM3: 3q25.2-q27
ENSG00000079257	q25.32	3	LXN	Up	CCM3: 3q25.2-q27
ENSG00000118855	q25.32	3	MFSD1	Up	CCM3: 3q25.2-q27
ENSG00000197415	q25.32	3	VEPH1	Up	CCM3: 3q25.2-q27
ENSG00000118849	q25.32	3	RARRES1	Up	CCM3: 3q25.2-q27
ENSG00000168779	q25.32	3	SHOX2	Up	CCM3: 3q25.2-q27
ENSG00000163661	q25.32	3	PTX3	Up	CCM3: 3q25.2-q27
ENSG00000151967	q25.33	3	SCHIP1	Down	CCM3: 3q25.2-q27
ENSG00000180044	q25.33	3	C3orf80	Down	CCM3: 3q25.2-q27
ENSG00000213186	q25.33	3	TRIM59	Down	CCM3: 3q25.2-q27
ENSG00000113810	q25.33	3	SMC4	Up	CCM3: 3q25.2-q27
ENSG00000090402	q26.1	3	SI	Down	CCM3: 3q25.2-q27
ENSG00000114204	q26.1	3	SERPINI2	Down	CCM3: 3q25.2-q27
ENSG00000121871	q26.1	3	SLITRK3	Down	CCM3: 3q25.2-q27
ENSG00000163536	q26.1	3	SERPINI1	Down	CCM3: 3q25.2-q27
ENSG00000114248	q26.2	3	LRRC31	Down	CCM3: 3q25.2-q27
ENSG00000013293	q26.2	3	SLC7A14	Down	CCM3: 3q25.2-q27
ENSG00000285218	q26.2	3	AC026316.4	Down	CCM3: 3q25.2-q27
ENSG00000085276	q26.2	3	MECOM	Up	CCM3: 3q25.2-q27
ENSG00000163584	q26.2	3	RPL22L1	Up	CCM3: 3q25.2-q27
ENSG00000173890	q26.2	3	GPR160	Up	CCM3: 3q25.2-q27
ENSG00000121853	q26.31	3	GHSR	Down	CCM3: 3q25.2-q27
ENSG00000154310	q26.31	3	TNIK	Down	CCM3: 3q25.2-q27
ENSG00000075420	q26.31	3	FNDC3B	Up	CCM3: 3q25.2-q27
ENSG00000197584	q26.32	3	KCNMB2	Down	CCM3: 3q25.2-q27
ENSG00000114757	q26.33	3	PEX5L	Down	CCM3: 3q25.2-q27
ENSG00000145198	q27.1	3	VWA5B2	Down	CCM3: 3q25.2-q27
ENSG00000053524	q27.1	3	MCF2L2	Down	CCM3: 3q25.2-q27
ENSG00000163888	q27.1	3	CAMK2N2	Down	CCM3: 3q25.2-q27
ENSG00000180834	q27.1	3	MAP6D1	Down	CCM3: 3q25.2-q27
ENSG00000090534	q27.1	3	THPO	Down	CCM3: 3q25.2-q27
ENSG00000175182	q27.1	3	FAM131A	Down	CCM3: 3q25.2-q27
ENSG00000182580	q27.1	3	EPHB3	Down	CCM3: 3q25.2-q27
ENSG00000090539	q27.1	3	CHRD	Down	CCM3: 3q25.2-q27
ENSG00000114859	q27.1	3	CLCN2	Down	CCM3: 3q25.2-q27
ENSG00000078081	q27.1	3	LAMP3	Up	CCM3: 3q25.2-q27
ENSG00000284753	q27.1	3	EEF1AKMT4	Up	CCM3: 3q25.2-q27
ENSG00000172578	q27.1	3	KLHL6	Up	CCM3: 3q25.2-q27
ENSG00000187068	q27.2	3	C3orf70	Down	CCM3: 3q25.2-q27
ENSG00000163898	q27.2	3	LIPH	Up	CCM3: 3q25.2-q27
ENSG00000073792	q27.2	3	IGF2BP2	Up	CCM3: 3q25.2-q27
ENSG00000157005	q27.3	3	SST	Down	CCM3: 3q25.2-q27
ENSG00000058866	q27.3	3	DGKG	Down	CCM3: 3q25.2-q27
ENSG00000136514	q27.3	3	RTP4	Up	CCM3: 3q25.2-q27
ENSG00000145012	q27.3	3	LPP	Up	CCM3: 3q25.2-q27
