# Supplementary material for: Transcriptome-wide Profiling of Cerebral Cavernous Malformations Patients Reveal Important Long noncoding RNA molecular signatures
Source: Sci Rep. 2019 Dec 3;9:18203. doi: 10.1038/s41598-019-54845-0 (PMC6890746; doi:10.1038/s41598-019-54845-0)
Supplement: Supplementary file 4 — <b>Supplementary data 3</b> [file 41598_2019_54845_MOESM4_ESM.xlsx]

## Sheet: LBX2-AS1
Supplementary data 3. Co-expressed DE PCGs with top lncRNA LBX2-AS1.
Geneid	GeneSymbol	Strand	DE log2FoldChange	DE pvalue	DE padj	Coexpression correlation
ENSG00000001036	FUCA2	-	1.92696	6.61483e-16	2.10726e-14	0.912088
ENSG00000003056	M6PR	-	1.7393	1.98887e-08	1.77063e-07	0.947253
ENSG00000005059	MCUB	+	2.0068	2.0636e-12	3.7954e-11	0.912088
ENSG00000006534	ALDH3B1	+	3.10217	1.49144e-15	4.48069e-14	0.92967
ENSG00000013810	TACC3	+	3.44318	3.30822e-19	1.74823e-17	0.934066
ENSG00000023892	DEF6	+	1.66595	1.33509e-08	1.22809e-07	0.907692
ENSG00000025434	NR1H3	+	2.63333	6.61214e-08	5.30606e-07	0.92967
ENSG00000030110	BAK1	-	1.86752	3.18424e-13	6.68782e-12	0.920879
ENSG00000030582	GRN	+	3.8489	7.06835e-21	4.65271e-19	0.907692
ENSG00000034510	TMSB10	+	2.01344	4.09969e-13	8.45683e-12	0.934066
ENSG00000038945	MSR1	-	4.98323	5.85754e-29	1.11122e-26	0.920879
ENSG00000049860	HEXB	+	3.54284	4.38851e-16	1.45001e-14	0.920879
ENSG00000051341	POLQ	-	2.72156	2.78205e-07	1.98069e-06	0.916484
ENSG00000054277	OPN3	-	2.92729	1.1281e-08	1.05041e-07	0.903297
ENSG00000064601	CTSA	+	2.66747	3.18074e-12	5.5796e-11	0.934066
ENSG00000065978	YBX1	+	2.38395	1.93023e-20	1.19596e-18	0.920879
ENSG00000066336	SPI1	-	3.08802	9.55097e-16	2.96704e-14	0.912088
ENSG00000070756	PABPC1	-	1.76355	7.13141e-33	1.97388e-30	0.907692
ENSG00000072786	STK10	-	2.70689	1.42551e-13	3.15858e-12	0.934066
ENSG00000074966	TXK	-	4.27513	4.75759e-17	1.81326e-15	0.92967
ENSG00000075218	GTSE1	+	4.11978	4.02813e-11	5.78816e-10	0.912088
ENSG00000075234	TTC38	+	1.53288	4.64502e-09	4.64199e-08	0.907692
ENSG00000075275	CELSR1	-	3.85654	7.4569e-12	1.22533e-10	0.964835
ENSG00000076944	STXBP2	+	3.02581	2.70182e-13	5.75252e-12	0.934066
ENSG00000081087	OSTM1	-	1.53966	4.41554e-12	7.56106e-11	0.916484
ENSG00000082074	FYB1	-	2.17029	5.4862e-09	5.41216e-08	0.920879
ENSG00000083223	TUT7	-	1.773	2.27074e-15	6.67929e-14	0.912088
ENSG00000085491	SLC25A24	-	2.76046	2.54747e-25	3.12811e-23	0.925275
ENSG00000087088	BAX	+	2.25249	6.44507e-20	3.70131e-18	0.916484
ENSG00000089639	GMIP	-	1.61924	3.32854e-07	2.32612e-06	0.912088
ENSG00000089820	ARHGAP4	-	1.95621	6.00892e-10	7.02594e-09	0.912088
ENSG00000090013	BLVRB	-	2.84782	9.52561e-12	1.53905e-10	0.947253
ENSG00000091106	NLRC4	-	3.21882	1.02265e-13	2.30681e-12	0.903297
ENSG00000095380	NANS	+	1.89375	6.13741e-10	7.16378e-09	0.947253
ENSG00000095383	TBC1D2	-	2.64016	1.30834e-08	1.20645e-07	0.92967
ENSG00000100097	LGALS1	+	3.30364	2.23995e-18	1.04473e-16	0.938462
ENSG00000100284	TOM1	+	1.54131	3.01825e-07	2.126e-06	0.912088
ENSG00000100600	LGMN	-	4.18521	5.11478e-15	1.43214e-13	0.956044
ENSG00000101160	CTSZ	-	4.7276	1.61378e-19	8.93344e-18	0.903297
ENSG00000101294	HM13	+	1.77062	4.53028e-09	4.53808e-08	0.942857
ENSG00000101347	SAMHD1	-	2.42151	4.36156e-14	1.05051e-12	0.920879
ENSG00000101928	MOSPD1	-	1.61105	3.38634e-09	3.46725e-08	0.938462
ENSG00000102393	GLA	-	2.80288	3.25749e-09	3.34039e-08	0.92967
ENSG00000102871	TRADD	-	1.62443	6.53122e-11	9.0499e-10	0.903297
ENSG00000103642	LACTB	+	1.94644	2.84759e-10	3.54171e-09	0.969231
ENSG00000103995	CEP152	-	1.50774	4.26419e-12	7.30559e-11	0.903297
ENSG00000104805	NUCB1	+	1.79932	6.45349e-15	1.7775e-13	0.942857
ENSG00000104870	FCGRT	+	3.22928	9.29675e-21	5.98782e-19	0.916484
ENSG00000105329	TGFB1	-	2.32111	6.89774e-27	1.05874e-24	0.925275
ENSG00000105438	KDELR1	-	1.70799	1.23415e-17	5.16415e-16	0.912088
ENSG00000105755	ETHE1	-	1.70697	2.43394e-17	9.70357e-16	0.903297
ENSG00000106397	PLOD3	-	1.98018	1.14536e-13	2.56476e-12	0.925275
ENSG00000108518	PFN1	-	2.53173	2.50724e-17	9.98403e-16	0.912088
ENSG00000109854	HTATIP2	+	2.12036	2.58229e-14	6.42585e-13	0.934066
ENSG00000110057	UNC93B1	-	2.40491	3.30516e-12	5.77984e-11	0.907692
ENSG00000110324	IL10RA	+	3.26579	1.71649e-18	8.13853e-17	0.916484
ENSG00000110628	SLC22A18	+	3.08473	6.57363e-13	1.30961e-11	0.947253
ENSG00000110719	TCIRG1	+	3.3829	6.97389e-12	1.15495e-10	0.934066
ENSG00000110934	BIN2	-	2.27929	1.17508e-11	1.86642e-10	0.916484
ENSG00000111229	ARPC3	-	1.50557	2.25612e-10	2.84696e-09	0.96044
ENSG00000111247	RAD51AP1	+	1.85839	1.07504e-05	5.54098e-05	0.903297
ENSG00000111602	TIMELESS	-	1.60266	2.58244e-09	2.6973e-08	0.907692
ENSG00000111679	PTPN6	+	2.65415	3.60095e-13	7.50135e-12	0.907692
ENSG00000111802	TDP2	-	1.99542	1.11539e-08	1.03959e-07	0.942857
ENSG00000112297	CRYBG1	+	4.22059	2.72193e-22	2.28075e-20	0.903297
ENSG00000112343	TRIM38	+	2.24865	1.31025e-13	2.91466e-12	0.938462
ENSG00000113600	C9	-	3.6446	1.35109e-05	6.80892e-05	0.907692
ENSG00000113648	H2AFY	-	1.90815	2.73357e-05	0.000128651	0.947253
ENSG00000113719	ERGIC1	+	1.53501	3.56544e-20	2.11224e-18	0.916484
ENSG00000113732	ATP6V0E1	+	2.25536	1.9425e-26	2.77942e-24	0.912088
ENSG00000114738	MAPKAPK3	+	1.54913	1.1847e-07	9.06528e-07	0.907692
ENSG00000115275	MOGS	-	1.55091	2.44196e-12	4.40256e-11	0.942857
ENSG00000116489	CAPZA1	+	1.64639	6.3976e-10	7.44432e-09	0.916484
ENSG00000117009	KMO	+	4.86042	9.3411e-17	3.39172e-15	0.938462
ENSG00000117448	AKR1A1	+	1.84198	2.34565e-11	3.52506e-10	0.903297
ENSG00000117984	CTSD	-	4.37251	1.67481e-16	5.81841e-15	0.925275
ENSG00000118257	NRP2	+	1.55634	6.26237e-06	3.38891e-05	0.92967
ENSG00000118508	RAB32	+	3.35073	3.87129e-22	3.15763e-20	0.916484
ENSG00000118705	RPN2	+	1.89948	2.24925e-15	6.62763e-14	0.96044
ENSG00000119655	NPC2	-	3.4896	1.21404e-21	9.02991e-20	0.912088
ENSG00000119899	SLC17A5	-	1.50906	3.54428e-07	2.46262e-06	0.903297
ENSG00000120280	CXorf21	-	2.31919	3.46896e-13	7.2398e-12	0.916484
ENSG00000120992	LYPLA1	-	1.71173	9.3048e-14	2.12014e-12	0.907692
ENSG00000122122	SASH3	+	2.86232	2.27613e-15	6.68932e-14	0.92967
ENSG00000123136	DDX39A	-	1.54054	4.93809e-09	4.90584e-08	0.925275
ENSG00000123353	ORMDL2	+	1.8169	3.272e-23	3.06064e-21	0.920879
ENSG00000123643	SLC36A1	+	2.01325	5.08153e-06	2.79923e-05	0.925275
ENSG00000126882	FAM78A	-	1.53245	2.43011e-08	2.13586e-07	0.912088
ENSG00000129450	SIGLEC9	+	4.09095	6.43356e-27	9.92002e-25	0.956044
ENSG00000129465	RIPK3	-	3.06375	3.07858e-17	1.2074e-15	0.916484
ENSG00000129925	TMEM8A	-	1.84279	4.17583e-17	1.6097e-15	0.925275
ENSG00000130208	APOC1	+	3.10259	2.39503e-08	2.10778e-07	0.916484
ENSG00000130309	COLGALT1	+	3.22301	5.19091e-16	1.69359e-14	0.920879
ENSG00000130429	ARPC1B	+	2.71696	7.43696e-17	2.75062e-15	0.925275
ENSG00000130592	LSP1	+	5.8101	4.41375e-32	1.09591e-29	0.912088
ENSG00000130830	MPP1	-	2.46726	8.18859e-10	9.36378e-09	0.947253
ENSG00000131446	MGAT1	-	2.95371	1.81353e-20	1.12988e-18	0.912088
ENSG00000131747	TOP2A	-	4.88753	5.94258e-16	1.91661e-14	0.912088
ENSG00000132205	EMILIN2	+	4.73116	2.48676e-26	3.52828e-24	0.964835
ENSG00000134061	CD180	-	3.97819	7.71907e-19	3.85588e-17	0.903297
ENSG00000134215	VAV3	-	2.43933	2.48615e-09	2.60478e-08	0.969231
ENSG00000134802	SLC43A3	-	3.67096	1.087e-22	9.50928e-21	0.92967
ENSG00000134955	SLC37A2	+	4.3527	1.47952e-17	6.11509e-16	0.907692
ENSG00000135077	HAVCR2	-	2.37676	1.54825e-08	1.40692e-07	0.912088
ENSG00000135124	P2RX4	+	1.9187	6.29631e-06	3.40509e-05	0.912088
ENSG00000135218	CD36	+	4.76237	1.38853e-09	1.52184e-08	0.903297
ENSG00000135404	CD63	-	2.60181	1.57171e-28	2.82306e-26	0.903297
ENSG00000135506	OS9	+	1.54193	4.7422e-19	2.4448e-17	0.942857
ENSG00000135605	TEC	-	3.98884	2.27954e-18	1.05881e-16	0.969231
ENSG00000135677	GNS	-	3.00749	5.80156e-23	5.29478e-21	0.947253
ENSG00000136040	PLXNC1	+	2.93589	4.62574e-12	7.89297e-11	0.916484
ENSG00000136122	BORA	+	1.76758	1.61722e-08	1.46526e-07	0.925275
ENSG00000136167	LCP1	-	3.93272	2.33221e-18	1.07735e-16	0.912088
ENSG00000137310	TCF19	+	1.97411	1.39664e-10	1.83509e-09	0.938462
ENSG00000137474	MYO7A	+	2.08366	1.54623e-09	1.6805e-08	0.938462
ENSG00000138180	CEP55	+	5.22521	4.64652e-16	1.52928e-14	0.916484
ENSG00000138674	SEC31A	-	1.50889	6.21441e-13	1.24391e-11	0.903297
ENSG00000138778	CENPE	-	1.78254	6.63642e-06	3.57528e-05	0.907692
ENSG00000138867	GUCD1	-	1.53582	4.5023e-16	1.48325e-14	0.947253
ENSG00000142002	DPP9	-	1.71512	4.04135e-11	5.80469e-10	0.916484
ENSG00000143110	C1orf162	+	3.30369	2.38551e-21	1.69945e-19	0.947253
ENSG00000143119	CD53	+	3.0213	1.29732e-16	4.59683e-15	0.916484
ENSG00000143891	GALM	+	3.17854	1.50353e-12	2.83164e-11	0.96044
ENSG00000144136	SLC20A1	+	1.75741	4.90919e-10	5.852e-09	0.934066
ENSG00000144791	LIMD1	+	2.25805	3.28458e-12	5.74981e-11	0.942857
ENSG00000145107	TM4SF19	-	8.66291	9.76088e-12	1.57405e-10	0.934066
ENSG00000146376	ARHGAP18	-	2.50789	1.03801e-12	2.00869e-11	0.903297
ENSG00000146386	ABRACL	+	2.09238	4.30895e-07	2.93949e-06	0.920879
ENSG00000146410	MTFR2	-	2.02529	0.000149673	0.000591267	0.920879
ENSG00000147394	ZNF185	+	1.59067	9.08502e-08	7.11136e-07	0.916484
ENSG00000147443	DOK2	-	6.79133	3.84416e-29	7.46032e-27	0.916484
ENSG00000147614	ATP6V0D2	+	8.00381	1.58632e-12	2.97264e-11	0.938462
ENSG00000148773	MKI67	-	5.04724	1.46753e-15	4.42065e-14	0.912088
ENSG00000148834	GSTO1	+	1.67035	2.7843e-07	1.98188e-06	0.912088
ENSG00000149781	FERMT3	+	4.08058	1.85825e-24	2.02418e-22	0.938462
ENSG00000151725	CENPU	-	2.4646	5.46389e-09	5.39172e-08	0.907692
ENSG00000152213	ARL11	+	2.80784	4.82499e-11	6.84293e-10	0.920879
ENSG00000153551	CMTM7	+	2.98275	9.60108e-16	2.97713e-14	0.907692
ENSG00000153786	ZDHHC7	-	1.56231	3.2331e-07	2.26646e-06	0.973626
ENSG00000155254	MARVELD1	+	2.65697	6.03569e-23	5.49362e-21	0.92967
ENSG00000155465	SLC7A7	-	3.25542	3.67861e-15	1.05449e-13	0.925275
ENSG00000155926	SLA	-	3.02827	4.08875e-18	1.84092e-16	0.907692
ENSG00000157045	NTAN1	-	1.60661	3.44711e-10	4.21914e-09	0.925275
ENSG00000157873	TNFRSF14	+	3.16705	2.59273e-10	3.24625e-09	0.920879
ENSG00000158201	ABHD3	-	1.81295	9.9127e-09	9.31623e-08	0.903297
ENSG00000158714	SLAMF8	+	7.71103	4.73089e-44	3.0142e-41	0.907692
ENSG00000158869	FCER1G	+	4.29472	1.68705e-21	1.22249e-19	0.903297
ENSG00000159128	IFNGR2	+	1.99297	1.73052e-11	2.67198e-10	0.925275
ENSG00000159322	ADPGK	-	1.67126	6.86764e-09	6.66973e-08	0.96044
ENSG00000160213	CSTB	-	3.19127	2.24564e-10	2.83479e-09	0.92967
ENSG00000161618	ALDH16A1	+	1.7003	1.23354e-08	1.14246e-07	0.903297
ENSG00000162704	ARPC5	-	1.65007	2.91637e-12	5.16955e-11	0.951648
ENSG00000163191	S100A11	-	4.70419	3.51119e-46	2.823e-43	0.973626
ENSG00000163219	ARHGAP25	+	2.32262	1.42656e-16	5.0075e-15	0.920879
ENSG00000163249	CCNYL1	+	1.55962	2.34977e-12	4.26585e-11	0.903297
ENSG00000163814	CDCP1	-	4.48999	1.19325e-22	1.03374e-20	0.942857
ENSG00000163823	CCR1	-	3.72868	9.20524e-15	2.47881e-13	0.907692
ENSG00000163840	DTX3L	+	2.20657	1.40192e-20	8.79924e-19	0.916484
ENSG00000163902	RPN1	-	1.83219	1.09016e-16	3.91622e-15	0.925275
ENSG00000164088	PPM1M	+	1.73382	4.87742e-11	6.90858e-10	0.907692
ENSG00000164307	ERAP1	-	1.55579	1.64357e-08	1.48794e-07	0.907692
ENSG00000164465	DCBLD1	+	2.03807	1.39271e-08	1.27484e-07	0.903297
ENSG00000164687	FABP5	+	2.00069	6.71378e-06	3.6112e-05	0.934066
ENSG00000164713	BRI3	+	2.48068	3.59028e-16	1.20641e-14	0.938462
ENSG00000164733	CTSB	-	4.36033	5.08255e-16	1.66306e-14	0.934066
ENSG00000165983	PTER	+	2.20426	1.35737e-10	1.79018e-09	0.903297
ENSG00000166002	SMCO4	-	2.51145	3.41805e-14	8.34567e-13	0.907692
ENSG00000166340	TPP1	-	1.88748	7.77784e-11	1.06678e-09	0.916484
ENSG00000166888	STAT6	-	2.23233	9.71252e-14	2.20333e-12	0.938462
ENSG00000167208	SNX20	-	3.43485	9.30157e-14	2.12014e-12	0.934066
ENSG00000167553	TUBA1C	+	3.78944	9.87432e-25	1.12647e-22	0.978022
ENSG00000168010	ATG16L2	+	2.00481	1.0263e-08	9.62139e-08	0.916484
ENSG00000168476	REEP4	-	1.76718	4.12039e-09	4.15583e-08	0.907692
ENSG00000168890	TMEM150A	-	1.77725	7.79998e-19	3.89054e-17	0.903297
ENSG00000168961	LGALS9	+	2.62914	1.47752e-11	2.30452e-10	0.903297
ENSG00000168995	SIGLEC7	+	4.99994	3.54528e-20	2.10399e-18	0.925275
ENSG00000169026	SLC49A3	-	2.62123	1.43044e-10	1.87439e-09	0.912088
ENSG00000169403	PTAFR	-	2.84281	3.57002e-11	5.17615e-10	0.934066
ENSG00000169692	AGPAT2	-	2.76996	3.10035e-13	6.53103e-12	0.92967
ENSG00000169756	LIMS1	+	2.16879	1.12733e-24	1.2647e-22	0.920879
ENSG00000169896	ITGAM	+	2.30355	1.68499e-08	1.52095e-07	0.907692
ENSG00000169919	GUSB	-	2.61013	1.40828e-11	2.20569e-10	0.903297
ENSG00000170190	SLC16A5	+	3.11804	1.09286e-17	4.61874e-16	0.951648
ENSG00000170266	GLB1	-	2.04503	3.6729e-12	6.37013e-11	0.916484
ENSG00000170909	OSCAR	-	3.63661	2.31891e-16	7.94169e-15	0.903297
ENSG00000171298	GAA	+	2.06164	5.63674e-11	7.88816e-10	0.907692
ENSG00000172725	CORO1B	-	1.63953	4.37323e-14	1.05257e-12	0.912088
ENSG00000173110	HSPA6	+	4.98897	2.99867e-13	6.32473e-12	0.907692
ENSG00000173193	PARP14	+	1.89089	4.69657e-17	1.79812e-15	0.907692
ENSG00000173442	EHBP1L1	+	2.25447	5.52401e-15	1.5411e-13	0.934066
ENSG00000173559	NABP1	+	3.17796	4.57214e-15	1.28875e-13	0.925275
ENSG00000173821	RNF213	+	1.79134	8.75945e-12	1.42549e-10	0.938462
ENSG00000174600	CMKLR1	-	4.31728	1.06742e-33	3.24726e-31	0.92967
ENSG00000175727	MLXIP	+	1.59735	2.75315e-08	2.38871e-07	0.938462
ENSG00000175938	ORAI3	+	1.54869	1.3019e-15	3.95701e-14	0.956044
ENSG00000176142	TMEM39A	-	2.29696	3.20944e-15	9.26293e-14	0.903297
ENSG00000176393	RNPEP	+	2.07248	7.42634e-15	2.03384e-13	0.956044
ENSG00000177156	TALDO1	+	1.77833	1.77618e-08	1.59686e-07	0.916484
ENSG00000177731	FLII	-	1.64257	2.25317e-15	6.6334e-14	0.912088
ENSG00000179163	FUCA1	-	5.4392	6.61543e-15	1.81914e-13	0.920879
ENSG00000180061	TMEM150B	-	6.7479	1.55636e-17	6.40135e-16	0.903297
ENSG00000180198	RCC1	+	2.76777	1.09989e-14	2.91302e-13	0.920879
ENSG00000180509	KCNE1	-	4.60061	6.5382e-16	2.08678e-14	0.912088
ENSG00000181284	TMEM102	+	2.66745	2.35223e-23	2.23118e-21	0.916484
ENSG00000181381	DDX60L	-	2.42556	9.28844e-11	1.25657e-09	0.920879
ENSG00000181481	RNF135	+	2.60793	7.37354e-14	1.71481e-12	0.947253
ENSG00000181885	CLDN7	-	2.58871	1.67062e-08	1.50958e-07	0.947253
ENSG00000182117	NOP10	-	2.30781	2.03252e-13	4.40809e-12	0.925275
ENSG00000182199	SHMT2	+	1.79917	1.10311e-08	1.02928e-07	0.925275
ENSG00000182511	FES	+	3.13057	5.08549e-21	3.45527e-19	0.907692
ENSG00000182718	ANXA2	-	4.78716	2.17973e-24	2.35914e-22	0.942857
ENSG00000183765	CHEK2	-	1.641	6.20135e-16	1.99056e-14	0.907692
ENSG00000184840	TMED9	+	1.97406	2.18355e-12	3.99643e-11	0.912088
ENSG00000184988	TMEM106A	+	1.91381	1.76964e-06	1.06709e-05	0.938462
ENSG00000185043	CIB1	-	1.61464	3.12972e-14	7.69732e-13	0.92967
ENSG00000185482	STAC3	-	2.07748	8.61023e-07	5.52547e-06	0.903297
ENSG00000185624	P4HB	-	2.95333	9.45168e-15	2.54112e-13	0.912088
ENSG00000185803	SLC52A2	+	1.74904	5.2974e-12	8.97104e-11	0.907692
ENSG00000185896	LAMP1	+	1.98995	2.49926e-09	2.61771e-08	0.934066
ENSG00000186517	ARHGAP30	-	3.15045	1.08559e-19	6.1097e-18	0.920879
ENSG00000187474	FPR3	+	6.72855	2.64243e-40	1.46278e-37	0.92967
ENSG00000187840	EIF4EBP1	+	3.52498	2.67401e-16	9.06588e-15	0.92967
ENSG00000197046	SIGLEC15	+	7.34841	3.75148e-14	9.11366e-13	0.903297
ENSG00000197081	IGF2R	+	2.6772	4.63287e-13	9.49288e-12	0.951648
ENSG00000197635	DPP4	-	5.47374	1.40832e-16	4.95378e-15	0.938462
ENSG00000198715	GLMP	-	2.84584	1.39027e-17	5.7745e-16	0.96044
ENSG00000198826	ARHGAP11A	+	2.18297	4.28886e-09	4.31416e-08	0.916484
ENSG00000204103	MAFB	-	5.06614	8.98737e-51	1.12402e-47	0.947253
ENSG00000204386	NEU1	-	1.91036	1.10511e-12	2.12635e-11	0.925275
ENSG00000204389	HSPA1A	+	2.64307	1.39975e-09	1.53314e-08	0.938462
ENSG00000204516	MICB	+	2.58197	5.32236e-10	6.30394e-09	0.920879
ENSG00000204577	LILRB3	-	5.90422	3.71987e-33	1.06451e-30	0.942857
ENSG00000213614	HEXA	-	1.91647	7.92183e-09	7.60388e-08	0.916484
ENSG00000217555	CKLF	+	1.81048	1.17514e-12	2.25083e-11	0.907692
ENSG00000244038	DDOST	-	1.79004	2.94977e-14	7.26535e-13	0.934066
ENSG00000244482	LILRA6	-	6.64564	1.98987e-32	5.29087e-30	0.925275
ENSG00000263528	IKBKE	+	1.9923	3.71681e-09	3.78268e-08	0.934066
ENSG00000271425	NBPF10	-	1.89162	2.45595e-05	0.000116905	0.925275
ENSG00000275126	HIST1H4L	-	3.83853	5.47642e-15	1.53086e-13	0.920879
ENSG00000276231	PIK3R6	-	2.34675	1.52023e-06	9.2763e-06	0.934066

## Sheet: SMIM25
Supplementary data 3. Co-expressed DE PCGs with top lncRNA SMIM25.
Geneid	GeneSymbol	Strand	DE log2FoldChange	DE pvalue	DE padj	Coexpression correlation
ENSG00000005059	MCUB	+	2.0068	2.0636e-12	3.7954e-11	0.920879
ENSG00000006534	ALDH3B1	+	3.10217	1.49144e-15	4.48069e-14	0.907692
ENSG00000011600	TYROBP	-	3.55284	7.58799e-16	2.39837e-14	0.907692
ENSG00000013810	TACC3	+	3.44318	3.30822e-19	1.74823e-17	0.920879
ENSG00000015285	WAS	+	2.36051	1.69611e-12	3.1556e-11	0.956044
ENSG00000049860	HEXB	+	3.54284	4.38851e-16	1.45001e-14	0.916484
ENSG00000060558	GNA15	+	2.6811	1.4985e-07	1.12473e-06	0.907692
ENSG00000065615	CYB5R4	+	1.7026	8.32024e-06	4.38928e-05	0.916484
ENSG00000072786	STK10	-	2.70689	1.42551e-13	3.15858e-12	0.92967
ENSG00000075420	FNDC3B	+	3.02733	2.92565e-17	1.15278e-15	0.907692
ENSG00000076944	STXBP2	+	3.02581	2.70182e-13	5.75252e-12	0.916484
ENSG00000079263	SP140	+	1.6105	4.78215e-08	3.93988e-07	0.92967
ENSG00000082074	FYB1	-	2.17029	5.4862e-09	5.41216e-08	0.907692
ENSG00000085840	ORC1	-	3.03683	1.0913e-09	1.22185e-08	0.92967
ENSG00000087586	AURKA	-	1.89668	1.16501e-06	7.29329e-06	0.92967
ENSG00000089639	GMIP	-	1.61924	3.32854e-07	2.32612e-06	0.912088
ENSG00000091106	NLRC4	-	3.21882	1.02265e-13	2.30681e-12	0.916484
ENSG00000092841	MYL6	+	1.80887	7.54603e-15	2.06161e-13	0.903297
ENSG00000092929	UNC13D	-	2.32337	3.09429e-08	2.6594e-07	0.938462
ENSG00000101294	HM13	+	1.77062	4.53028e-09	4.53808e-08	0.903297
ENSG00000103187	COTL1	-	1.93742	6.60277e-11	9.14155e-10	0.920879
ENSG00000103642	LACTB	+	1.94644	2.84759e-10	3.54171e-09	0.925275
ENSG00000104805	NUCB1	+	1.79932	6.45349e-15	1.7775e-13	0.907692
ENSG00000104918	RETN	+	7.34146	9.91822e-08	7.69574e-07	0.908945
ENSG00000105438	KDELR1	-	1.70799	1.23415e-17	5.16415e-16	0.912088
ENSG00000105755	ETHE1	-	1.70697	2.43394e-17	9.70357e-16	0.925275
ENSG00000109743	BST1	+	3.66757	1.62458e-14	4.18451e-13	0.92967
ENSG00000110719	TCIRG1	+	3.3829	6.97389e-12	1.15495e-10	0.947253
ENSG00000110934	BIN2	-	2.27929	1.17508e-11	1.86642e-10	0.903297
ENSG00000111229	ARPC3	-	1.50557	2.25612e-10	2.84696e-09	0.920879
ENSG00000113532	ST8SIA4	-	2.47283	8.04127e-09	7.70976e-08	0.947253
ENSG00000113615	SEC24A	+	1.63979	9.10256e-12	1.47823e-10	0.912088
ENSG00000113648	H2AFY	-	1.90815	2.73357e-05	0.000128651	0.912088
ENSG00000116489	CAPZA1	+	1.64639	6.3976e-10	7.44432e-09	0.951648
ENSG00000116701	NCF2	-	4.27627	3.47071e-23	3.22862e-21	0.920879
ENSG00000117676	RPS6KA1	+	1.67523	1.05448e-05	5.44625e-05	0.907692
ENSG00000118193	KIF14	-	3.78024	3.09339e-12	5.44618e-11	0.912088
ENSG00000118705	RPN2	+	1.89948	2.24925e-15	6.62763e-14	0.920879
ENSG00000122122	SASH3	+	2.86232	2.27613e-15	6.68932e-14	0.903297
ENSG00000122884	P4HA1	-	2.21799	2.03754e-10	2.60225e-09	0.907692
ENSG00000123609	NMI	-	2.27264	2.3125e-17	9.24124e-16	0.969231
ENSG00000125454	SLC25A19	-	2.00714	8.32642e-06	4.39117e-05	0.916484
ENSG00000125900	SIRPD	-	5.90417	3.01172e-09	3.10372e-08	0.907294
ENSG00000126264	HCST	+	2.42049	1.3232e-11	2.08599e-10	0.907692
ENSG00000129450	SIGLEC9	+	4.09095	6.43356e-27	9.92002e-25	0.916484
ENSG00000130592	LSP1	+	5.8101	4.41375e-32	1.09591e-29	0.925275
ENSG00000131446	MGAT1	-	2.95371	1.81353e-20	1.12988e-18	0.92967
ENSG00000131652	THOC6	+	1.77094	3.92513e-12	6.75899e-11	0.920879
ENSG00000131747	TOP2A	-	4.88753	5.94258e-16	1.91661e-14	0.912088
ENSG00000134215	VAV3	-	2.43933	2.48615e-09	2.60478e-08	0.934066
ENSG00000134690	CDCA8	+	2.44561	1.08358e-06	6.81384e-06	0.907692
ENSG00000134802	SLC43A3	-	3.67096	1.087e-22	9.50928e-21	0.912088
ENSG00000134910	STT3A	+	1.61389	1.93054e-12	3.55649e-11	0.925275
ENSG00000135047	CTSL	+	4.75886	1.46979e-14	3.80613e-13	0.920879
ENSG00000135218	CD36	+	4.76237	1.38853e-09	1.52184e-08	0.951648
ENSG00000135506	OS9	+	1.54193	4.7422e-19	2.4448e-17	0.942857
ENSG00000135605	TEC	-	3.98884	2.27954e-18	1.05881e-16	0.903297
ENSG00000136167	LCP1	-	3.93272	2.33221e-18	1.07735e-16	0.916484
ENSG00000136286	MYO1G	-	5.17103	9.04984e-17	3.29305e-15	0.907692
ENSG00000137767	SQOR	+	3.84751	5.00032e-30	1.06868e-27	0.942857
ENSG00000138180	CEP55	+	5.22521	4.64652e-16	1.52928e-14	0.916484
ENSG00000139083	ETV6	+	2.07325	1.30637e-21	9.69528e-20	0.916484
ENSG00000140988	RPS2	-	1.91241	1.34627e-17	5.59863e-16	0.903297
ENSG00000141506	PIK3R5	-	3.59579	1.79722e-18	8.48789e-17	0.907692
ENSG00000142347	MYO1F	-	2.58091	4.56852e-12	7.80717e-11	0.916484
ENSG00000143110	C1orf162	+	3.30369	2.38551e-21	1.69945e-19	0.951648
ENSG00000143119	CD53	+	3.0213	1.29732e-16	4.59683e-15	0.907692
ENSG00000143870	PDIA6	-	1.97397	9.31768e-14	2.12164e-12	0.925275
ENSG00000143891	GALM	+	3.17854	1.50353e-12	2.83164e-11	0.916484
ENSG00000146859	TMEM140	+	2.77494	7.61688e-12	1.24918e-10	0.938462
ENSG00000147443	DOK2	-	6.79133	3.84416e-29	7.46032e-27	0.907692
ENSG00000147614	ATP6V0D2	+	8.00381	1.58632e-12	2.97264e-11	0.903297
ENSG00000147872	PLIN2	-	5.73644	9.64884e-24	9.6189e-22	0.938462
ENSG00000148834	GSTO1	+	1.67035	2.7843e-07	1.98188e-06	0.92967
ENSG00000151062	CACNA2D4	-	2.82975	4.5213e-10	5.4202e-09	0.920879
ENSG00000152213	ARL11	+	2.80784	4.82499e-11	6.84293e-10	0.938462
ENSG00000153214	TMEM87B	+	1.55515	1.28221e-09	1.41588e-08	0.907692
ENSG00000159128	IFNGR2	+	1.99297	1.73052e-11	2.67198e-10	0.92967
ENSG00000159322	ADPGK	-	1.67126	6.86764e-09	6.66973e-08	0.912088
ENSG00000159399	HK2	+	2.50874	2.18594e-05	0.000105284	0.903297
ENSG00000160213	CSTB	-	3.19127	2.24564e-10	2.83479e-09	0.934066
ENSG00000160410	SHKBP1	+	2.44325	2.72214e-14	6.74404e-13	0.916484
ENSG00000160446	ZDHHC12	-	2.11818	3.49662e-12	6.09257e-11	0.92967
ENSG00000161944	ASGR2	-	3.05145	4.50924e-10	5.40916e-09	0.938462
ENSG00000162511	LAPTM5	-	3.27174	3.97011e-16	1.32249e-14	0.938462
ENSG00000163154	TNFAIP8L2	+	1.8825	7.35515e-07	4.78966e-06	0.903297
ENSG00000163191	S100A11	-	4.70419	3.51119e-46	2.823e-43	0.951648
ENSG00000163479	SSR2	-	1.89404	1.47362e-11	2.29949e-10	0.912088
ENSG00000165140	FBP1	-	4.48913	3.60884e-16	1.21136e-14	0.920879
ENSG00000166106	ADAMTS15	+	4.57232	1.43189e-25	1.81775e-23	0.964835
ENSG00000166803	PCLAF	-	3.06549	5.37815e-08	4.39413e-07	0.920879
ENSG00000168615	ADAM9	+	2.66687	1.11096e-16	3.98247e-15	0.907692
ENSG00000169241	SLC50A1	+	2.18932	8.2188e-16	2.5817e-14	0.951648
ENSG00000169403	PTAFR	-	2.84281	3.57002e-11	5.17615e-10	0.912088
ENSG00000169756	LIMS1	+	2.16879	1.12733e-24	1.2647e-22	0.907692
ENSG00000169919	GUSB	-	2.61013	1.40828e-11	2.20569e-10	0.916484
ENSG00000170312	CDK1	+	3.72112	2.78251e-13	5.8983e-12	0.903297
ENSG00000170909	OSCAR	-	3.63661	2.31891e-16	7.94169e-15	0.938462
ENSG00000171729	TMEM51	+	2.32143	8.6936e-11	1.1823e-09	0.920879
ENSG00000172725	CORO1B	-	1.63953	4.37323e-14	1.05257e-12	0.907692
ENSG00000175063	UBE2C	+	4.58878	1.86519e-11	2.8642e-10	0.907692
ENSG00000175538	KCNE3	-	3.26533	6.87443e-14	1.61317e-12	0.951648
ENSG00000175727	MLXIP	+	1.59735	2.75315e-08	2.38871e-07	0.912088
ENSG00000175938	ORAI3	+	1.54869	1.3019e-15	3.95701e-14	0.903297
ENSG00000179218	CALR	+	2.12248	2.0616e-14	5.22251e-13	0.903297
ENSG00000180198	RCC1	+	2.76777	1.09989e-14	2.91302e-13	0.925275
ENSG00000181381	DDX60L	-	2.42556	9.28844e-11	1.25657e-09	0.925275
ENSG00000182117	NOP10	-	2.30781	2.03252e-13	4.40809e-12	0.925275
ENSG00000184216	IRAK1	-	2.21873	8.64142e-18	3.7078e-16	0.916484
ENSG00000184661	CDCA2	+	3.79254	1.51077e-13	3.33217e-12	0.916484
ENSG00000184730	APOBR	+	4.17377	6.69622e-24	6.87288e-22	0.907692
ENSG00000185043	CIB1	-	1.61464	3.12972e-14	7.69732e-13	0.907692
ENSG00000186517	ARHGAP30	-	3.15045	1.08559e-19	6.1097e-18	0.916484
ENSG00000187474	FPR3	+	6.72855	2.64243e-40	1.46278e-37	0.907692
ENSG00000187840	EIF4EBP1	+	3.52498	2.67401e-16	9.06588e-15	0.912088
ENSG00000189057	FAM111B	+	4.56625	1.80627e-11	2.77878e-10	0.925275
ENSG00000197249	SERPINA1	-	3.7537	1.86523e-24	2.02524e-22	0.947253
ENSG00000197629	MPEG1	-	3.79682	1.04021e-15	3.21077e-14	0.92967
ENSG00000197635	DPP4	-	5.47374	1.40832e-16	4.95378e-15	0.903297
ENSG00000197930	ERO1A	-	1.64705	3.18564e-05	0.000147947	0.907692
ENSG00000198715	GLMP	-	2.84584	1.39027e-17	5.7745e-16	0.903297
ENSG00000198814	GK	+	2.21021	2.45637e-09	2.57438e-08	0.942857
ENSG00000198856	OSTC	+	2.7901	3.87828e-14	9.39467e-13	0.916484
ENSG00000204389	HSPA1A	+	2.64307	1.39975e-09	1.53314e-08	0.912088
ENSG00000204472	AIF1	+	2.07619	6.35566e-10	7.39806e-09	0.920879
ENSG00000204577	LILRB3	-	5.90422	3.71987e-33	1.06451e-30	0.938462
ENSG00000204634	TBC1D8	-	1.52853	4.41926e-06	2.4605e-05	0.912088
ENSG00000244038	DDOST	-	1.79004	2.94977e-14	7.26535e-13	0.934066
ENSG00000253958	CLDN23	+	4.30971	2.39819e-12	4.34219e-11	0.92967
ENSG00000254087	LYN	+	2.69664	2.92273e-14	7.20399e-13	0.925275
ENSG00000254827	SLC22A18AS	-	5.19387	1.37492e-09	1.50742e-08	0.912088
