# Supplementary material for: Transcriptome-wide Profiling of Cerebral Cavernous Malformations Patients Reveal Important Long noncoding RNA molecular signatures
Source: Sci Rep. 2019 Dec 3;9:18203. doi: 10.1038/s41598-019-54845-0 (PMC6890746; doi:10.1038/s41598-019-54845-0)
Supplement: Supplementary file 5 — <b>Supplementary data 4</b> [file 41598_2019_54845_MOESM5_ESM.xlsx]

## Sheet: Phenotype
Supplementary data 4. Gene functional enrichment analysis (Phenotype terms) of LBX2-AS1 and SMIM25 co-expressed PCGs.
Process~name	num_of_Genes	gene_group	percentage%	P-value	Genes
HP:0001744~Splenomegaly	20	299	6.68896	3.80754e-07	CALR; SLC7A7; NLRC4; CCR1; FERMT3; SLC17A5; TCIRG1; AGPAT2; NPC2; FUCA1; GAA; ERAP1; GLB1; GNS; GUSB; NCF2; NEU1; NOP10; TALDO1; TGFB1;
HP:0010729~Cherry_red_spot_of_the_macula	5	8	62.5	1.36908e-06	GLB1; HEXA; HEXB; NEU1; CTSA;
HP:0002240~Hepatomegaly	22	395	5.56962	1.82765e-06	SLC7A7; NLRC4; FERMT3; SLC17A5; TCIRG1; FBP1; AGPAT2; NPC2; FUCA1; GAA; GLB1; GNS; GUSB; SLC25A19; NCF2; NEU1; SERPINA1; FAM111B; NOP10; TALDO1; TGFB1; MOGS;
HP:0001922~Vacuolated_lymphocytes	4	8	50	3.24488e-05	SLC17A5; FUCA1; GLB1; NEU1;
HP:0000943~Dysostosis_multiplex	5	20	25	4.80301e-05	FUCA1; GNS; GUSB; NEU1; CTSA;
HP:0008430~Anterior_beaking_of_lumbar_vertebrae	3	4	75	0.000148362	FUCA1; GLB1; GUSB;
HP:0001433~Hepatosplenomegaly	6	52	11.5385	0.000378885	FERMT3; HEXB; UNC13D; CTSA; STXBP2; TALDO1;
HP:0002756~Pathologic_fracture	5	33	15.1515	0.000380731	PLOD3; TCIRG1; GK; CHEK2; TYROBP;
HP:0000280~Coarse_facial_features	10	157	6.36943	0.00046839	SLC17A5; FUCA1; GLA; GLB1; GNS; GUSB; HEXB; NEU1; NANS; CTSA;
HP:0000967~Petechiae	4	19	21.0526	0.000502947	FERMT3; ETV6; ETHE1; WAS;
HP:0012156~Hemophagocytosis	3	8	37.5	0.000665892	SLC7A7; UNC13D; STXBP2;
HP:0001945~Fever	10	166	6.0241	0.000705529	NLRC4; CCR1; FBP1; GAA; ERAP1; GLA; CHEK2; UNC13D; NCF2; WAS;
HP:0002680~J-shaped_sella_turcica	3	9	33.3333	0.00087704	PLOD3; SLC17A5; GUSB;
HP:0006510~Chronic_obstructive_pulmonary_disease	4	26	15.3846	0.00142147	GLA; NCF2; SERPINA1; WAS;
HP:0040301~Increased_urinary_glycerol	2	2	100	0.00159381	FBP1; GK;
HP:0005537~Decreased_mean_platelet_volume	2	2	100	0.00159381	FYB1; WAS;
HP:0008166~Decreased_beta-galactosidase_activity	2	2	100	0.00159381	GLB1; CTSA;
HP:0012745~Short_palpebral_fissure	6	72	8.33333	0.00182675	STAC3; MAFB; ORC1; SLC25A24; THOC6; MOGS;
HP:0000179~Thick_lower_lip_vermilion	7	101	6.93069	0.00209857	RNF135; FUCA1; GLA; GNS; NEU1; ORC1; NANS;
HP:0000007~Autosomal_recessive_inheritance	55	2221	2.47636	0.00230253	ADAM9; STAC3; PLOD3; SLC7A7; CD36; CENPE; TPP1; SAMHD1; CSTB; CTSD; DDOST; KIF14; FERMT3; SLC17A5; TCIRG1; FBP1; AGPAT2; NPC2; TDP2; FUCA1; FYB1; GAA; GLB1; GNS; GRN; GUSB; SLC25A19; HEXA; IFNGR2; CACNA2D4; IL10RA; STT3A; KCNE1; OSTM1; MYO7A; UNC13D; NCF2; NEU1; ORC1; SLC22A18; NANS; SERPINA1; CTSA; THOC6; SLC52A2; CEP55; NOP10; CEP152; STXBP2; TALDO1; ETHE1; PIK3R5; TYROBP; MOGS; ERGIC1;
HP:0001014~Angiokeratoma	2	3	66.6667	0.00262739	FUCA1; GLA;
HP:0001251~Ataxia	18	511	3.5225	0.00315606	TPP1; CCR1; CSTB; CTSD; SLC17A5; NPC2; TDP2; ERAP1; GLB1; GRN; HEXB; MYO7A; NEU1; NANS; SLC52A2; TGFB1; ETHE1; PIK3R5;
HP:0000737~Irritability	7	112	6.25	0.00361851	CCR1; SAMHD1; FBP1; ERAP1; GRN; SLC25A19; TYROBP;
HP:0002155~Hypertriglyceridemia	5	58	8.62069	0.00381413	FLII; AGPAT2; GK; UNC13D; STXBP2;
HP:0001287~Meningitis	5	58	8.62069	0.00381413	NLRC4; CCR1; ERAP1; NCF2; WAS;
HP:0004326~Cachexia	5	58	8.62069	0.00381413	CENPE; MAFB; SLC52A2; CEP152; TGFB1;
HP:0011002~Osteopetrosis	3	17	17.6471	0.00412166	FERMT3; TCIRG1; OSTM1;
HP:0100654~Retrobulbar_optic_neuritis	3	17	17.6471	0.00412166	NLRC4; CCR1; ERAP1;
HP:0001658~Myocardial_infarction	5	61	8.19672	0.00465958	CALR; CCR1; AGPAT2; ERAP1; GLA;
HP:0100820~Glomerulopathy	5	62	8.06452	0.00496879	CCR1; AGPAT2; ERAP1; GLA; WAS;
HP:0001982~Sea-blue_histiocytosis	2	5	40	0.00539809	NPC2; GLB1;
HP:0007272~Progressive_psychomotor_deterioration	2	5	40	0.00539809	GLB1; HEXB;
HP:0004387~Enterocolitis	2	5	40	0.00539809	NLRC4; IL10RA;
HP:0004333~Bone-marrow_foam_cells	2	5	40	0.00539809	NPC2; NEU1;
HP:0001789~Hydrops_fetalis	4	39	10.2564	0.00541312	SLC17A5; GUSB; NEU1; TALDO1;
HP:0001999~Abnormal_facial_shape	6	95	6.31579	0.00658589	RNF135; TDP2; GK; THOC6; TALDO1; TGFB1;
HP:0002007~Frontal_bossing	11	269	4.08922	0.00704569	NLRC4; TCIRG1; FLII; FUCA1; GK; GLB1; GNS; NEU1; ORC1; P4HB; TGFB1;
HP:0000900~Thickened_ribs	2	6	33.3333	0.0071193	GLB1; GNS;
HP:0008155~Mucopolysacchariduria	2	6	33.3333	0.0071193	FUCA1; GUSB;
HP:0001640~Cardiomegaly	5	68	7.35294	0.00713571	SLC17A5; FUCA1; GAA; HEXB; NEU1;
HP:0000581~Blepharophimosis	6	97	6.18557	0.00723117	STAC3; MAFB; ORC1; THOC6; CEP152; MOGS;
HP:0003281~Increased_serum_ferritin	3	22	13.6364	0.00782567	SLC7A7; NLRC4; STXBP2;
HP:0007807~Optic_nerve_compression	2	7	28.5714	0.00905412	TCIRG1; TGFB1;
HP:0100774~Hyperostosis	2	7	28.5714	0.00905412	TGFB1; WAS;
HP:0002380~Fasciculations	4	46	8.69565	0.00923451	GLA; GRN; HEXB; PFN1;
HP:0002094~Dyspnea	6	104	5.76923	0.0098509	FBP1; GAA; GLA; PFN1; SERPINA1; WAS;
HP:0000975~Hyperhidrosis	6	106	5.66038	0.0107093	NLRC4; CTSB; AGPAT2; FUCA1; HEXB; NOP10;
HP:0001903~Anemia	10	249	4.01606	0.0111594	SLC7A7; NLRC4; FERMT3; TCIRG1; ETV6; GLA; UNC13D; NOP10; TALDO1; TGFB1;
HP:0011276~Vascular_skin_abnormality	2	8	25	0.0111951	FUCA1; NEU1;
HP:0002074~Increased_neuronal_autofluorescent_lipopigment	2	8	25	0.0111951	TPP1; CTSD;
HP:0000388~Otitis_media	3	26	11.5385	0.0118452	TCIRG1; NCF2; WAS;
HP:0001369~Arthritis	5	79	6.32911	0.0126792	NLRC4; CCR1; ERAP1; GLA; WAS;
HP:0003202~Skeletal_muscle_atrophy	11	294	3.7415	0.0128306	STAC3; SLC7A7; MAFB; GLB1; SLC25A19; HEXB; NEU1; PFN1; FAM111B; SLC52A2; TGFB1;
HP:0001872~Abnormal_thrombocyte_morphology	2	9	22.2222	0.0135349	NLRC4; FERMT3;
HP:0100678~Premature_skin_wrinkling	2	9	22.2222	0.0135349	SLC25A24; TALDO1;
HP:0000340~Sloping_forehead	6	113	5.30973	0.0141308	CENPE; CTSD; KIF14; SLC25A19; CEP55; CEP152;
HP:0002788~Recurrent_upper_respiratory_tract_infections	3	28	10.7143	0.014224	GLB1; GNS; WAS;
HP:0004420~Arterial_thrombosis	3	28	10.7143	0.014224	CALR; CCR1; ERAP1;
HP:0001873~Thrombocytopenia	8	187	4.27807	0.0159243	SLC7A7; CD36; SAMHD1; ETV6; FYB1; NOP10; TALDO1; WAS;
HP:0002573~Hematochezia	2	10	20	0.0160665	IL10RA; WAS;
HP:0011875~Abnormal_platelet_morphology	2	10	20	0.0160665	CALR; WAS;
HP:0000757~Lack_of_insight	2	11	18.1818	0.0187829	GRN; TYROBP;
HP:0002757~Recurrent_fractures	6	123	4.87805	0.0202424	SLC7A7; TCIRG1; AGPAT2; P4HB; NOP10; MOGS;
HP:0000421~Epistaxis	4	60	6.66667	0.0213154	FERMT3; ETV6; FYB1; WAS;
HP:0008665~Clitoral_hypertrophy	4	60	6.66667	0.0213154	AGPAT2; ORC1; CEP152; TALDO1;
HP:0003621~Juvenile_onset	5	91	5.49451	0.0214351	TPP1; GLA; GLB1; NCF2; TGFB1;
HP:0000387~Absent_earlobe	2	12	16.6667	0.0216773	CENPE; CEP152;
HP:0007495~Prematurely_aged_appearance	3	35	8.57143	0.0245408	CENPE; SLC25A24; CEP152;
HP:0001063~Acrocyanosis	2	13	15.3846	0.0247433	CALR; FUCA1;
HP:0030223~Perseveration	2	13	15.3846	0.0247433	NPC2; GRN;
HP:0002039~Anorexia	4	64	6.25	0.0259708	CCR1; ERAP1; GLA; TGFB1;
HP:0000691~Microdontia	5	96	5.20833	0.0260143	MYO7A; ORC1; P4HB; SLC25A24; NOP10;
HP:0100584~Endocarditis	2	14	14.2857	0.0279744	CCR1; ERAP1;
HP:0001992~Organic_aciduria	2	14	14.2857	0.0279744	SLC25A19; SLC52A2;
HP:0002829~Arthralgia	6	134	4.47761	0.0288035	NLRC4; CCR1; MAFB; ERAP1; GLA; TYROBP;
HP:0002119~Ventriculomegaly	10	293	3.41297	0.0295107	RNF213; STAC3; KIF14; FLII; AGPAT2; GLB1; SLC25A19; NANS; CEP152; TYROBP;
HP:0003010~Prolonged_bleeding_time	3	38	7.89474	0.0299171	CALR; CD36; WAS;
HP:0002059~Cerebral_atrophy	7	174	4.02299	0.0309221	TPP1; CTSD; SLC17A5; FUCA1; GLB1; TYROBP; MOGS;
HP:0100796~Orchitis	2	15	13.3333	0.0313643	CCR1; ERAP1;
HP:0004375~Neoplasm_of_the_nervous_system	2	15	13.3333	0.0313643	CHEK2; TOP2A;
HP:0012732~Anorectal_anomaly	2	15	13.3333	0.0313643	MAFB; NOP10;
HP:0001733~Pancreatitis	4	69	5.7971	0.0325858	SLC7A7; CCR1; AGPAT2; ERAP1;
HP:0002321~Vertigo	4	69	5.7971	0.0325858	CCR1; ERAP1; GLA; MYO7A;
HP:0005775~Multiple_skeletal_anomalies	1	1	100	0.0327378	STAC3;
HP:0012308~Decreased_serum_complement_C9	1	1	100	0.0327378	C9;
HP:0025303~Episodic	1	1	100	0.0327378	NLRC4;
HP:0012593~Nephrotic_range_proteinuria	1	1	100	0.0327378	DDOST;
HP:0001785~Ankle_swelling	1	1	100	0.0327378	MAFB;
HP:0004618~Sandwich_appearance_of_vertebral_bodies	1	1	100	0.0327378	TCIRG1;
HP:0004630~Anterior_beaking_of_thoracic_vertebrae	1	1	100	0.0327378	FUCA1;
HP:0004558~Cervical_platyspondyly	1	1	100	0.0327378	FUCA1;
HP:0008436~Absent/hypoplastic_coccyx	1	1	100	0.0327378	FUCA1;
HP:0008182~Adrenocortical_hypoplasia	1	1	100	0.0327378	GK;
HP:0012702~Tenesmus	1	1	100	0.0327378	GLA;
HP:0005292~Intimal_thickening_in_the_coronary_arteries	1	1	100	0.0327378	GLB1;
HP:0003651~Foam_cells	1	1	100	0.0327378	GLB1;
HP:0008762~Repetitive_compulsive_behavior	1	1	100	0.0327378	GRN;
HP:0006119~Proximal_tapering_of_metacarpals	1	1	100	0.0327378	GUSB;
HP:0004607~Anterior_beaking_of_lower_thoracic_vertebrae	1	1	100	0.0327378	GUSB;
HP:0030328~Decreased_osteoclast_count	1	1	100	0.0327378	OSTM1;
HP:0012061~Urinary_excretion_of_sialylated_oligosaccharides	1	1	100	0.0327378	NEU1;
HP:0006591~Absent_glenoid_fossa	1	1	100	0.0327378	ORC1;
HP:0005472~Orbital_craniosynostosis	1	1	100	0.0327378	P4HB;
HP:0010940~Aplasia/Hypoplasia_of_the_nasal_bone	1	1	100	0.0327378	SLC25A24;
HP:0008038~Aplastic/hypoplastic_lacrimal_glands	1	1	100	0.0327378	SLC25A24;
HP:0030127~Endometriosis	1	1	100	0.0327378	THOC6;
HP:0012177~Abnormal_natural_killer_cell_physiology	1	1	100	0.0327378	STXBP2;
HP:0010903~Abnormality_of_glutamine_metabolism	1	1	100	0.0327378	TALDO1;
HP:0002963~Abnormal_delayed_hypersensitivity_skin_test	1	1	100	0.0327378	WAS;
HP:0002971~Absent_microvilli_on_the_surface_of_peripheral_blood_lymphocytes	1	1	100	0.0327378	WAS;
HP:0002848~Specific_anti-polysaccharide_antibody_deficiency	1	1	100	0.0327378	WAS;
HP:0001983~Reduced_lymphocyte_surface_expression_of_CD43	1	1	100	0.0327378	WAS;
HP:0040184~Oral_bleeding	1	1	100	0.0327378	WAS;
HP:0002652~Skeletal_dysplasia	5	103	4.85437	0.033408	NLRC4; NEU1; P4HB; CTSA; TYROBP;
HP:0010885~Aseptic_necrosis	3	40	7.5	0.0338175	CCR1; ERAP1; NOP10;
HP:0001250~Seizures	27	1101	2.45232	0.0338547	RNF213; CENPE; TPP1; CCR1; SAMHD1; DDOST; MAFB; SLC17A5; TCIRG1; FBP1; FLII; NPC2; TDP2; FUCA1; ERAP1; GK; GLA; GNS; HEXA; STT3A; NEU1; NANS; CTSA; SLC52A2; ETHE1; TYROBP; MOGS;
HP:0100326~Immunologic_hypersensitivity	2	16	12.5	0.034907	CCR1; ERAP1;
HP:0001371~Flexion_contracture	7	179	3.91061	0.0350708	STAC3; SAMHD1; AGPAT2; FUCA1; GNS; GUSB; SLC25A19;
HP:0004349~Reduced_bone_mineral_density	4	71	5.6338	0.0354828	NLRC4; TCIRG1; GLA; TYROBP;
HP:0002488~Acute_leukemia	3	41	7.31707	0.0358619	CALR; TYROBP; WAS;
HP:0002028~Chronic_diarrhea	3	41	7.31707	0.0358619	HEXB; ETHE1; WAS;
HP:0001760~Abnormality_of_the_foot	3	41	7.31707	0.0358619	SLC17A5; SLC25A24; TYROBP;
HP:0008066~Abnormal_blistering_of_the_skin	4	73	5.47945	0.0385243	CCR1; TCIRG1; ERAP1; NOP10;
HP:0001413~Micronodular_cirrhosis	2	17	11.7647	0.0385964	IGF2R; TALDO1;
HP:0000924~Abnormality_of_the_skeletal_system	2	17	11.7647	0.0385964	CALR; FYB1;
HP:0003758~Reduced_subcutaneous_adipose_tissue	2	17	11.7647	0.0385964	SLC25A24; TGFB1;
HP:0007957~Corneal_opacity	5	108	4.62963	0.0394139	FUCA1; GLA; GUSB; NEU1; CTSA;
HP:0001007~Hirsutism	4	74	5.40541	0.0400994	AGPAT2; GNS; GUSB; NANS;
HP:0001152~Saccadic_smooth_pursuit	2	18	11.1111	0.042427	TPP1; PIK3R5;
HP:0012125~Prostate_cancer	2	18	11.1111	0.042427	CHEK2; MSR1;
HP:0000586~Shallow_orbits	2	18	11.1111	0.042427	PLOD3; P4HB;
HP:0004440~Coronal_craniosynostosis	2	18	11.1111	0.042427	P4HB; SLC25A24;
HP:0002633~Vasculitis	3	45	6.66667	0.0446576	CCR1; ERAP1; WAS;
HP:0001876~Pancytopenia	3	45	6.66667	0.0446576	NLRC4; TCIRG1; TALDO1;
HP:0002167~Neurological_speech_impairment	5	113	4.42478	0.0460371	DDOST; FLII; NEU1; TGFB1; TYROBP;
HP:0000670~Carious_teeth	6	151	3.97351	0.0462047	TCIRG1; GLB1; MYO7A; THOC6; NOP10; TGFB1;
HP:0000524~Conjunctival_telangiectasia	2	19	10.5263	0.0463929	GLA; CTSA;
HP:0100614~Myositis	2	19	10.5263	0.0463929	CCR1; ERAP1;
HP:0002102~Pleuritis	2	19	10.5263	0.0463929	CCR1; ERAP1;
HP:0001637~Abnormal_myocardium_morphology	2	19	10.5263	0.0463929	CCR1; ERAP1;
HP:0000664~Synophrys	4	78	5.12821	0.0467615	FLII; GNS; NANS; TALDO1;
HP:0000112~Nephropathy	4	78	5.12821	0.0467615	MAFB; AGPAT2; GLA; WAS;
HP:0002208~Coarse_hair	3	46	6.52174	0.0470088	PLOD3; GNS; SLC25A24;
HP:0000926~Platyspondyly	4	79	5.06329	0.0485173	PLOD3; GLB1; GUSB; NANS;
HP:0006901~Impaired_thermal_sensitivity	1	2	50	0.0487038	HEXB;
HP:0030214~Hypersexuality	1	2	50	0.0487038	GRN;
HP:0040223~Pulmonary_hemorrhage	1	2	50	0.0487038	SLC7A7;
HP:0003463~Increased_extraneuronal_autofluorescent_lipopigment	1	2	50	0.0487038	TPP1;
HP:0007321~Deep_white_matter_hypodensities	1	2	50	0.0487038	SAMHD1;
HP:0009710~Chilblains	1	2	50	0.0487038	SAMHD1;
HP:0007064~Progressive_language_deterioration	1	2	50	0.0487038	GRN;
HP:0005458~Premature_closure_of_fontanelles	1	2	50	0.0487038	CTSD;
HP:0000542~Impaired_ocular_adduction	1	2	50	0.0487038	MAFB;
HP:0001473~Metatarsal_osteolysis	1	2	50	0.0487038	MAFB;
HP:0001225~Wrist_swelling	1	2	50	0.0487038	MAFB;
HP:0001495~Carpal_osteolysis	1	2	50	0.0487038	MAFB;
HP:0006234~Osteolysis_involving_tarsal_bones	1	2	50	0.0487038	MAFB;
HP:0001504~Metacarpal_osteolysis	1	2	50	0.0487038	MAFB;
HP:0006536~Obstructive_lung_disease	1	2	50	0.0487038	GLA;
HP:0011944~Small_vessel_vasculitis	1	2	50	0.0487038	WAS;
HP:0008555~Absent_vestibular_function	1	2	50	0.0487038	MYO7A;
HP:0002833~Cystic_angiomatosis_of_bone	1	2	50	0.0487038	AGPAT2;
HP:0003716~Generalized_muscular_appearance_from_birth	1	2	50	0.0487038	AGPAT2;
HP:0003809~Reduced_intrathoracic_adipose_tissue	1	2	50	0.0487038	AGPAT2;
HP:0003464~Abnormal_cholesterol_homeostasis	1	2	50	0.0487038	NPC2;
HP:0003349~Low_cholesterol_esterification_rates	1	2	50	0.0487038	NPC2;
HP:0003640~Foam_cells_in_visceral_organs_and_CNS	1	2	50	0.0487038	NPC2;
HP:0010471~Oligosacchariduria	1	2	50	0.0487038	FUCA1;
HP:0003725~Firm_muscles	1	2	50	0.0487038	GAA;
HP:0001223~Pointed_proximal_second_through_fifth_metacarpals	1	2	50	0.0487038	GLB1;
HP:0003277~Constricted_iliac_wings	1	2	50	0.0487038	GLB1;
HP:0000683~Grayish_enamel	1	2	50	0.0487038	GLB1;
HP:0003053~Epiphyseal_deformities_of_tubular_bones	1	2	50	0.0487038	GLB1;
HP:0012312~Monocytopenia	1	2	50	0.0487038	WAS;
HP:0005549~Congenital_neutropenia	1	2	50	0.0487038	WAS;
HP:0007313~Cerebral_degeneration	1	2	50	0.0487038	GLB1;
HP:0003495~GM2-ganglioside_accumulation	1	2	50	0.0487038	HEXA;
HP:0003653~Cellular_metachromasia	1	2	50	0.0487038	GNS;
HP:0012544~Elevated_aldolase_level	1	2	50	0.0487038	TGFB1;
HP:0007740~Long_eyelashes_in_irregular_rows	1	2	50	0.0487038	SLC25A24;
HP:0012697~Small_basal_ganglia	1	2	50	0.0487038	NANS;
HP:0003461~Increased_urinary_O-linked_sialopeptides	1	2	50	0.0487038	NEU1;
HP:0001913~Granulocytopenia	1	2	50	0.0487038	UNC13D;
HP:0000911~Flat_glenoid_fossa	1	2	50	0.0487038	ORC1;
HP:0006743~Embryonal_rhabdomyosarcoma	1	2	50	0.0487038	SLC22A18;
HP:0005310~Large_vessel_vasculitis	1	2	50	0.0487038	WAS;
HP:0005558~Chronic_leukemia	1	2	50	0.0487038	WAS;
HP:0002206~Pulmonary_fibrosis	3	47	6.38298	0.04942	DPP9; NOP10; TGFB1;
HP:0004936~Venous_thrombosis	3	47	6.38298	0.04942	CALR; CCR1; ERAP1;

## Sheet: GOBP
Supplementary data 4. Gene functional enrichment analysis (Gene ontology, Biological functions) of LBX2-AS1 and SMIM25 co-expressed PCGs.
Process~name	num_of_Genes	gene_group	percentage%	P-value	Genes
GO:0043312~neutrophil degranulation	49	481	10.1871	5.10036e-13	AGPAT2; ARPC5; TYROBP; TOM1; LILRB3; STK10; BRI3; SERPINA1; FUCA1; CSTB; GLA; CTSD; ANXA2; HEXB; CTSB; GUSB; CD63; HSPA1A; GAA; CTSA; ITGAM; LAMP1; IGF2R; GNS; GLB1; CD36; HSPA6; CD53; PTAFR; GRN; PTPN6; FCER1G; S100A11; DDOST; ALDH3B1; NPC2; FABP5; BST1; TCIRG1; COTL1; STXBP2; UNC13D; OSCAR; NEU1; FUCA2; RETN; CTSZ; BIN2; SIGLEC9;
GO:0006687~glycosphingolipid metabolic process	7	34	20.5882	4.33026e-06	GLA; HEXA; HEXB; CTSA; GLB1; BAX; NEU1;
GO:0018279~protein N-linked glycosylation via asparagine	6	25	24	1.0013e-05	RPN1; RPN2; ASGR2; DDOST; STT3A; OSTC;
GO:0048678~response to axon injury	6	28	21.4286	1.75441e-05	CDK1; LYN; LGALS1; AIF1; BAX; P2RX4;
GO:0043304~regulation of mast cell degranulation	4	9	44.4444	4.6262e-05	FES; LYN; STXBP2; UNC13D;
GO:0046598~positive regulation of viral entry into host cell	4	9	44.4444	4.6262e-05	LGALS9; TRIM38; P4HB; LGALS1;
GO:0042340~keratan sulfate catabolic process	4	12	33.3333	0.000113235	HEXA; HEXB; GNS; GLB1;
GO:0035722~interleukin-12-mediated signaling pathway	6	46	13.0435	0.000207014	P4HB; ANXA2; LCP1; TALDO1; CAPZA1; GSTO1;
GO:1902262~apoptotic process involved in blood vessel morphogenesis	3	5	60	0.000234479	SPI1; BAX; BAK1;
GO:0030316~osteoclast differentiation	5	30	16.6667	0.000256394	TYROBP; TGFB1; FCER1G; OSTM1; OSCAR;
GO:0051092~positive regulation of NF-kappaB transcription factor activity	10	146	6.84932	0.000272247	LGALS9; TRIM38; TGFB1; HSPA1A; CD36; IRAK1; TRADD; CIB1; NLRC4; RIPK3;
GO:0030214~hyaluronan catabolic process	4	16	25	0.000286135	TGFB1; HEXA; HEXB; GUSB;
GO:0019886~antigen processing and presentation of exogenous peptide antigen via MHC class II	8	98	8.16327	0.000373939	SEC31A; SEC24A; CTSD; CTSL; CAPZA1; CENPE; LGMN; FCER1G;
GO:0016139~glycoside catabolic process	3	7	42.8571	0.000490262	FUCA1; FUCA2; GLA;
GO:0051603~proteolysis involved in cellular protein catabolic process	5	39	12.8205	0.000759894	CTSL; CTSB; LGMN; CTSA; CTSZ;
GO:0032753~positive regulation of interleukin-4 production	4	22	18.1818	0.000816693	LGALS9; SASH3; FCER1G; HAVCR2;
GO:0006487~protein N-linked glycosylation	5	40	12.5	0.000843477	KCNE1; DDOST; MOGS; RPN2; MGAT1;
GO:0043497~regulation of protein heterodimerization activity	3	9	33.3333	0.00087704	CD36; BAX; BAK1;
GO:0046718~viral entry into host cell	7	87	8.04598	0.000936375	CDK1; CTSB; HSPA1A; LAMP1; DPP4; TNFRSF14; SLC52A2;
GO:0007229~integrin-mediated signaling pathway	7	89	7.86517	0.00106034	TYROBP; ITGAM; FCER1G; TEC; ADAM9; FERMT3; VAV3;
GO:0034620~cellular response to unfolded protein	4	24	16.6667	0.00108988	HSPA1A; BAX; BAK1; HSPA6;
GO:1900182~positive regulation of protein localization to nucleus	4	24	16.6667	0.00108988	TGFB1; CDK1; DTX3L; GTSE1;
GO:0006027~glycosaminoglycan catabolic process	4	25	16	0.00124799	FUCA1; GUSB; GNS; GLB1;
GO:0051301~cell division	15	354	4.23729	0.00128145	UBE2C; AURKA; CHEK2; CDK1; RCC1; CENPE; KIF14; CDCA8; CDCA2; BORA; CIB1; TUBA1C; REEP4; TIMELESS; TACC3;
GO:0002352~B cell negative selection	2	2	100	0.00159381	BAX; BAK1;
GO:0002431~Fc receptor mediated stimulatory signaling pathway	2	2	100	0.00159381	LYN; FCER1G;
GO:0002519~natural killer cell tolerance induction	2	2	100	0.00159381	LGALS9; HAVCR2;
GO:0046185~aldehyde catabolic process	2	2	100	0.00159381	AKR1A1; ALDH3B1;
GO:0070813~hydrogen sulfide metabolic process	2	2	100	0.00159381	ETHE1; SQOR;
GO:0002474~antigen processing and presentation of peptide antigen via MHC class I	4	29	13.7931	0.0020417	SEC31A; SEC24A; CALR; ERAP1;
GO:0007035~vacuolar acidification	3	13	23.0769	0.00212586	ATP6V0E1; TCIRG1; ATP6V0D2;
GO:0009311~oligosaccharide metabolic process	3	13	23.0769	0.00212586	GLA; MOGS; ST8SIA4;
GO:0045088~regulation of innate immune response	3	13	23.0769	0.00212586	RNF135; ERAP1; SAMHD1;
GO:0031295~T cell costimulation	5	51	9.80392	0.00227577	LYN; LGALS1; DPP4; PTPN6; TNFRSF14;
GO:0030168~platelet activation	7	104	6.73077	0.00245173	LYN; PTPN6; FCER1G; GNA15; PIK3R6; PIK3R5; VAV3;
GO:0006974~cellular response to DNA damage stimulus	11	233	4.72103	0.00252519	POLQ; CHEK2; LYN; TOP2A; PCLAF; DTX3L; NABP1; CIB1; VAV3; TIMELESS; SAMHD1;
GO:0033630~positive regulation of cell adhesion mediated by integrin	3	14	21.4286	0.00255008	PTPN6; ADAM9; CIB1;
GO:0002513~tolerance induction to self antigen	2	3	66.6667	0.00262739	TGFB1; LYN;
GO:0009056~catabolic process	2	3	66.6667	0.00262739	TMEM150A; PTER;
GO:0033632~regulation of cell-cell adhesion mediated by integrin	2	3	66.6667	0.00262739	DPP4; FERMT3;
GO:0034381~plasma lipoprotein particle clearance	2	3	66.6667	0.00262739	CD36; MSR1;
GO:0048597~post-embryonic camera-type eye morphogenesis	2	3	66.6667	0.00262739	BAX; BAK1;
GO:0090022~regulation of neutrophil chemotaxis	2	3	66.6667	0.00262739	MPP1; BST1;
GO:1901666~positive regulation of NAD+ ADP-ribosyltransferase activity	2	3	66.6667	0.00262739	TGFB1; DTX3L;
GO:2000670~positive regulation of dendritic cell apoptotic process	2	3	66.6667	0.00262739	LGALS9; LYN;
GO:2001204~regulation of osteoclast development	2	3	66.6667	0.00262739	TYROBP; SIGLEC15;
GO:0031663~lipopolysaccharide-mediated signaling pathway	4	32	12.5	0.0028274	TGFB1; LYN; PTAFR; IRAK1;
GO:0038083~peptidyl-tyrosine autophosphorylation	4	33	12.1212	0.00312949	TEC; SLA; TXK; LYN;
GO:0006006~glucose metabolic process	5	56	8.92857	0.00331548	GAA; AKR1A1; FABP5; GALM; ADPGK;
GO:0006977~DNA damage response, signal transduction by p53 class mediator resulting in cell cycle arrest	5	56	8.92857	0.00331548	AURKA; CHEK2; CDK1; BAX; GTSE1;
GO:0051260~protein homooligomerization	10	208	4.80769	0.00345471	POLQ; C9; FCER1G; BAX; IKBKE; RNF213; SHKBP1; P2RX4; NLRC4; RIPK3;
GO:0034162~toll-like receptor 9 signaling pathway	3	16	18.75	0.00354633	IRAK1; HAVCR2; UNC93B1;
GO:0007040~lysosome organization	4	35	11.4286	0.00379825	TPP1; HEXB; GAA; MYO7A;
GO:0010543~regulation of platelet activation	2	4	50	0.00389817	TEC; FCER1G;
GO:0010716~negative regulation of extracellular matrix disassembly	2	4	50	0.00389817	TGFB1; DPP4;
GO:0034154~toll-like receptor 7 signaling pathway	2	4	50	0.00389817	HAVCR2; UNC93B1;
GO:0038094~Fc-gamma receptor signaling pathway	2	4	50	0.00389817	FCGRT; FCER1G;
GO:0043315~positive regulation of neutrophil degranulation	2	4	50	0.00389817	ITGAM; PTAFR;
GO:0071672~negative regulation of smooth muscle cell chemotaxis	2	4	50	0.00389817	AIF1; CORO1B;
GO:0010629~negative regulation of gene expression	9	178	5.05618	0.0039713	LGALS9; TGFB1; MSR1; CCR1; AIF1; BAK1; PARP14; HAVCR2; LGMN;
GO:0034142~toll-like receptor 4 signaling pathway	3	17	17.6471	0.00412166	LGALS9; ITGAM; IRAK1;
GO:1900026~positive regulation of substrate adhesion-dependent cell spreading	4	36	11.1111	0.00416629	CALR; LIMS1; UNC13D; CIB1;
GO:0090026~positive regulation of monocyte chemotaxis	3	18	16.6667	0.00475046	CCR1; AIF1; LGMN;
GO:1901379~regulation of potassium ion transmembrane transport	3	18	16.6667	0.00475046	CD63; KCNE1; KCNE3;
GO:0006302~double-strand break repair	5	62	8.06452	0.00496879	POLQ; TDP2; CHEK2; DTX3L; CIB1;
GO:0031536~positive regulation of exit from mitosis	2	5	40	0.00539809	UBE2C; TGFB1;
GO:0070242~thymocyte apoptotic process	2	5	40	0.00539809	BAX; BAK1;
GO:1900103~positive regulation of endoplasmic reticulum unfolded protein response	2	5	40	0.00539809	BAX; BAK1;
GO:0002224~toll-like receptor signaling pathway	4	39	10.2564	0.00541312	CD36; IRAK1; MAPKAPK3; UNC93B1;
GO:0007080~mitotic metaphase plate congression	4	39	10.2564	0.00541312	CENPE; KIF14; CEP55; CDCA8;
GO:0019915~lipid storage	3	19	15.7895	0.00543407	HEXB; CD36; PLIN2;
GO:0002576~platelet degranulation	7	124	5.64516	0.00610507	SERPINA1; TGFB1; LYN; CD63; CD36; STXBP2; FERMT3;
GO:0006629~lipid metabolic process	7	126	5.55556	0.00661955	TPP1; APOC1; CD36; ALDH3B1; LACTB; FABP5; NR1H3;
GO:0031100~animal organ regeneration	4	42	9.52381	0.00688736	CDK1; IGF2R; LCP1; BAK1;
GO:0001782~B cell homeostasis	3	21	14.2857	0.0069706	LYN; BAX; BAK1;
GO:0030301~cholesterol transport	3	21	14.2857	0.0069706	CD36; MSR1; NPC2;
GO:0006689~ganglioside catabolic process	2	6	33.3333	0.0071193	HEXB; NEU1;
GO:0010941~regulation of cell death	2	6	33.3333	0.0071193	HSPA1A; SLC25A24;
GO:0034134~toll-like receptor 2 signaling pathway	2	6	33.3333	0.0071193	LGALS9; IRAK1;
GO:0034447~very-low-density lipoprotein particle clearance	2	6	33.3333	0.0071193	APOC1; APOBR;
GO:0070221~sulfide oxidation, using sulfide:quinone oxidoreductase	2	6	33.3333	0.0071193	ETHE1; SQOR;
GO:0070370~cellular heat acclimation	2	6	33.3333	0.0071193	HSPA1A; HSPA6;
GO:2001200~positive regulation of dendritic cell differentiation	2	6	33.3333	0.0071193	LGALS9; LGALS1;
GO:0046777~protein autophosphorylation	8	162	4.93827	0.00736808	AURKA; STK10; CHEK2; FES; LYN; TXK; IRAK1; RIPK3;
GO:0097191~extrinsic apoptotic signaling pathway	4	43	9.30233	0.00743215	TGFB1; BAX; TRADD; CIB1;
GO:0006886~intracellular protein transport	12	315	3.80952	0.0084117	TOM1; SEC24A; CTSA; KDELR1; MYO7A; UNC93B1; ARL11; TBC1D2; SEC31A; RAB32; TMED9; TBC1D8;
GO:0008630~intrinsic apoptotic signaling pathway in response to DNA damage	4	45	8.88889	0.00860518	CHEK2; IKBKE; BAX; BAK1;
GO:0038096~Fc-gamma receptor signaling pathway involved in phagocytosis	7	133	5.26316	0.00867624	MYO1G; ARPC1B; ARPC3; ARPC5; LYN; WAS; VAV3;
GO:0006509~membrane protein ectodomain proteolysis	3	23	13.0435	0.00873988	ADAM9; HM13; ERAP1;
GO:0001783~B cell apoptotic process	2	7	28.5714	0.00905412	BAX; BAK1;
GO:0006004~fucose metabolic process	2	7	28.5714	0.00905412	FUCA1; FUCA2;
GO:0008635~activation of cysteine-type endopeptidase activity involved in apoptotic process by cytochrome c	2	7	28.5714	0.00905412	BAX; BAK1;
GO:0010886~positive regulation of cholesterol storage	2	7	28.5714	0.00905412	CD36; MSR1;
GO:0034616~response to laminar fluid shear stress	2	7	28.5714	0.00905412	TGFB1; ADAM9;
GO:0043496~regulation of protein homodimerization activity	2	7	28.5714	0.00905412	BAX; BAK1;
GO:0045646~regulation of erythrocyte differentiation	2	7	28.5714	0.00905412	LYN; SPI1;
GO:0060336~negative regulation of interferon-gamma-mediated signaling pathway	2	7	28.5714	0.00905412	NR1H3; PARP14;
GO:0071447~cellular response to hydroperoxide	2	7	28.5714	0.00905412	CD36; AIF1;
GO:1901387~positive regulation of voltage-gated calcium channel activity	2	7	28.5714	0.00905412	STAC3; KCNE3;
GO:1902260~negative regulation of delayed rectifier potassium channel activity	2	7	28.5714	0.00905412	KCNE1; KCNE3;
GO:1903896~positive regulation of IRE1-mediated unfolded protein response	2	7	28.5714	0.00905412	BAX; BAK1;
GO:2000510~positive regulation of dendritic cell chemotaxis	2	7	28.5714	0.00905412	LGALS9; CALR;
GO:0014070~response to organic cyclic compound	4	46	8.69565	0.00923451	CDK1; LYN; BAK1; PLIN2;
GO:0032760~positive regulation of tumor necrosis factor production	4	46	8.69565	0.00923451	SASH3; CD36; PTAFR; FCER1G;
GO:0043123~positive regulation of I-kappaB kinase/NF-kappaB signaling	8	169	4.73373	0.00928912	LGALS9; TRIM38; LGALS1; CD36; IRAK1; IKBKE; TRADD; SLC20A1;
GO:0034314~Arp2/3 complex-mediated actin nucleation	3	24	12.5	0.00971407	ARPC1B; ARPC3; ARPC5;
GO:0019221~cytokine-mediated signaling pathway	11	282	3.90071	0.00972137	TGFB1; ITGAM; CD36; PTAFR; PTPN6; CCR1; STAT6; TEC; IL10RA; IRAK1; IFNGR2;
GO:0007166~cell surface receptor signaling pathway	10	244	4.09836	0.00982454	DOK2; LILRB3; TDP2; ASGR2; CCR1; IFNGR2; TNFRSF14; SIGLEC9; CD53; CD63;
GO:0042752~regulation of circadian rhythm	4	48	8.33333	0.0105814	TOP2A; NR1H3; OPN3; TIMELESS;
GO:0002281~macrophage activation involved in immune response	2	8	25	0.0111951	TYROBP; HAVCR2;
GO:0006002~fructose 6-phosphate metabolic process	2	8	25	0.0111951	FBP1; TALDO1;
GO:0018401~peptidyl-proline hydroxylation to 4-hydroxy-L-proline	2	8	25	0.0111951	P4HB; P4HA1;
GO:0032471~negative regulation of endoplasmic reticulum calcium ion concentration	2	8	25	0.0111951	BAX; BAK1;
GO:0034340~response to type I interferon	2	8	25	0.0111951	SHMT2; IKBKE;
GO:0050702~interleukin-1 beta secretion	2	8	25	0.0111951	CD36; NLRC4;
GO:1990000~amyloid fibril formation	2	8	25	0.0111951	CD36; RIPK3;
GO:0051056~regulation of small GTPase mediated signal transduction	7	141	4.96454	0.011562	ARHGAP25; ARHGAP4; ARHGAP11A; ARHGAP30; ARHGAP18; GMIP; VAV3;
GO:0051928~positive regulation of calcium ion transport	3	26	11.5385	0.0118452	CCR1; P2RX4; ANXA2;
GO:1901224~positive regulation of NIK/NF-kappaB signaling	4	50	8	0.012049	LGALS9; CALR; LIMS1; HAVCR2;
GO:0006911~phagocytosis, engulfment	6	109	5.50459	0.0120942	ITGAM; MSR1; FCER1G; ARHGAP25; AIF1; BIN2;
GO:0016477~cell migration	8	179	4.46927	0.0126511	ARPC5; TGFB1; CDK1; CD63; LCP1; ADAM9; CORO1B; LIMD1;
GO:0048013~ephrin receptor signaling pathway	5	79	6.32911	0.0126792	ARPC1B; ARPC3; ARPC5; LYN; VAV3;
GO:0002262~myeloid cell homeostasis	2	9	22.2222	0.0135349	BAX; BAK1;
GO:0006621~protein retention in ER lumen	2	9	22.2222	0.0135349	KDELR1; OS9;
GO:0009651~response to salt stress	2	9	22.2222	0.0135349	KMO; BAX;
GO:0022417~protein maturation by protein folding	2	9	22.2222	0.0135349	CALR; ERO1A;
GO:0051639~actin filament network formation	2	9	22.2222	0.0135349	ARPC5; LCP1;
GO:1901030~positive regulation of mitochondrial outer membrane permeabilization involved in apoptotic signaling pathway	2	9	22.2222	0.0135349	BAX; BAK1;
GO:0045070~positive regulation of viral genome replication	3	28	10.7143	0.014224	TRIM38; TOP2A; PABPC1;
GO:0035646~endosome to melanosome transport	2	10	20	0.0160665	CD63; RAB32;
GO:0043551~regulation of phosphatidylinositol 3-kinase activity	2	10	20	0.0160665	PIK3R6; PIK3R5;
GO:0060068~vagina development	2	10	20	0.0160665	BAX; BAK1;
GO:2001028~positive regulation of endothelial cell chemotaxis	2	10	20	0.0160665	LGMN; P2RX4;
GO:0015991~ATP hydrolysis coupled proton transport	3	30	10	0.0168541	ATP6V0E1; TCIRG1; ATP6V0D2;
GO:0043552~positive regulation of phosphatidylinositol 3-kinase activity	3	30	10	0.0168541	TGFB1; LYN; VAV3;
GO:0006935~chemotaxis	6	119	5.04202	0.017616	LGALS9; PTAFR; CCR1; CMTM7; CMKLR1; FES;
GO:0097190~apoptotic signaling pathway	4	57	7.01754	0.0181867	BAX; BAK1; P2RX4; RIPK3;
GO:0051085~chaperone cofactor-dependent protein refolding	3	31	9.67742	0.018264	ERO1A; HSPA1A; HSPA6;
GO:0009313~oligosaccharide catabolic process	2	11	18.1818	0.0187829	HEXB; NEU1;
GO:0034138~toll-like receptor 3 signaling pathway	2	11	18.1818	0.0187829	HAVCR2; UNC93B1;
GO:0034379~very-low-density lipoprotein particle assembly	2	11	18.1818	0.0187829	APOC1; P4HB;
GO:0097242~amyloid-beta clearance	2	11	18.1818	0.0187829	ITGAM; MSR1;
GO:0043406~positive regulation of MAP kinase activity	4	58	6.89655	0.0191955	TGFB1; PIK3R6; PIK3R5; IRAK1;
GO:0070059~intrinsic apoptotic signaling pathway in response to endoplasmic reticulum stress	3	32	9.375	0.0197376	BAX; BAK1; ERO1A;
GO:0006464~cellular protein modification process	5	89	5.61798	0.0197616	RPN1; RPN2; ST8SIA4; ERO1A; RIPK3;
GO:0002244~hematopoietic progenitor cell differentiation	4	59	6.77966	0.0202383	TGFB1; TOP2A; PTPN6; ARL11;
GO:0006968~cellular defense response	4	59	6.77966	0.0202383	TYROBP; NCF2; LSP1; TCIRG1;
GO:0034605~cellular response to heat	4	59	6.77966	0.0202383	LYN; HSPA1A; HSPA6; IRAK1;
GO:0042127~regulation of cell proliferation	6	123	4.87805	0.0202424	FES; STAT6; CIB1; TIMELESS; SLA; TGFB1;
GO:0006641~triglyceride metabolic process	3	33	9.09091	0.0212749	APOC1; GK; APOBR;
GO:0006888~ER to Golgi vesicle-mediated transport	8	198	4.0404	0.0213705	SEC31A; SEC24A; SERPINA1; KDELR1; CAPZA1; ERGIC1; TMED9; CTSZ;
GO:0010524~positive regulation of calcium ion transport into cytosol	2	12	16.6667	0.0216773	BAK1; P2RX4;
GO:0032801~receptor catabolic process	2	12	16.6667	0.0216773	TGFB1; LGMN;
GO:0050848~regulation of calcium-mediated signaling	2	12	16.6667	0.0216773	BST1; CMKLR1;
GO:1904469~positive regulation of tumor necrosis factor secretion	2	12	16.6667	0.0216773	LGALS9; HAVCR2;
GO:0032956~regulation of actin cytoskeleton organization	4	61	6.55738	0.0224269	BST1; SIGLEC15; ARHGAP18; CELSR1;
GO:0002430~complement receptor mediated signaling pathway	2	13	15.3846	0.0247433	FPR3; CMKLR1;
GO:0051279~regulation of release of sequestered calcium ion into cytosol	2	13	15.3846	0.0247433	LYN; PTPN6;
GO:0090110~cargo loading into COPII-coated vesicle	2	13	15.3846	0.0247433	SEC31A; SEC24A;
GO:0097067~cellular response to thyroid hormone stimulus	2	13	15.3846	0.0247433	CTSL; CTSB;
GO:0097202~activation of cysteine-type endopeptidase activity	2	13	15.3846	0.0247433	BAK1; LGMN;
GO:2000045~regulation of G1/S transition of mitotic cell cycle	2	13	15.3846	0.0247433	PTPN6; KIF14;
GO:0048010~vascular endothelial growth factor receptor signaling pathway	4	63	6.34921	0.0247544	NRP2; NCF2; MAPKAPK3; VAV3;
GO:0048208~COPII vesicle coating	4	63	6.34921	0.0247544	SEC31A; SEC24A; SERPINA1; CTSZ;
GO:0033572~transferrin transport	3	36	8.33333	0.0262694	ATP6V0E1; TCIRG1; ATP6V0D2;
GO:0007596~blood coagulation	7	168	4.16667	0.0263961	SERPINA1; LYN; CD36; FCER1G; WAS; CAPZA1; P2RX4;
GO:0010248~establishment or maintenance of transmembrane electrochemical gradient	2	14	14.2857	0.0279744	BAX; BAK1;
GO:0030207~chondroitin sulfate catabolic process	2	14	14.2857	0.0279744	HEXA; HEXB;
GO:0031293~membrane protein intracellular domain proteolysis	2	14	14.2857	0.0279744	TGFB1; HM13;
GO:0042953~lipoprotein transport	2	14	14.2857	0.0279744	CD36; MSR1;
GO:0043171~peptide catabolic process	2	14	14.2857	0.0279744	TPP1; ERAP1;
GO:2000406~positive regulation of T cell migration	2	14	14.2857	0.0279744	AIF1; TMEM102;
GO:0030574~collagen catabolic process	3	37	8.10811	0.0280615	CTSD; CTSL; CTSB;
GO:0031145~anaphase-promoting complex-dependent catabolic process	3	37	8.10811	0.0280615	UBE2C; AURKA; CDK1;
GO:0045429~positive regulation of nitric oxide biosynthetic process	3	37	8.10811	0.0280615	CD36; AIF1; P2RX4;
GO:0030855~epithelial cell differentiation	4	66	6.06061	0.0285097	TPP1; CDK1; CTSB; PTER;
GO:0045184~establishment of protein localization	3	38	7.89474	0.0299171	LIMS1; KIF14; CEP55;
GO:0006468~protein phosphorylation	14	470	2.97872	0.0307483	AURKA; FYB1; STK10; CHEK2; TGFB1; CDK1; FES; LYN; TEC; TXK; IRAK1; IKBKE; RPS6KA1; HCST;
GO:0007059~chromosome segregation	4	68	5.88235	0.0311912	TOP2A; RCC1; CENPE; CDCA2;
GO:0032469~endoplasmic reticulum calcium ion homeostasis	2	15	13.3333	0.0313643	BAX; BAK1;
GO:0007088~regulation of mitotic nuclear division	3	39	7.69231	0.0318358	RCC1; MKI67; BORA;
GO:0050714~positive regulation of protein secretion	3	39	7.69231	0.0318358	SEC24A; TGFB1; ADAM9;
GO:0000821~regulation of arginine metabolic process	1	1	100	0.0327378	SLC7A7;
GO:0001777~T cell homeostatic proliferation	1	1	100	0.0327378	BAX;
GO:0001906~cell killing	1	1	100	0.0327378	C9;
GO:0001909~leukocyte mediated cytotoxicity	1	1	100	0.0327378	STXBP2;
GO:0002416~IgG immunoglobulin transcytosis in epithelial cells mediated by FcRn immunoglobulin receptor	1	1	100	0.0327378	FCGRT;
GO:0002432~granuloma formation	1	1	100	0.0327378	UNC13D;
GO:0002460~adaptive immune response based on somatic recombination of immune receptors built from immunoglobulin superfamily domains	1	1	100	0.0327378	TGFB1;
GO:0002502~peptide antigen assembly with MHC class I protein complex	1	1	100	0.0327378	CALR;
GO:0002625~regulation of T cell antigen processing and presentation	1	1	100	0.0327378	WAS;
GO:0002652~regulation of tolerance induction dependent upon immune response	1	1	100	0.0327378	HAVCR2;
GO:0002691~regulation of cellular extravasation	1	1	100	0.0327378	BST1;
GO:0003032~detection of oxygen	1	1	100	0.0327378	CYB5R4;
GO:0005985~sucrose metabolic process	1	1	100	0.0327378	GAA;
GO:0006049~UDP-N-acetylglucosamine catabolic process	1	1	100	0.0327378	MGAT1;
GO:0006055~CMP-N-acetylneuraminate biosynthetic process	1	1	100	0.0327378	NANS;
GO:0006991~response to sterol depletion	1	1	100	0.0327378	LYN;
GO:0007344~pronuclear fusion	1	1	100	0.0327378	CDK1;
GO:0008049~male courtship behavior	1	1	100	0.0327378	HEXB;
GO:0009583~detection of light stimulus	1	1	100	0.0327378	OPN3;
GO:0009817~defense response to fungus, incompatible interaction	1	1	100	0.0327378	TGFB1;
GO:0010260~animal organ senescence	1	1	100	0.0327378	ERO1A;
GO:0010900~negative regulation of phosphatidylcholine catabolic process	1	1	100	0.0327378	APOC1;
GO:0014038~regulation of Schwann cell differentiation	1	1	100	0.0327378	CDK1;
GO:0014739~positive regulation of muscle hyperplasia	1	1	100	0.0327378	AIF1;
GO:0014810~positive regulation of skeletal muscle contraction by regulation of release of sequestered calcium ion	1	1	100	0.0327378	GSTO1;
GO:0015761~mannose transmembrane transport	1	1	100	0.0327378	M6PR;
GO:0019747~regulation of isoprenoid metabolic process	1	1	100	0.0327378	NPC2;
GO:0021571~rhombomere 5 development	1	1	100	0.0327378	MAFB;
GO:0021572~rhombomere 6 development	1	1	100	0.0327378	MAFB;
GO:0021685~cerebellar granular layer structural organization	1	1	100	0.0327378	KIF14;
GO:0030302~deoxynucleotide transport	1	1	100	0.0327378	SLC25A19;
GO:0031392~regulation of prostaglandin biosynthetic process	1	1	100	0.0327378	FABP5;
GO:0032667~regulation of interleukin-23 production	1	1	100	0.0327378	TGFB1;
GO:0032673~regulation of interleukin-4 production	1	1	100	0.0327378	LGALS9;
GO:0032712~negative regulation of interleukin-3 production	1	1	100	0.0327378	HAVCR2;
GO:0032976~release of matrix enzymes from mitochondria	1	1	100	0.0327378	BAX;
GO:0033026~negative regulation of mast cell apoptotic process	1	1	100	0.0327378	FCER1G;
GO:0034120~positive regulation of erythrocyte aggregation	1	1	100	0.0327378	LGALS1;
GO:0034369~plasma lipoprotein particle remodeling	1	1	100	0.0327378	APOC1;
GO:0042840~D-glucuronate catabolic process	1	1	100	0.0327378	AKR1A1;
GO:0042946~glucoside transport	1	1	100	0.0327378	SLC50A1;
GO:0043181~vacuolar sequestering	1	1	100	0.0327378	GAA;
GO:0044027~hypermethylation of CpG island	1	1	100	0.0327378	SPI1;
GO:0045870~positive regulation of single stranded viral RNA replication via double stranded DNA intermediate	1	1	100	0.0327378	TOP2A;
GO:0046479~glycosphingolipid catabolic process	1	1	100	0.0327378	GLA;
GO:0048087~positive regulation of developmental pigmentation	1	1	100	0.0327378	BAX;
GO:0048757~pigment granule maturation	1	1	100	0.0327378	CD63;
GO:0051413~response to cortisone	1	1	100	0.0327378	GLB1;
GO:0051904~pigment granule transport	1	1	100	0.0327378	MYO7A;
GO:0060751~branch elongation involved in mammary gland duct branching	1	1	100	0.0327378	TGFB1;
GO:0061842~microtubule organizing center localization	1	1	100	0.0327378	ARPC5;
GO:0070235~regulation of activation-induced cell death of T cells	1	1	100	0.0327378	RIPK3;
GO:0070241~positive regulation of activated T cell autonomous cell death	1	1	100	0.0327378	LGALS9;
GO:0070304~positive regulation of stress-activated protein kinase signaling cascade	1	1	100	0.0327378	LYN;
GO:0070668~positive regulation of mast cell proliferation	1	1	100	0.0327378	LYN;
GO:0071258~cellular response to gravity	1	1	100	0.0327378	PTAFR;
GO:0071656~negative regulation of granulocyte colony-stimulating factor production	1	1	100	0.0327378	HAVCR2;
GO:0071976~cell gliding	1	1	100	0.0327378	MYO1G;
GO:0072428~signal transduction involved in intra-S DNA damage checkpoint	1	1	100	0.0327378	CHEK2;
GO:0090025~regulation of monocyte chemotaxis	1	1	100	0.0327378	LYN;
GO:0090251~protein localization involved in establishment of planar polarity	1	1	100	0.0327378	CELSR1;
GO:0090322~regulation of superoxide metabolic process	1	1	100	0.0327378	BST1;
GO:0090341~negative regulation of secretion of lysosomal enzymes	1	1	100	0.0327378	NR1H3;
GO:0099606~microtubule plus-end directed mitotic chromosome migration	1	1	100	0.0327378	CENPE;
GO:0099607~lateral attachment of mitotic spindle microtubules to kinetochore	1	1	100	0.0327378	CENPE;
GO:0120117~T cell meandering migration	1	1	100	0.0327378	MYO1G;
GO:0150024~oxidised low-density lipoprotein particle clearance	1	1	100	0.0327378	CD36;
GO:1900402~regulation of carbohydrate metabolic process by regulation of transcription from RNA polymerase II promoter	1	1	100	0.0327378	MLXIP;
GO:1902380~positive regulation of endoribonuclease activity	1	1	100	0.0327378	HSPA1A;
GO:1903429~regulation of cell maturation	1	1	100	0.0327378	KIF14;
GO:1903533~regulation of protein targeting	1	1	100	0.0327378	NUCB1;
GO:1903765~negative regulation of potassium ion export across plasma membrane	1	1	100	0.0327378	KCNE3;
GO:1903911~positive regulation of receptor clustering	1	1	100	0.0327378	TGFB1;
GO:1903926~cellular response to bisphenol A	1	1	100	0.0327378	CHEK2;
GO:1904300~positive regulation of transcytosis	1	1	100	0.0327378	PTAFR;
GO:1904303~positive regulation of maternal process involved in parturition	1	1	100	0.0327378	PTAFR;
GO:1904317~cellular response to 2-O-acetyl-1-O-hexadecyl-sn-glycero-3-phosphocholine	1	1	100	0.0327378	PTAFR;
GO:1904815~negative regulation of protein localization to chromosome, telomeric region	1	1	100	0.0327378	H2AFY;
GO:1905025~negative regulation of membrane repolarization during ventricular cardiac muscle cell action potential	1	1	100	0.0327378	KCNE3;
GO:1905313~transforming growth factor beta receptor signaling pathway involved in heart development	1	1	100	0.0327378	TGFB1;
GO:1905463~negative regulation of DNA duplex unwinding	1	1	100	0.0327378	TOP2A;
GO:1990117~B cell receptor apoptotic signaling pathway	1	1	100	0.0327378	BAX;
GO:1990402~embryonic liver development	1	1	100	0.0327378	TGFB1;
GO:2000256~positive regulation of male germ cell proliferation	1	1	100	0.0327378	CIB1;
GO:2000325~regulation of nuclear receptor transcription coactivator activity	1	1	100	0.0327378	NR1H3;
GO:2000452~regulation of CD8-positive, alpha-beta cytotoxic T cell extravasation	1	1	100	0.0327378	RIPK3;
GO:0007165~signal transduction	23	900	2.55556	0.0327875	FYB1; TYROBP; DOK2; LYN; IGF2R; CD53; FPR3; GRN; S100A11; LSP1; STAT6; ARHGAP25; IRAK1; MPP1; BST1; RPS6KA1; TRADD; MAPKAPK3; ARHGAP11A; TMEM102; P2RX4; LIMD1; RIPK3;
GO:0002931~response to ischemia	3	40	7.5	0.0338175	HK2; P2RX4; CIB1;
GO:0030890~positive regulation of B cell proliferation	3	40	7.5	0.0338175	SASH3; VAV3; BST1;
GO:0042130~negative regulation of T cell proliferation	3	40	7.5	0.0338175	TGFB1; PTPN6; HAVCR2;
GO:0008053~mitochondrial fusion	2	16	12.5	0.034907	BAX; BAK1;
GO:0010744~positive regulation of macrophage derived foam cell differentiation	2	16	12.5	0.034907	CD36; MSR1;
GO:0016446~somatic hypermutation of immunoglobulin genes	2	16	12.5	0.034907	POLQ; SAMHD1;
GO:0019674~NAD metabolic process	2	16	12.5	0.034907	KMO; BST1;
GO:0032270~positive regulation of cellular protein metabolic process	2	16	12.5	0.034907	TGFB1; NR1H3;
GO:0032930~positive regulation of superoxide anion generation	2	16	12.5	0.034907	TGFB1; ITGAM;
GO:0035435~phosphate ion transmembrane transport	2	16	12.5	0.034907	SLC37A2; SLC20A1;
GO:0050730~regulation of peptidyl-tyrosine phosphorylation	2	16	12.5	0.034907	BST1; TMEM102;
GO:0071404~cellular response to low-density lipoprotein particle stimulus	2	16	12.5	0.034907	CD36; FCER1G;
GO:0060333~interferon-gamma-mediated signaling pathway	4	71	5.6338	0.0354828	TRIM38; PTAFR; IFNGR2; NMI;
GO:0045087~innate immune response	13	435	2.98851	0.0357463	TYROBP; ITGAM; NCF2; CAPZA1; PARP14; TNFAIP8L2; SIGLEC15; RNF135; DTX3L; HAVCR2; CD180; UNC93B1; FCER1G;
GO:0007052~mitotic spindle organization	3	41	7.31707	0.0358619	RCC1; CENPE; AURKA;
GO:0042110~T cell activation	3	41	7.31707	0.0358619	DPP4; DDOST; WAS;
GO:0050885~neuromuscular process controlling balance	3	41	7.31707	0.0358619	TPP1; HEXB; GAA;
GO:0007098~centrosome cycle	3	42	7.14286	0.0379685	CDK1; FES; PCLAF;
GO:0001774~microglial cell activation	2	17	11.7647	0.0385964	ITGAM; AIF1;
GO:0006796~phosphate-containing compound metabolic process	2	17	11.7647	0.0385964	TGFB1; SLC20A1;
GO:0030833~regulation of actin filament polymerization	2	17	11.7647	0.0385964	ARHGAP18; PFN1;
GO:0031668~cellular response to extracellular stimulus	2	17	11.7647	0.0385964	LYN; AIF1;
GO:0034975~protein folding in endoplasmic reticulum	2	17	11.7647	0.0385964	CALR; ERO1A;
GO:0038061~NIK/NF-kappaB signaling	2	17	11.7647	0.0385964	IKBKE; RIPK3;
GO:0043277~apoptotic cell clearance	2	17	11.7647	0.0385964	CD36; NR1H3;
GO:0048535~lymph node development	2	17	11.7647	0.0385964	TGFB1; RIPK3;
GO:0060236~regulation of mitotic spindle organization	2	17	11.7647	0.0385964	BORA; TACC3;
GO:0051017~actin filament bundle assembly	3	43	6.97674	0.0401369	LCP1; AIF1; CORO1B;
GO:0001525~angiogenesis	8	227	3.52423	0.0417799	NRP2; ANXA2; PIK3R6; RNF213; CIB1; HTATIP2; ERAP1; VAV3;
GO:0030048~actin filament-based movement	2	18	11.1111	0.042427	WAS; MYO7A;
GO:0034329~cell junction assembly	2	18	11.1111	0.042427	LIMS1; CAPZA1;
GO:0043011~myeloid dendritic cell differentiation	2	18	11.1111	0.042427	TGFB1; SPI1;
GO:0051289~protein homotetramerization	4	76	5.26316	0.0433581	FBP1; SHMT2; HM13; SAMHD1;
GO:0032729~positive regulation of interferon-gamma production	3	45	6.66667	0.0446576	SASH3; TXK; HAVCR2;
GO:0050900~leukocyte migration	7	190	3.68421	0.0454551	DOK2; TGFB1; LYN; ITGAM; PTPN6; FCER1G; SLC7A7;
GO:0002028~regulation of sodium ion transport	2	19	10.5263	0.0463929	TGFB1; P2RX4;
GO:0030220~platelet formation	2	19	10.5263	0.0463929	PTPN6; CIB1;
GO:0043085~positive regulation of catalytic activity	4	78	5.12821	0.0467615	APOC1; CTSA; NCF2; CIB1;
GO:0030199~collagen fibril organization	3	46	6.52174	0.0470088	PLOD3; ANXA2; P4HA1;
GO:0044267~cellular protein metabolic process	7	192	3.64583	0.0475339	SERPINA1; P4HB; HEXB; LGALS1; NUCB1; PDIA6; FUCA2;
GO:0008286~insulin receptor signaling pathway	4	79	5.06329	0.0485173	ATP6V0E1; TCIRG1; EIF4EBP1; ATP6V0D2;
GO:0001522~pseudouridine synthesis	1	2	50	0.0487038	NOP10;
GO:0001798~positive regulation of type IIa hypersensitivity	1	2	50	0.0487038	FCER1G;
GO:0001805~positive regulation of type III hypersensitivity	1	2	50	0.0487038	FCER1G;
GO:0001812~positive regulation of type I hypersensitivity	1	2	50	0.0487038	FCER1G;
GO:0001914~regulation of T cell mediated cytotoxicity	1	2	50	0.0487038	RIPK3;
GO:0002086~diaphragm contraction	1	2	50	0.0487038	GAA;
GO:0002192~IRES-dependent translational initiation of linear mRNA	1	2	50	0.0487038	EIF4EBP1;
GO:0002337~B-1a B cell differentiation	1	2	50	0.0487038	CMTM7;
GO:0002358~B cell homeostatic proliferation	1	2	50	0.0487038	BAX;
GO:0002762~negative regulation of myeloid leukocyte differentiation	1	2	50	0.0487038	LYN;
GO:0002859~negative regulation of natural killer cell mediated cytotoxicity directed against tumor cell target	1	2	50	0.0487038	HAVCR2;
GO:0005986~sucrose biosynthetic process	1	2	50	0.0487038	FBP1;
GO:0005999~xylulose biosynthetic process	1	2	50	0.0487038	TALDO1;
GO:0006624~vacuolar protein processing	1	2	50	0.0487038	LGMN;
GO:0006808~regulation of nitrogen utilization	1	2	50	0.0487038	BAX;
GO:0007039~protein catabolic process in the vacuole	1	2	50	0.0487038	TCIRG1;
GO:0007057~spindle assembly involved in female meiosis I	1	2	50	0.0487038	AURKA;
GO:0007423~sensory organ development	1	2	50	0.0487038	MAFB;
GO:0007549~dosage compensation	1	2	50	0.0487038	H2AFY;
GO:0009264~deoxyribonucleotide catabolic process	1	2	50	0.0487038	SAMHD1;
GO:0009609~response to symbiotic bacterium	1	2	50	0.0487038	PTAFR;
GO:0010046~response to mycotoxin	1	2	50	0.0487038	BAK1;
GO:0010755~regulation of plasminogen activation	1	2	50	0.0487038	ANXA2;
GO:0019049~evasion or tolerance of host defenses by virus	1	2	50	0.0487038	TGFB1;
GO:0019264~glycine biosynthetic process from serine	1	2	50	0.0487038	SHMT2;
GO:0019377~glycolipid catabolic process	1	2	50	0.0487038	FUCA1;
GO:0019836~hemolysis by symbiont of host erythrocytes	1	2	50	0.0487038	C9;
GO:0019853~L-ascorbic acid biosynthetic process	1	2	50	0.0487038	AKR1A1;
GO:0021599~abducens nerve formation	1	2	50	0.0487038	MAFB;
GO:0021649~vestibulocochlear nerve structural organization	1	2	50	0.0487038	NRP2;
GO:0021693~cerebellar Purkinje cell layer structural organization	1	2	50	0.0487038	KIF14;
GO:0030974~thiamine pyrophosphate transmembrane transport	1	2	50	0.0487038	SLC25A19;
GO:0032366~intracellular sterol transport	1	2	50	0.0487038	NPC2;
GO:0032674~regulation of interleukin-5 production	1	2	50	0.0487038	LGALS9;
GO:0032682~negative regulation of chemokine production	1	2	50	0.0487038	LGALS9;
GO:0032834~positive regulation of CD4-positive, CD25-positive, alpha-beta regulatory T cell differentiation involved in immune response	1	2	50	0.0487038	LGALS9;
GO:0032943~mononuclear cell proliferation	1	2	50	0.0487038	TGFB1;
GO:0032959~inositol trisphosphate biosynthetic process	1	2	50	0.0487038	PTAFR;
GO:0033003~regulation of mast cell activation	1	2	50	0.0487038	LYN;
GO:0033277~abortive mitotic cell cycle	1	2	50	0.0487038	PTPN6;
GO:0033624~negative regulation of integrin activation	1	2	50	0.0487038	KIF14;
GO:0034219~carbohydrate transmembrane transport	1	2	50	0.0487038	SLC17A5;
GO:0035284~brain segmentation	1	2	50	0.0487038	MAFB;
GO:0035795~negative regulation of mitochondrial membrane permeability	1	2	50	0.0487038	HK2;
GO:0042249~establishment of planar polarity of embryonic epithelium	1	2	50	0.0487038	CELSR1;
GO:0043323~positive regulation of natural killer cell degranulation	1	2	50	0.0487038	LAMP1;
GO:0043555~regulation of translation in response to stress	1	2	50	0.0487038	RPS6KA1;
GO:0044090~positive regulation of vacuole organization	1	2	50	0.0487038	ANXA2;
GO:0044147~negative regulation of development of symbiont involved in interaction with host	1	2	50	0.0487038	ANXA2;
GO:0045066~regulatory T cell differentiation	1	2	50	0.0487038	TGFB1;
GO:0045136~development of secondary sexual characteristics	1	2	50	0.0487038	BAX;
GO:0045355~negative regulation of interferon-alpha biosynthetic process	1	2	50	0.0487038	NMI;
GO:0045358~negative regulation of interferon-beta biosynthetic process	1	2	50	0.0487038	NMI;
GO:0045714~regulation of low-density lipoprotein particle receptor biosynthetic process	1	2	50	0.0487038	SEC24A;
GO:0046666~retinal cell programmed cell death	1	2	50	0.0487038	BAX;
GO:0048563~post-embryonic animal organ morphogenesis	1	2	50	0.0487038	MYO7A;
GO:0050975~sensory perception of touch	1	2	50	0.0487038	P2RX4;
GO:0051054~positive regulation of DNA metabolic process	1	2	50	0.0487038	PFN1;
GO:0052362~catabolism by host of symbiont protein	1	2	50	0.0487038	ANXA2;
GO:0060369~positive regulation of Fc receptor mediated stimulatory signaling pathway	1	2	50	0.0487038	LYN;
GO:0060443~mammary gland morphogenesis	1	2	50	0.0487038	STAT6;
GO:0060488~orthogonal dichotomous subdivision of terminal units involved in lung branching morphogenesis	1	2	50	0.0487038	CELSR1;
GO:0060489~planar dichotomous subdivision of terminal units involved in lung branching morphogenesis	1	2	50	0.0487038	CELSR1;
GO:0060490~lateral sprouting involved in lung morphogenesis	1	2	50	0.0487038	CELSR1;
GO:0060545~positive regulation of necroptotic process	1	2	50	0.0487038	RIPK3;
GO:0061035~regulation of cartilage development	1	2	50	0.0487038	TGFB1;
GO:0061187~regulation of chromatin silencing at rDNA	1	2	50	0.0487038	H2AFY;
GO:0070434~positive regulation of nucleotide-binding oligomerization domain containing 2 signaling pathway	1	2	50	0.0487038	HSPA1A;
GO:0070543~response to linoleic acid	1	2	50	0.0487038	CD36;
GO:0070667~negative regulation of mast cell proliferation	1	2	50	0.0487038	LYN;
GO:0071076~RNA 3' uridylation	1	2	50	0.0487038	TUT7;
GO:0071593~lymphocyte aggregation	1	2	50	0.0487038	STK10;
GO:0071888~macrophage apoptotic process	1	2	50	0.0487038	CTSL;
GO:0090241~negative regulation of histone H4 acetylation	1	2	50	0.0487038	SPI1;
GO:0097152~mesenchymal cell apoptotic process	1	2	50	0.0487038	ETV6;
GO:0099178~regulation of retrograde trans-synaptic signaling by endocanabinoid	1	2	50	0.0487038	FABP5;
GO:0110025~DNA strand resection involved in replication fork processing	1	2	50	0.0487038	SAMHD1;
GO:1900195~positive regulation of oocyte maturation	1	2	50	0.0487038	AURKA;
GO:1901028~regulation of mitochondrial outer membrane permeabilization involved in apoptotic signaling pathway	1	2	50	0.0487038	TMEM102;
GO:1902170~cellular response to reactive nitrogen species	1	2	50	0.0487038	STAT6;
GO:1902216~positive regulation of interleukin-4-mediated signaling pathway	1	2	50	0.0487038	PARP14;
GO:1902463~protein localization to cell leading edge	1	2	50	0.0487038	CORO1B;
GO:1902524~positive regulation of protein K48-linked ubiquitination	1	2	50	0.0487038	NMI;
GO:1902532~negative regulation of intracellular signal transduction	1	2	50	0.0487038	LYN;
GO:1902750~negative regulation of cell cycle G2/M phase transition	1	2	50	0.0487038	H2AFY;
GO:1902850~microtubule cytoskeleton organization involved in mitosis	1	2	50	0.0487038	TACC3;
GO:1902882~regulation of response to oxidative stress	1	2	50	0.0487038	H2AFY;
GO:1902943~positive regulation of voltage-gated chloride channel activity	1	2	50	0.0487038	PTAFR;
GO:1903296~positive regulation of glutamate secretion, neurotransmission	1	2	50	0.0487038	KMO;
GO:1903817~negative regulation of voltage-gated potassium channel activity	1	2	50	0.0487038	KCNE3;
GO:1904016~response to Thyroglobulin triiodothyronine	1	2	50	0.0487038	GLB1;
GO:1904028~positive regulation of collagen fibril organization	1	2	50	0.0487038	COLGALT1;
GO:1904211~membrane protein proteolysis involved in retrograde protein transport, ER to cytosol	1	2	50	0.0487038	HM13;
GO:1904306~positive regulation of gastro-intestinal system smooth muscle contraction	1	2	50	0.0487038	PTAFR;
GO:1904482~cellular response to tetrahydrofolate	1	2	50	0.0487038	SHMT2;
GO:1904835~dorsal root ganglion morphogenesis	1	2	50	0.0487038	NRP2;
GO:1904976~cellular response to bleomycin	1	2	50	0.0487038	TIMELESS;
GO:1905005~regulation of epithelial to mesenchymal transition involved in endocardial cushion formation	1	2	50	0.0487038	TGFB1;
GO:1905448~positive regulation of mitochondrial ATP synthesis coupled electron transport	1	2	50	0.0487038	CDK1;
GO:1905597~positive regulation of low-density lipoprotein particle receptor binding	1	2	50	0.0487038	ANXA2;
GO:1905599~positive regulation of low-density lipoprotein receptor activity	1	2	50	0.0487038	ANXA2;
GO:2000334~positive regulation of blood microparticle formation	1	2	50	0.0487038	CD36;
GO:2000521~negative regulation of immunological synapse formation	1	2	50	0.0487038	HAVCR2;
GO:2001190~positive regulation of T cell activation via T cell receptor contact with antigen bound to MHC molecule on antigen presenting cell	1	2	50	0.0487038	LGALS9;
GO:0034097~response to cytokine	3	47	6.38298	0.04942	DDOST; MAPKAPK3; TMEM102;
GO:0042552~myelination	3	47	6.38298	0.04942	TGFB1; HEXB; MARVELD1;
GO:0042493~response to drug	7	194	3.60825	0.0496726	AGPAT2; RPN2; LYN; LGALS1; CALR; PLIN2; VAV3;

## Sheet: GOCC
Supplementary data 4. Gene functional enrichment analysis (Gene ontology, Molecular functions)of LBX2-AS1 and SMIM25 co-expressed PCGs.
Process~name	num_of_Genes	gene_group	percentage%	P-value	Genes
GO:0005764~lysosome	27	245	11.0204	1.14331e-12	TPP1; GLA; CTSD; CTSL; CTSB; GAA; CTSA; LAMP1; KCNE1; GRN; NPC2; LAPTM5; UNC13D; SHKBP1; DTX3L; GLMP; NEU1; LGMN; UNC93B1; CTSZ; TMEM150B; SLC17A5; TMEM150A; FUCA2; GNS; GUSB; FUCA1;
GO:0070062~extracellular exosome	90	2091	4.30416	1.28175e-12	MYO1G; TPP1; ARPC1B; ARPC3; ARPC5; PLOD3; TOM1; H2AFY; LYPLA1; STK10; SERPINA1; C9; FUCA1; CSTB; GLA; CDK1; HEXA; P4HB; CTSD; ANXA2; HEXB; CTSL; PFN1; CTSB; LYN; GUSB; CD63; LGALS1; FBP1; HSPA1A; GAA; CTSA; ITGAM; LAMP1; IGF2R; PABPC1; LCP1; AKR1A1; GNS; RPS2; GLB1; HSPA6; CD53; MGAT1; DPP4; CALR; GRN; PTPN6; BLVRB; S100A11; GK; LSP1; SHMT2; TALDO1; WAS; ALDH3B1; CAPZA1; MYL6; NPC2; YBX1; GSTO1; …
GO:0016020~membrane	74	1954	3.7871	3.18718e-11	MYO1G; DDX39A; ARPC3; ATP6V0E1; SLC16A5; NRP2; PLXNC1; TOM1; TBC1D8; RPN1; RPN2; CDK1; HEXA; ANXA2; HEXB; PFN1; GUSB; GAA; CTSA; LAMP1; IGF2R; PABPC1; P4HA1; RPS2; CD36; M6PR; KDELR1; PTAFR; MGAT1; DPP4; CALR; PTPN6; LSP1; DDOST; MKI67; STT3A; HK2; MYL6; MPP1; CENPE; NUCB1; BAX; APOBR; RAB32; MOGS; KIF14; PARP14; CEP55; PIK3R6; RNF213; UNC13D; FERMT3; ALDH16A1; EHBP1L1; ATP6V0D2; COLGALT1; HM13; …
GO:0043202~lysosomal lumen	15	92	16.3043	2.52261e-10	TPP1; FUCA1; GLA; HEXA; CTSD; HEXB; CTSL; GUSB; GAA; CTSA; GNS; GLB1; NPC2; NEU1; LGMN;
GO:0035578~azurophil granule lumen	14	90	15.5556	1.73894e-09	FUCA1; GLA; ANXA2; HEXB; GUSB; CTSA; GNS; GLB1; GRN; NPC2; FABP5; UNC13D; FUCA2; RETN;
GO:1904813~ficolin-1-rich granule lumen	13	124	10.4839	4.48855e-07	ARPC5; SERPINA1; CSTB; CTSD; CTSB; GUSB; HSPA1A; GNS; GLB1; HSPA6; COTL1; CTSZ; BIN2;
GO:0005783~endoplasmic reticulum	38	960	3.95833	1.39098e-06	AGPAT2; PLOD3; SEC31A; SERPINA1; APOC1; RPN1; P4HB; HSPA1A; CTSA; P4HA1; CALR; GRN; IFNGR2; DDOST; SSR2; NPC2; BAX; OS9; RAB32; MOGS; PDIA6; BAK1; ORMDL2; CYB5R4; SLC36A1; HM13; ZDHHC12; ERO1A; PLIN2; CIB1; ADPGK; TMED9; UNC93B1; REEP4; ERAP1; CTSZ; KDELR1; ZDHHC7;
GO:0042470~melanosome	11	100	11	2.26517e-06	TPP1; RPN1; P4HB; CTSD; ANXA2; CTSB; CD63; LAMP1; MYO7A; RAB32; PDIA6;
GO:0005765~lysosomal membrane	18	285	6.31579	3.15294e-06	ANXA2; CD63; GAA; LAMP1; IGF2R; M6PR; DPP4; MYO7A; TCIRG1; LAPTM5; SLC36A1; OSTM1; DTX3L; GLMP; NEU1; P2RX4; TMEM8A; SLC17A5;
GO:0008250~oligosaccharyltransferase complex	5	11	45.4545	4.46104e-06	RPN1; RPN2; DDOST; STT3A; OSTC;
GO:0001891~phagocytic cup	5	23	21.7391	8.53137e-05	MYO1G; LCP1; ARHGAP25; AIF1; BIN2;
GO:0005925~focal adhesion	19	406	4.6798	8.93876e-05	ARPC1B; ARPC3; ZNF185; ARPC5; P4HB; FES; PFN1; HSPA1A; IGF2R; PABPC1; LCP1; RPS2; DPP4; CALR; LIMS1; FLII; ADAM9; CORO1B; LIMD1;
GO:0035579~specific granule membrane	8	91	8.79121	0.000234441	AGPAT2; TOM1; STK10; ITGAM; CD36; CD53; ALDH3B1; BST1;
GO:0036021~endolysosome lumen	3	5	60	0.000234479	CTSL; CTSB; LGMN;
GO:0005576~extracellular region	51	1905	2.67717	0.00066008	ARPC5; NRP2; SERPINA1; TGFB1; APOC1; C9; FUCA1; CSTB; GLA; P4HB; CTSD; ANXA2; HEXB; CTSL; CTSB; GUSB; LGALS1; HSPA1A; CTSA; GNS; GLB1; HSPA6; DPP4; CALR; GRN; PTPN6; S100A11; CAPZA1; NPC2; YBX1; FABP5; BST1; COTL1; STXBP2; UNC13D; FERMT3; OSCAR; NEU1; LGMN; PLIN2; ADPGK; FUCA2; EMILIN2; SIRPD; RNPEP; CDCP1; RETN; ERAP1; CTSZ; CKLF; BIN2;
GO:0035577~azurophil granule membrane	6	59	10.1695	0.000702174	TOM1; BRI3; CD63; GAA; LAMP1; DDOST;
GO:0035580~specific granule lumen	6	62	9.67742	0.00089288	CTSD; PTPN6; OSCAR; NEU1; RETN; CTSZ;
GO:0009986~cell surface	21	575	3.65217	0.00095788	TYROBP; TGFB1; ANXA2; CD63; LGALS1; ITGAM; IGF2R; KCNE1; CD36; CD53; DPP4; CALR; FCER1G; ADAM9; MICB; TMEM102; HM13; HAVCR2; ADAMTS15; HCST; CTSZ;
GO:0048471~perinuclear region of cytoplasm	23	660	3.48485	0.001019	AURKA; SEC31A; ASGR2; ANXA2; CTSB; LYN; HSPA1A; LAMP1; IGF2R; LCP1; GLB1; M6PR; CALR; LIMS1; AIF1; PCLAF; CYB5R4; LGMN; P2RX4; CIB1; CORO1B; DEF6; MOSPD1;
GO:0005829~cytosol	109	4991	2.18393	0.00109494	LGALS9; TRIM38; UBE2C; AURKA; FYB1; ARPC1B; ARPC3; KMO; ARPC5; DOK2; TOM1; LYPLA1; SEC31A; CEP152; SEC24A; C9; CSTB; RPN1; CDK1; FES; ANXA2; PFN1; LYN; LGALS1; FBP1; HSPA1A; LAMP1; PABPC1; LCP1; AKR1A1; RPS2; HSPA6; NCF2; CALR; PTPN6; BLVRB; GK; TALDO1; ETV6; STAT6; ARHGAP25; TEC; WAS; ALDH3B1; LIMS1; IRAK1; HK2; CAPZA1; AIF1; MYL6; YBX1; GSTO1; LACTB; ARHGAP4; MPP1; FABP5; CENPE; BAX; FLII; NMI;…
GO:0005886~plasma membrane	100	4501	2.22173	0.00111892	MYO1G; UBE2C; AGPAT2; TYROBP; NRP2; PLXNC1; TOM1; LILRB3; STK10; BRI3; CLDN7; TGFB1; C9; ASGR2; ANXA2; LYN; CD63; GAA; ITGAM; LAMP1; IGF2R; LCP1; KCNE1; CD36; CD53; M6PR; MSR1; FPR3; PTAFR; DPP4; BLVRB; FCER1G; GNA15; CCR1; LSP1; IFNGR2; DDOST; TEC; ALDH3B1; LIMS1; IRAK1; MPP1; FABP5; APOBR; BST1; ORC1; TCIRG1; IL10RA; KIF14; PDIA6; TRADD; STXBP2; MICB; CEP55; PIK3R6; SIGLEC15; SLC36A1; CACNA2D4;…
GO:0033116~endoplasmic reticulum-Golgi intermediate compartment membrane	6	68	8.82353	0.00139175	SERPINA1; KDELR1; CALR; ERGIC1; TMED9; CTSZ;
GO:0042582~azurophil granule	3	11	27.2727	0.001416	HEXA; HEXB; STXBP2;
GO:0030667~secretory granule membrane	7	95	7.36842	0.00151098	TYROBP; LILRB3; IGF2R; PTAFR; ALDH3B1; FABP5; SIGLEC9;
GO:0016222~procollagen-proline 4-dioxygenase complex	2	2	100	0.00159381	P4HB; P4HA1;
GO:0005788~endoplasmic reticulum lumen	13	292	4.45205	0.00175294	SERPINA1; P4HB; LGALS1; P4HA1; CALR; NUCB1; OS9; PDIA6; COLGALT1; ERO1A; FUCA2; ERAP1; CTSZ;
GO:0005885~Arp2/3 protein complex	3	13	23.0769	0.00212586	ARPC1B; ARPC3; ARPC5;
GO:0005793~endoplasmic reticulum-Golgi intermediate compartment	6	76	7.89474	0.00235771	P4HB; KDELR1; NUCB1; PDIA6; ERGIC1; TMED9;
GO:0005944~phosphatidylinositol 3-kinase complex, class IB	2	3	66.6667	0.00262739	PIK3R6; PIK3R5;
GO:0005789~endoplasmic reticulum membrane	27	911	2.96378	0.00366345	AGPAT2; PLOD3; SEC31A; SEC24A; RPN1; RPN2; CDK1; KDELR1; IFNGR2; DDOST; SSR2; STT3A; BAX; OS9; MOGS; PDIA6; CYB5R4; HM13; SLC37A2; ERGIC1; ADPGK; TMED9; UNC93B1; REEP4; ERAP1; MOSPD1; ERO1A;
GO:0033179~proton-transporting V-type ATPase, V0 domain	2	4	50	0.00389817	ATP6V0E1; ATP6V0D2;
GO:0032133~chromosome passenger complex	2	5	40	0.00539809	CDCA8; AURKA;
GO:0044194~cytolytic granule	2	5	40	0.00539809	LAMP1; STXBP2;
GO:0030134~COPII-coated ER to Golgi transport vesicle	4	41	9.7561	0.00636965	SEC31A; SERPINA1; CTSZ; TMED9;
GO:0030670~phagocytic vesicle membrane	5	71	7.04225	0.00843456	ATP6V0E1; CALR; TCIRG1; RAB32; ATP6V0D2;
GO:0044322~endoplasmic reticulum quality control compartment	3	23	13.0435	0.00873988	ASGR2; CALR; OS9;
GO:0070821~tertiary granule membrane	5	73	6.84932	0.00938615	GAA; ITGAM; CD53; PTAFR; FCER1G;
GO:0031982~vesicle	7	136	5.14706	0.00968801	ANXA2; HSPA1A; ALDH3B1; MYL6; CIB1; TUBA1C; KCNE3;
GO:0015629~actin cytoskeleton	9	209	4.30622	0.0104802	FYB1; ARPC1B; ARPC3; ZNF185; ARPC5; LCP1; LSP1; WAS; CAPZA1;
GO:0051233~spindle midzone	3	25	12	0.010749	KIF14; CDCA8; AURKA;
GO:0016461~unconventional myosin complex	2	8	25	0.0111951	MYO1F; MYL6;
GO:0046930~pore complex	2	8	25	0.0111951	BAX; BAK1;
GO:0000793~condensed chromosome	3	26	11.5385	0.0118452	H2AFY; TOP2A; MKI67;
GO:0045121~membrane raft	9	215	4.18605	0.0123527	CTSD; ANXA2; LYN; KCNE1; CD36; DPP4; STAT6; TRADD; KCNE3;
GO:0002102~podosome	3	28	10.7143	0.014224	LCP1; FERMT3; BIN2;
GO:0034774~secretory granule lumen	6	115	5.21739	0.0152337	ARPC5; CSTB; HSPA6; S100A11; COTL1; BIN2;
GO:0000421~autophagosome membrane	3	29	10.3448	0.0155075	TMEM150B; RPN2; ATG16L2;
GO:1904724~tertiary granule lumen	4	55	7.27273	0.0162697	CSTB; CTSD; PTPN6; OSCAR;
GO:0030496~midbody	7	155	4.51613	0.0181883	AURKA; CDK1; ANXA2; CENPE; KIF14; CEP55; CDCA8;
GO:0002116~semaphorin receptor complex	2	11	18.1818	0.0187829	NRP2; PLXNC1;
GO:0030479~actin cortical patch	2	11	18.1818	0.0187829	WAS; CAPZA1;
GO:0034663~endoplasmic reticulum chaperone complex	2	11	18.1818	0.0187829	P4HB; PDIA6;
GO:0045335~phagocytic vesicle	4	58	6.89655	0.0191955	CD36; WAS; RAB32; STXBP2;
GO:0000228~nuclear chromosome	3	32	9.375	0.0197376	H2AFY; TOP2A; TIMELESS;
GO:0005791~rough endoplasmic reticulum	4	60	6.66667	0.0213154	RPN1; RPN2; NUCB1; HM13;
GO:0101003~ficolin-1-rich granule membrane	4	61	6.55738	0.0224269	GAA; LAMP1; FCER1G; TCIRG1;
GO:0010008~endosome membrane	8	201	3.9801	0.0230601	TMEM150B; ATP6V0E1; CD63; LAMP1; IRAK1; TCIRG1; IKBKE; ATP6V0D2;
GO:0005741~mitochondrial outer membrane	7	164	4.26829	0.0236438	KMO; GK; HK2; BAX; RAB32; BAK1; MLXIP;
GO:0005814~centriole	6	132	4.54545	0.0270955	AURKA; CEP152; HSPA1A; TOP2A; HSPA6; CEP55;
GO:0016471~vacuolar proton-transporting V-type ATPase complex	2	14	14.2857	0.0279744	ATP6V0D2; TCIRG1;
GO:0042627~chylomicron	2	14	14.2857	0.0279744	APOC1; APOBR;
GO:0030027~lamellipodium	7	171	4.09357	0.0285985	MYO1G; ARPC3; ARPC5; DPP4; AIF1; CIB1; CORO1B;
GO:0071944~cell periphery	3	38	7.89474	0.0299171	BAX; CIB1; CORO1B;
GO:0030127~COPII vesicle coat	2	15	13.3333	0.0313643	SEC31A; SEC24A;
GO:0034362~low-density lipoprotein particle	2	15	13.3333	0.0313643	MSR1; APOBR;
GO:0019035~viral integration complex	1	1	100	0.0327378	TOP2A;
GO:0031477~myosin VII complex	1	1	100	0.0327378	MYO7A;
GO:0036284~tubulobulbar complex	1	1	100	0.0327378	ARPC1B;
GO:0061474~phagolysosome membrane	1	1	100	0.0327378	LAMP1;
GO:0061850~growth cone leading edge	1	1	100	0.0327378	ARPC3;
GO:0097144~BAX complex	1	1	100	0.0327378	BAX;
GO:0097145~BAK complex	1	1	100	0.0327378	BAK1;
GO:0098547~lumenal side of Golgi membrane	1	1	100	0.0327378	NUCB1;
GO:1990435~upper tip-link density	1	1	100	0.0327378	MYO7A;
GO:0030140~trans-Golgi network transport vesicle	2	16	12.5	0.034907	IGF2R; TMED9;
GO:0005768~endosome	9	261	3.44828	0.0358251	ARPC5; TOM1; ANXA2; IGF2R; M6PR; GRN; SLA; EHBP1L1; UNC93B1;
GO:0016324~apical plasma membrane	10	305	3.27869	0.0369706	AKR1A1; KCNE1; CD36; DPP4; MYO7A; TCIRG1; STXBP2; ATP6V0D2; SLC22A18; CIB1;
GO:0005884~actin filament	4	72	5.55556	0.0369855	LCP1; WAS; AIF1; CORO1B;
GO:0000784~nuclear chromosome, telomeric region	5	109	4.58716	0.0406888	H2AFY; CDK1; ORC1; THOC6; NABP1;
GO:0005887~integral component of plasma membrane	31	1343	2.30827	0.0473749	TMEM150B; SLC16A5; TYROBP; LILRB3; C9; CD63; LAMP1; IGF2R; CD36; M6PR; MSR1; PTAFR; FCER1G; CCR1; IFNGR2; TCIRG1; LAPTM5; TMEM150A; SLC20A1; P2RX4; CMKLR1; OPN3; SLC52A2; TMEM8A; SLC17A5; CELSR1; SLC7A7; SIGLEC7; SIGLEC9; CD53; PLXNC1;
GO:0009330~DNA topoisomerase complex (ATP-hydrolyzing)	1	2	50	0.0487038	TOP2A;
GO:0030120~vesicle coat	1	2	50	0.0487038	SEC31A;
GO:0033181~plasma membrane proton-transporting V-type ATPase complex	1	2	50	0.0487038	ATP6V0D2;
GO:0034688~integrin alphaM-beta2 complex	1	2	50	0.0487038	ITGAM;
GO:0042824~MHC class I peptide loading complex	1	2	50	0.0487038	CALR;
GO:0072557~IPAF inflammasome complex	1	2	50	0.0487038	NLRC4;
GO:0097125~cyclin B1-CDK1 complex	1	2	50	0.0487038	CDK1;
GO:0098575~lumenal side of lysosomal membrane	1	2	50	0.0487038	CTSA;
GO:1990667~PCSK9-AnxA2 complex	1	2	50	0.0487038	ANXA2;

## Sheet: GOMF
Supplementary data 4. Gene functional enrichment analysis (Gene ontology, biological process) of LBX2-AS1 and SMIM25 co-expressed PCGs.
Process~name	num_of_Genes	gene_group	percentage%	P-value	Genes
GO:0004579~dolichyl-diphosphooligosaccharide-protein glycotransferase activity	5	9	55.5556	2.10094e-06	RPN1; RPN2; DDOST; STT3A; OSTC;
GO:0005515~protein binding	190	9446	2.01143	0.000221647	DDX39A; TRIM38; UBE2C; TPP1; AURKA; FYB1; ARPC1B; ARPC3; ARPC5; TYROBP; NRP2; PLXNC1; DOK2; PLOD3; TOM1; LILRB3; H2AFY; POLQ; STK10; SEC31A; CEP152; CLDN7; SEC24A; TDP2; CHEK2; SERPINA1; TGFB1; RPN1; RPN2; GLA; CDK1; HEXA; P4HB; ASGR2; FES; CTSD; ANXA2; HEXB; CTSL; PFN1; CTSB; LYN; CD63; LGALS1; FBP1; HSPA1A; ITGAM; LAMP1; TOP2A; IGF2R; PABPC1; P4HA1; AKR1A1; KCNE1; GNS; RPS2; GLB1; CD36; HSPA6; …
GO:0004308~exo-alpha-sialidase activity	3	6	50	0.000347423	CTSA; GLB1; NEU1;
GO:0004704~NF-kappaB-inducing kinase activity	3	6	50	0.000347423	IRAK1; IKBKE; RIPK3;
GO:0051015~actin filament binding	11	188	5.85106	0.000487437	ARPC1B; ARPC3; ZNF185; ARPC5; LCP1; AIF1; FLII; MYO7A; CORO1B; CAPZA1; WAS;
GO:0004715~non-membrane spanning protein tyrosine kinase activity	5	44	11.3636	0.00124769	FES; LYN; TEC; SLA; TXK;
GO:0030246~carbohydrate binding	10	180	5.55556	0.00126476	LGALS9; ASGR2; GAA; CALR; OS9; GALM; SIGLEC7; SIGLEC9; CRYBG1; GUSB;
GO:0004560~alpha-L-fucosidase activity	2	2	100	0.00159381	FUCA1; FUCA2;
GO:0140031~phosphorylation-dependent protein binding	2	2	100	0.00159381	LYN; PTPN6;
GO:0042802~identical protein binding	31	1040	2.98077	0.00172726	DDX39A; TYROBP; STK10; BRI3; CLDN7; CHEK2; SERPINA1; TGFB1; ANXA2; FBP1; IGF2R; P4HA1; LCP1; DPP4; SHMT2; STAT6; WAS; LACTB; FABP5; BAX; NMI; TRADD; BAK1; DPP9; RNF135; CLDN23; STAC3; CORO1B; NLRC4; SAMHD1; RIPK3;
GO:0019899~enzyme binding	14	335	4.1791	0.00208076	LGALS9; H2AFY; TGFB1; P4HB; HSPA1A; LAMP1; TOP2A; IGF2R; RPS2; HSPA6; NPC2; COTL1; PARP14; DTX3L;
GO:0001618~virus receptor activity	6	76	7.89474	0.00235771	CDK1; HSPA1A; LAMP1; DPP4; TNFRSF14; SLC52A2;
GO:0004563~beta-N-acetylhexosaminidase activity	2	3	66.6667	0.00262739	HEXA; HEXB;
GO:0050211~procollagen galactosyltransferase activity	2	3	66.6667	0.00262739	PLOD3; COLGALT1;
GO:0102148~N-acetyl-beta-D-galactosaminidase activity	2	3	66.6667	0.00262739	HEXA; HEXB;
GO:0016936~galactoside binding	2	4	50	0.00389817	GLA; GLB1;
GO:0008375~acetylglucosaminyltransferase activity	3	18	16.6667	0.00475046	HEXA; HEXB; MGAT1;
GO:0031072~heat shock protein binding	5	62	8.06452	0.00496879	HSPA1A; ITGAM; HSPA6; IRAK1; BAK1;
GO:0004656~procollagen-proline 4-dioxygenase activity	2	5	40	0.00539809	P4HB; P4HA1;
GO:0035325~Toll-like receptor binding	2	5	40	0.00539809	CD36; UNC93B1;
GO:0016174~NAD(P)H oxidase activity	2	6	33.3333	0.0071193	KMO; CYB5R4;
GO:0046961~proton-transporting ATPase activity, rotational mechanism	3	22	13.6364	0.00782567	ATP6V0E1; ATP6V0D2; TCIRG1;
GO:0044183~protein binding involved in protein folding	3	23	13.0435	0.00873988	HSPA1A; CALR; HSPA6;
GO:0015037~peptide disulfide oxidoreductase activity	2	8	25	0.0111951	P4HB; PDIA6;
GO:0004177~aminopeptidase activity	3	26	11.5385	0.0118452	DPP9; RNPEP; ERAP1;
GO:0030291~protein serine/threonine kinase inhibitor activity	2	9	22.2222	0.0135349	H2AFY; CIB1;
GO:0008233~peptidase activity	5	85	5.88235	0.0166772	TPP1; CTSB; LACTB; HM13; LGMN;
GO:0008234~cysteine-type peptidase activity	3	31	9.67742	0.018264	CTSL; CTSB; CTSZ;
GO:0017154~semaphorin receptor activity	2	11	18.1818	0.0187829	NRP2; PLXNC1;
GO:0019864~IgG binding	2	11	18.1818	0.0187829	FCGRT; FCER1G;
GO:0043394~proteoglycan binding	2	11	18.1818	0.0187829	CTSL; CTSB;
GO:0005178~integrin binding	6	124	4.83871	0.0209384	P4HB; LYN; LCP1; CALR; ADAM9; FERMT3;
GO:0008235~metalloexopeptidase activity	2	12	16.6667	0.0216773	RNPEP; ERAP1;
GO:0016788~hydrolase activity, acting on ester bonds	2	12	16.6667	0.0216773	PTER; ETHE1;
GO:0030898~actin-dependent ATPase activity	2	12	16.6667	0.0216773	MYL6; MYO7A;
GO:0004197~cysteine-type endopeptidase activity	5	93	5.37634	0.0231982	CTSD; CTSL; CTSB; LGMN; CTSZ;
GO:0048029~monosaccharide binding	2	13	15.3846	0.0247433	FBP1; TALDO1;
GO:0016298~lipase activity	2	14	14.2857	0.0279744	LYPLA1; ABHD3;
GO:0038023~signaling receptor activity	8	209	3.82775	0.0280215	NRP2; LILRB3; IGF2R; IL10RA; SLC20A1; CMKLR1; SIGLEC7; NR1H3;
GO:0002020~protease binding	5	99	5.05051	0.0290402	SERPINA1; CSTB; ANXA2; DPP4; OS9;
GO:0030169~low-density lipoprotein particle binding	2	15	13.3333	0.0313643	CD36; MSR1;
GO:0044548~S100 protein binding	2	15	13.3333	0.0313643	ANXA2; S100A11;
GO:0046935~1-phosphatidylinositol-3-kinase regulator activity	2	15	13.3333	0.0313643	PIK3R6; PIK3R5;
GO:0003827~alpha-1,3-mannosylglycoprotein 2-beta-N-acetylglucosaminyltransferase activity	1	1	100	0.0327378	MGAT1;
GO:0004034~aldose 1-epimerase activity	1	1	100	0.0327378	GALM;
GO:0004502~kynurenine 3-monooxygenase activity	1	1	100	0.0327378	KMO;
GO:0004573~mannosyl-oligosaccharide glucosidase activity	1	1	100	0.0327378	MOGS;
GO:0004801~sedoheptulose-7-phosphate:D-glyceraldehyde-3-phosphate glyceronetransferase activity	1	1	100	0.0327378	TALDO1;
GO:0005316~high-affinity inorganic phosphate:sodium symporter activity	1	1	100	0.0327378	SLC20A1;
GO:0008418~protein-N-terminal asparagine amidohydrolase activity	1	1	100	0.0327378	NTAN1;
GO:0008832~dGTPase activity	1	1	100	0.0327378	SAMHD1;
GO:0015538~sialic acid:proton symporter activity	1	1	100	0.0327378	SLC17A5;
GO:0015578~mannose transmembrane transporter activity	1	1	100	0.0327378	M6PR;
GO:0015926~glucosidase activity	1	1	100	0.0327378	MOGS;
GO:0016793~triphosphoric monoester hydrolase activity	1	1	100	0.0327378	SAMHD1;
GO:0019767~IgE receptor activity	1	1	100	0.0327378	FCER1G;
GO:0019969~interleukin-10 binding	1	1	100	0.0327378	IL10RA;
GO:0030233~deoxynucleotide transmembrane transporter activity	1	1	100	0.0327378	SLC25A19;
GO:0031249~denatured protein binding	1	1	100	0.0327378	HSPA1A;
GO:0032567~dGTP binding	1	1	100	0.0327378	SAMHD1;
GO:0036317~tyrosyl-RNA phosphodiesterase activity	1	1	100	0.0327378	TDP2;
GO:0042602~riboflavin reductase (NADPH) activity	1	1	100	0.0327378	BLVRB;
GO:0042947~glucoside transmembrane transporter activity	1	1	100	0.0327378	SLC50A1;
GO:0043843~ADP-specific glucokinase activity	1	1	100	0.0327378	ADPGK;
GO:0047444~N-acylneuraminate-9-phosphate synthase activity	1	1	100	0.0327378	NANS;
GO:0047939~L-glucuronate reductase activity	1	1	100	0.0327378	AKR1A1;
GO:0048030~disaccharide binding	1	1	100	0.0327378	LGALS9;
GO:0050313~sulfur dioxygenase activity	1	1	100	0.0327378	ETHE1;
GO:0050462~N-acetylneuraminate synthase activity	1	1	100	0.0327378	NANS;
GO:0052692~raffinose alpha-galactosidase activity	1	1	100	0.0327378	GLA;
GO:0061811~ADP-ribosyl cyclase activity	1	1	100	0.0327378	BST1;
GO:0061812~cyclic ADP-ribose hydrolase	1	1	100	0.0327378	BST1;
GO:0070260~5'-tyrosyl-DNA phosphodiesterase activity	1	1	100	0.0327378	TDP2;
GO:0070569~uridylyltransferase activity	1	1	100	0.0327378	TUT7;
GO:0070892~lipoteichoic acid receptor activity	1	1	100	0.0327378	CD36;
GO:0090599~alpha-glucosidase activity	1	1	100	0.0327378	GAA;
GO:0097655~serpin family protein binding	1	1	100	0.0327378	CTSL;
GO:0150025~oxidised low-density lipoprotein particle receptor activity	1	1	100	0.0327378	CD36;
GO:0005546~phosphatidylinositol-4,5-bisphosphate binding	4	70	5.71429	0.0340163	MYO1G; ANXA2; PFN1; SNX20;
GO:0003756~protein disulfide isomerase activity	2	16	12.5	0.034907	P4HB; ERO1A;
GO:0004180~carboxypeptidase activity	2	16	12.5	0.034907	CTSA; CTSZ;
GO:0046982~protein heterodimerization activity	14	480	2.91667	0.0355894	AURKA; H2AFY; TGFB1; HEXA; P4HB; HEXB; ITGAM; TOP2A; RCC1; IRAK1; BAX; BAK1; TIMELESS; MAFB;
GO:0003697~single-stranded DNA binding	5	106	4.71698	0.036938	TDP2; YBX1; NABP1; RAD51AP1; SAMHD1;
GO:0004950~chemokine receptor activity	2	17	11.7647	0.0385964	CCR1; CMKLR1;
GO:0044389~ubiquitin-like protein ligase binding	2	17	11.7647	0.0385964	UBE2C; DTX3L;
GO:0042277~peptide binding	3	43	6.97674	0.0401369	TPP1; CALR; ERAP1;
GO:0005096~GTPase activator activity	9	269	3.34572	0.0418471	ARHGAP25; ARHGAP4; ARHGAP11A; ARHGAP30; ARHGAP18; TBC1D2; GMIP; VAV3; TBC1D8;
GO:0016409~palmitoyltransferase activity	2	18	11.1111	0.042427	ZDHHC12; ZDHHC7;
GO:0003779~actin binding	9	270	3.33333	0.042645	MYO1G; MYO1F; PFN1; LCP1; LSP1; WAS; CAPZA1; FLII; COTL1;
GO:0098641~cadherin binding involved in cell-cell adhesion	2	19	10.5263	0.0463929	ANXA2; S100A11;
GO:0003918~DNA topoisomerase type II (ATP-hydrolyzing) activity	1	2	50	0.0487038	TOP2A;
GO:0004074~biliverdin reductase activity	1	2	50	0.0487038	BLVRB;
GO:0004372~glycine hydroxymethyltransferase activity	1	2	50	0.0487038	SHMT2;
GO:0004557~alpha-galactosidase activity	1	2	50	0.0487038	GLA;
GO:0004873~asialoglycoprotein receptor activity	1	2	50	0.0487038	ASGR2;
GO:0004906~interferon-gamma receptor activity	1	2	50	0.0487038	IFNGR2;
GO:0005046~KDEL sequence binding	1	2	50	0.0487038	KDELR1;
GO:0005151~interleukin-1, type II receptor binding	1	2	50	0.0487038	ERAP1;
GO:0008732~L-allo-threonine aldolase activity	1	2	50	0.0487038	SHMT2;
GO:0008781~N-acylneuraminate cytidylyltransferase activity	1	2	50	0.0487038	NANS;
GO:0016653~oxidoreductase activity, acting on NAD(P)H, heme protein as acceptor	1	2	50	0.0487038	CYB5R4;
GO:0016849~phosphorus-oxygen lyase activity	1	2	50	0.0487038	BST1;
GO:0016997~alpha-sialidase activity	1	2	50	0.0487038	NEU1;
GO:0032810~sterol response element binding	1	2	50	0.0487038	NR1H3;
GO:0035717~chemokine (C-C motif) ligand 7 binding	1	2	50	0.0487038	CCR1;
GO:0036143~kringle domain binding	1	2	50	0.0487038	IGF2R;
GO:0036461~BLOC-2 complex binding	1	2	50	0.0487038	RAB32;
GO:0042132~fructose 1,6-bisphosphate 1-phosphatase activity	1	2	50	0.0487038	FBP1;
GO:0044730~bone sialoprotein binding	1	2	50	0.0487038	ANXA2;
GO:0045174~glutathione dehydrogenase (ascorbate) activity	1	2	50	0.0487038	GSTO1;
GO:0050135~NAD(P)+ nucleosidase activity	1	2	50	0.0487038	BST1;
GO:0050610~methylarsonate reductase activity	1	2	50	0.0487038	GSTO1;
GO:0052740~1-acyl-2-lysophosphatidylserine acylhydrolase activity	1	2	50	0.0487038	ABHD3;
GO:0061809~NAD+ nucleotidase, cyclic ADP-ribose generating	1	2	50	0.0487038	BST1;
GO:0070224~sulfide:quinone oxidoreductase activity	1	2	50	0.0487038	SQOR;
GO:0071791~chemokine (C-C motif) ligand 5 binding	1	2	50	0.0487038	CCR1;
GO:0090422~thiamine pyrophosphate transmembrane transporter activity	1	2	50	0.0487038	SLC25A19;
GO:0099511~voltage-gated calcium channel activity involved in regulation of cytosolic calcium levels	1	2	50	0.0487038	ANXA2;

## Sheet: KEGG
Supplementary data 4. Gene functional enrichment analysis (KEGG) of LBX2-AS1 and SMIM25 co-expressed PCGs.
Process~name	num_of_Genes	gene_group	percentage%	P-value	GeneSymbols
hsa04142~Lysosome	25	123	20.3252	0	TCIRG1; NPC2; TPP1; CTSB; CTSD; CTSL; CTSZ; ATP6V0D2; FUCA1; GAA; SLC17A5; GLA; GLB1; GNS; GUSB; HEXA; HEXB; IGF2R; LAMP1; M6PR; NEU1; CTSA; LGMN; LAPTM5; CD63;
hsa04141~Protein_processing_in_endoplasmic_reticulum	17	165	10.303	2.58216e-08	PDIA6; SEC24A; OS9; DDOST; SEC31A; ERO1A; HSPA1A; HSPA6; STT3A; P4HB; BAK1; BAX; RPN1; RPN2; SSR2; MOGS; CALR;
hsa00511~Other_glycan_degradation	6	18	33.3333	2.98241e-06	FUCA1; FUCA2; GLB1; HEXA; HEXB; NEU1;
hsa04145~Phagosome	12	152	7.89474	3.58818e-05	TCIRG1; CTSL; ATP6V0D2; ITGAM; LAMP1; M6PR; MSR1; NCF2; CALR; TUBA1C; ATP6V0E1; CD36;
hsa05152~Tuberculosis	13	179	7.26257	3.85934e-05	TCIRG1; CTSD; FCER1G; ATP6V0D2; IFNGR2; IL10RA; IRAK1; ITGAM; LAMP1; LSP1; BAX; TGFB1; TRADD;
hsa00052~Galactose_metabolism	6	31	19.3548	4.24545e-05	GALM; GAA; GK; GLA; GLB1; HK2;
hsa00531~Glycosaminoglycan_degradation	5	19	26.3158	5.3731e-05	GLB1; GNS; GUSB; HEXA; HEXB;
hsa00010~Glycolysis_/_Gluconeogenesis	7	68	10.2941	0.00035663	AKR1A1; GALM; FBP1; ALDH3B1; GK; HK2; ADPGK;
hsa00520~Amino_sugar_and_nucleotide_sugar_metabolism	6	48	12.5	0.000366674	GK; HEXA; HEXB; HK2; CYB5R4; NANS;
hsa00510~N-Glycan_biosynthesis	6	49	12.2449	0.000405539	DDOST; STT3A; MGAT1; RPN1; RPN2; MOGS;
hsa04380~Osteoclast_differentiation	9	128	7.03125	0.000742333	LILRA6; OSCAR; IFNGR2; NCF2; SPI1; TEC; TGFB1; TYROBP; LILRB3;
hsa05132~Salmonella_infection	7	86	8.13953	0.00129985	ARPC5; ARPC3; ARPC1B; IFNGR2; PFN1; NLRC4; WAS;
hsa05145~Toxoplasmosis	8	113	7.07965	0.00138931	PIK3R6; PIK3R5; HSPA1A; HSPA6; IFNGR2; IL10RA; IRAK1; TGFB1;
hsa05110~Vibrio_cholerae_infection	5	50	10	0.00281382	TCIRG1; KDELR1; ATP6V0D2; ERO1A; ATP6V0E1;
hsa05140~Leishmaniasis	6	74	8.10811	0.00291067	IFNGR2; IRAK1; ITGAM; NCF2; PTPN6; TGFB1;
hsa04612~Antigen_processing_and_presentation	6	77	7.79221	0.00349896	CTSB; CTSL; HSPA1A; HSPA6; LGMN; CALR;
hsa00603~Glycosphingolipid_biosynthesis	3	15	20	0.00365724	GLA; HEXA; HEXB;
hsa00604~Glycosphingolipid_biosynthesis	3	15	20	0.00365724	GLB1; HEXA; HEXB;
hsa04210~Apoptosis	8	136	5.88235	0.0041057	CTSB; CTSD; CTSL; CTSZ; BAK1; BAX; TUBA1C; TRADD;
hsa05130~Pathogenic_Escherichia_coli_infection	5	55	9.09091	0.00411297	ARPC5; ARPC3; ARPC1B; WAS; TUBA1C;
hsa00524~Neomycin,_kanamycin_and_gentamicin_biosynthesis	2	5	40	0.00615704	GK; HK2;
hsa00561~Glycerolipid_metabolism	5	61	8.19672	0.0061786	AKR1A1; AGPAT2; MGAT1; GK; GLA;
hsa04666~Fc_gamma_R-mediated_phagocytosis	6	91	6.59341	0.00746832	ARPC5; ARPC3; ARPC1B; VAV3; LYN; WAS;
hsa05131~Shigellosis	5	65	7.69231	0.00790485	ARPC5; ARPC3; ARPC1B; PFN1; WAS;
hsa05167~Kaposi_sarcoma-associated_herpesvirus_infection	9	186	4.83871	0.00798143	CCR1; PIK3R6; PIK3R5; LYN; MICB; BAK1; BAX; TRADD; IKBKE;
hsa04650~Natural_killer_cell_mediated_cytotoxicity	7	131	5.34351	0.0113955	VAV3; HCST; FCER1G; IFNGR2; MICB; PTPN6; TYROBP;
hsa05169~Epstein-Barr_virus_infection	9	201	4.47761	0.0125658	HSPA1A; HSPA6; IL10RA; IRAK1; LYN; RPN1; SPI1; TRADD; CDK1;
hsa03320~PPAR_signaling_pathway	5	74	6.75676	0.0129569	NR1H3; PLIN2; FABP5; GK; CD36;
hsa00920~Sulfur_metabolism	2	9	22.2222	0.0153907	ETHE1; SQOR;
hsa04966~Collecting_duct_acid_secretion	3	27	11.1111	0.0155728	TCIRG1; ATP6V0D2; ATP6V0E1;
hsa04670~Leukocyte_transendothelial_migration	6	112	5.35714	0.0183701	VAV3; CLDN7; CLDN23; ITGAM; NCF2; TXK;
hsa05134~Legionellosis	4	55	7.27273	0.0203115	HSPA1A; HSPA6; ITGAM; NLRC4;
hsa01200~Carbon_metabolism	6	116	5.17241	0.0212715	FBP1; GK; HK2; SHMT2; TALDO1; ADPGK;
hsa05323~Rheumatoid_arthritis	5	90	5.55556	0.026589	TCIRG1; CTSL; ATP6V0D2; TGFB1; ATP6V0E1;
hsa05020~Prion_diseases	3	35	8.57143	0.0291957	HSPA1A; BAX; C9;
hsa00500~Starch_and_sucrose_metabolism	3	36	8.33333	0.0312265	GAA; GK; HK2;
hsa05216~Thyroid_cancer	3	37	8.10811	0.0333295	POLQ; BAK1; BAX;
hsa05120~Epithelial_cell_signaling_in_Helicobacter_pylori_infection	4	68	5.88235	0.0385053	TCIRG1; ATP6V0D2; LYN; ATP6V0E1;
hsa05142~Chagas_disease_(American_trypanosomiasis)	5	102	4.90196	0.0412497	GNA15; IFNGR2; IRAK1; TGFB1; CALR;
hsa04662~B_cell_receptor_signaling_pathway	4	71	5.6338	0.0436913	VAV3; LILRA6; LYN; PTPN6;
hsa01100~Metabolic_pathways	32	1293	2.47486	0.044489	TCIRG1; AKR1A1; AGPAT2; GALM; DDOST; FBP1; ALDH3B1; ATP6V0D2; GAA; GK; GK; GLA; GLB1; GNS; GUSB; HEXA; HEXB; HK2; STT3A; MGAT1; P4HA1; NANS; RPN1; RPN2; BLVRB; SHMT2; BST1; TALDO1; MOGS; ADPGK; KMO; ATP6V0E1;
hsa04115~p53_signaling_pathway	4	72	5.55556	0.0455029	CHEK2; GTSE1; BAX; CDK1;
hsa01524~Platinum_drug_resistance	4	73	5.47945	0.047356	BAK1; BAX; TOP2A; GSTO1;
hsa05100~Bacterial_invasion_of_epithelial_cells	4	74	5.40541	0.0492504	ARPC5; ARPC3; ARPC1B; WAS;

## Sheet: REACTOME
Supplementary data 4. Gene functional enrichment analysis (REACTOME) of LBX2-AS1 and SMIM25 co-expressed PCGs.
Process~name	num_of_Genes	gene_group	percentage%	P-value	Genes
Neutrophil degranulation	48	479	10.0209	4.35318e-13	AGPAT2; ALDH3B1; ANXA2; ARPC5; BIN2; BRI3; BST1; CD36; CD53; CD63; COTL1; CSTB; CTSA; CTSB; CTSD; CTSZ; DDOST; FABP5; FCER1G; FUCA1; FUCA2; GAA; GLA; GLB1; GNS; GRN; GUSB; HEXB; HSPA1A; HSPA6; IGF2R; ITGAM; LAMP1; LILRB3; NEU1; NPC2; OSCAR; PTAFR; PTPN6; RETN; S100A11; SERPINA1; SIGLEC9; STK10; TCIRG1; TOM1; TYROBP; UNC13D;
Innate Immune System	72	1114	6.4632	7.44182e-13	AGPAT2; ALDH3B1; ANXA2; ARPC1B; ARPC3; ARPC5; ATP6V0D2; ATP6V0E1; BIN2; BRI3; BST1; C9; CAPZA1; CD36; CD53; CD63; COTL1; CSTB; CTSA; CTSB; CTSD; CTSL; CTSZ; DDOST; FABP5; FCER1G; FUCA1; FUCA2; GAA; GLA; GLB1; GNS; GRN; GUSB; HEXB; HSPA1A; HSPA6; IGF2R; IKBKE; IRAK1; ITGAM; LAMP1; LGMN; LILRB3; LYN; MAPKAPK3; NCF2; NEU1; NLRC4; NPC2; OSCAR; PTAFR; PTPN6; RETN; RIPK3; RNF135; RPS6KA1; S100A11; SERP…
Immune System	97	2047	4.73864	1.01052e-12	AGPAT2; ALDH3B1; ANXA2; ARPC1B; ARPC3; ARPC5; ATP6V0D2; ATP6V0E1; BIN2; BRI3; BST1; C9; CALR; CAPZA1; CCR1; CD36; CD53; CD63; CENPE; COTL1; CSTB; CTSA; CTSB; CTSD; CTSL; CTSZ; DDOST; DTX3L; ERAP1; FABP5; FCER1G; FUCA1; FUCA2; GAA; GLA; GLB1; GNS; GRN; GSTO1; GUSB; HAVCR2; HCST; HEXB; HSPA1A; HSPA6; IFNGR2; IGF2R; IKBKE; IL10RA; IRAK1; ITGAM; LAMP1; LCP1; LGALS9; LGMN; LILRA6; LILRB3; LYN; MAPKAPK…
Asparagine N-linked glycosylation	23	285	8.07018	1.87106e-09	ASGR2; CALR; CAPZA1; CTSA; CTSZ; DDOST; FUCA1; GLB1; KDELR1; MGAT1; MOGS; NANS; NEU1; OS9; RPN1; RPN2; SEC24A; SEC31A; SERPINA1; SLC17A5; ST8SIA4; STT3A; TMED9;
Toll-Like Receptors Cascades	11	129	8.52713	2.12545e-05	CD36; CTSB; CTSL; IKBKE; IRAK1; ITGAM; LGMN; MAPKAPK3; RIPK3; RPS6KA1; UNC93B1;
Signaling by Interleukins	21	440	4.77273	2.90649e-05	ANXA2; CAPZA1; CCR1; CD36; GSTO1; HAVCR2; IL10RA; IRAK1; ITGAM; LCP1; LGALS9; LYN; MAPKAPK3; P4HB; PTAFR; PTPN6; RPS6KA1; STAT6; TALDO1; TEC; TGFB1;
GPVI-mediated activation cascade	6	33	18.1818	3.971e-05	FCER1G; LYN; PIK3R5; PIK3R6; PTPN6; VAV3;
Sialic acid metabolism	6	33	18.1818	3.971e-05	CTSA; GLB1; NANS; NEU1; SLC17A5; ST8SIA4;
Keratan sulfate degradation	4	12	33.3333	0.000113235	GLB1; GNS; HEXA; HEXB;
MHC class II antigen presentation	9	108	8.33333	0.000140479	CAPZA1; CENPE; CTSA; CTSB; CTSD; CTSL; LGMN; SEC24A; SEC31A;
Trafficking and processing of endosomal TLR	4	13	30.7692	0.000146159	CTSB; CTSL; LGMN; UNC93B1;
Platelet activation, signaling and aggregation	14	259	5.40541	0.00018879	CD36; CD63; FCER1G; FERMT3; GNA15; LYN; PFN1; PIK3R5; PIK3R6; PTPN6; SERPINA1; STXBP2; TGFB1; VAV3;
Signaling by Rho GTPases	18	396	4.54545	0.00019273	ARHGAP11A; ARHGAP18; ARHGAP25; ARHGAP30; ARHGAP4; ARPC1B; ARPC3; ARPC5; CDCA8; CENPE; CENPU; GMIP; KIF14; MYL6; NCF2; PFN1; VAV3; WAS;
Glycosphingolipid metabolism	6	46	13.0435	0.000207014	CTSA; GLA; GLB1; HEXA; HEXB; NEU1;
Interleukin-12 signaling	6	46	13.0435	0.000207014	ANXA2; CAPZA1; GSTO1; LCP1; P4HB; TALDO1;
Post-translational protein modification	42	1398	3.00429	0.000220769	ADAMTS15; ASGR2; AURKA; BST1; CALR; CAPZA1; CDCA8; CDK1; CTSA; CTSZ; DDOST; FUCA1; FUCA2; GLB1; IKBKE; KDELR1; LGALS1; MGAT1; MOGS; NANS; NEU1; NR1H3; NUCB1; OS9; P4HB; PDIA6; RAB32; RNF135; RPN1; RPN2; RPS2; SEC24A; SEC31A; SERPINA1; SLC17A5; ST8SIA4; STT3A; TGFB1; TMED9; TOP2A; TUBA1C; UBE2C;
Cytokine Signaling in Immune system	25	669	3.73692	0.000229495	ANXA2; CAPZA1; CCR1; CD36; GSTO1; HAVCR2; IFNGR2; IL10RA; IRAK1; ITGAM; LCP1; LGALS9; LYN; MAPKAPK3; P4HB; PTAFR; PTPN6; RPS6KA1; SAMHD1; STAT6; TALDO1; TEC; TGFB1; TNFRSF14; TRIM38;
Adaptive Immune System	28	814	3.4398	0.000359017	CALR; CAPZA1; CD36; CENPE; CTSA; CTSB; CTSD; CTSL; DTX3L; ERAP1; HCST; LGMN; LILRA6; LILRB3; LYN; MICB; NCF2; OSCAR; PTPN6; RNF213; SEC24A; SEC31A; SIGLEC7; SIGLEC9; TNFRSF14; TYROBP; UBE2C; WAS;
Interleukin-12 family signaling	6	56	10.7143	0.000544614	ANXA2; CAPZA1; GSTO1; LCP1; P4HB; TALDO1;
Gene and protein expression by JAK-STAT signaling after Interleukin-12 stimulation	5	37	13.5135	0.000611438	ANXA2; CAPZA1; GSTO1; LCP1; TALDO1;
Sphingolipid metabolism	7	86	8.13953	0.000878832	ALDH3B1; CTSA; GLA; GLB1; HEXA; HEXB; NEU1;
Synthesis of substrates in N-glycan biosythesis	6	63	9.52381	0.000964576	CTSA; GLB1; NANS; NEU1; SLC17A5; ST8SIA4;
Antigen Presentation: Folding, assembly and peptide loading of class I MHC	4	25	16	0.00124799	CALR; ERAP1; SEC24A; SEC31A;
Hyaluronan uptake and degradation	3	12	25	0.00174849	GUSB; HEXA; HEXB;
Toll Like Receptor 4 (TLR4) Cascade	7	104	6.73077	0.00245173	CD36; IKBKE; IRAK1; ITGAM; MAPKAPK3; RIPK3; RPS6KA1;
Biosynthesis of the N-glycan precursor (dolichol lipid-linked oligosaccharide, LLO) and transfer to a nascent protein	6	77	7.79221	0.00250691	CTSA; GLB1; NANS; NEU1; SLC17A5; ST8SIA4;
Transport to the Golgi and subsequent modification	9	167	5.38922	0.00265696	CAPZA1; CTSZ; FUCA1; KDELR1; MGAT1; SEC24A; SEC31A; SERPINA1; TMED9;
Metabolism of carbohydrates	12	272	4.41176	0.00279394	ADPGK; AKR1A1; FBP1; GAA; GLB1; GNS; GUSB; HEXA; HEXB; HK2; SLC37A2; TALDO1;
ROS, RNS production in phagocytes	4	32	12.5	0.0028274	ATP6V0D2; ATP6V0E1; NCF2; TCIRG1;
Keratan sulfate/keratin metabolism	4	33	12.1212	0.00312949	GLB1; GNS; HEXA; HEXB;
EPHB-mediated forward signaling	4	34	11.7647	0.00345288	ARPC1B; ARPC3; ARPC5; LYN;
Hyaluronan metabolism	3	17	17.6471	0.00412166	GUSB; HEXA; HEXB;
RHO GTPases Activate WASPs and WAVEs	4	36	11.1111	0.00416629	ARPC1B; ARPC3; ARPC5; WAS;
TP53 Regulates Transcription of Genes Involved in G2 Cell Cycle Arrest	3	18	16.6667	0.00475046	AURKA; BAX; CDK1;
Collagen formation	6	89	6.74157	0.00490054	COLGALT1; CTSB; CTSL; P4HA1; P4HB; PLOD3;
VLDL assembly	2	5	40	0.00539809	APOC1; P4HB;
EPH-Ephrin signaling	6	92	6.52174	0.0056978	ARPC1B; ARPC3; ARPC5; LYN; MYL6; VAV3;
Collagen degradation	4	40	10	0.00587844	ADAM9; CTSB; CTSD; CTSL;
RHO GTPase Effectors	11	265	4.15094	0.00635088	ARPC1B; ARPC3; ARPC5; CDCA8; CENPE; CENPU; KIF14; MYL6; NCF2; PFN1; WAS;
VLDL clearance	2	6	33.3333	0.0071193	APOBR; APOC1;
Platelet degranulation	7	128	5.46875	0.0071656	CD36; CD63; FERMT3; PFN1; SERPINA1; STXBP2; TGFB1;
Signaling by SCF-KIT	4	43	9.30233	0.00743215	FES; LYN; PTPN6; TEC;
Response to elevated platelet cytosolic Ca2+	7	133	5.26316	0.00867624	CD36; CD63; FERMT3; PFN1; SERPINA1; STXBP2; TGFB1;
Metabolism of proteins	49	2064	2.37403	0.00883174	ADAMTS15; ASGR2; AURKA; BST1; CALR; CAPZA1; CDCA8; CDK1; CTSA; CTSD; CTSZ; DDOST; DPP4; EIF4EBP1; ERO1A; FUCA1; FUCA2; GLB1; IKBKE; KDELR1; LGALS1; MGAT1; MOGS; NANS; NEU1; NR1H3; NUCB1; OS9; P4HB; PABPC1; PDIA6; RAB32; RNF135; RPN1; RPN2; RPS2; SEC24A; SEC31A; SERPINA1; SLC17A5; SSR2; ST8SIA4; STT3A; TGFB1; TMED9; TOP2A; TPP1; TUBA1C; UBE2C;
ER to Golgi Anterograde Transport	7	136	5.14706	0.00968801	CAPZA1; CTSZ; KDELR1; SEC24A; SEC31A; SERPINA1; TMED9;
Post-translational protein phosphorylation	6	106	5.66038	0.0107093	FUCA2; LGALS1; NUCB1; P4HB; PDIA6; SERPINA1;
Cross-presentation of particulate exogenous antigens (phagosomes)	2	8	25	0.0111951	CD36; NCF2;
Phase 3 - rapid repolarisation	2	8	25	0.0111951	KCNE1; KCNE3;
Rho GTPase cycle	7	141	4.96454	0.011562	ARHGAP11A; ARHGAP18; ARHGAP25; ARHGAP30; ARHGAP4; GMIP; VAV3;
Insulin receptor recycling	3	26	11.5385	0.0118452	ATP6V0D2; ATP6V0E1; TCIRG1;
Phase 2 - plateau phase	3	27	11.1111	0.0130034	CACNA2D4; KCNE1; KCNE3;
Hemostasis	20	684	2.92398	0.0133209	CAPZA1; CD36; CD63; CENPE; DOK2; FCER1G; FERMT3; GNA15; ITGAM; LYN; P2RX4; PFN1; PIK3R5; PIK3R6; PTPN6; SERPINA1; SLC7A7; STXBP2; TGFB1; VAV3;
Signaling by Receptor Tyrosine Kinases	14	420	3.33333	0.0134595	ATP6V0D2; ATP6V0E1; BAX; FES; LYN; MAPKAPK3; NCF2; NRP2; PTPN6; RPS6KA1; STAT6; TCIRG1; TEC; VAV3;
E2F-enabled inhibition of pre-replication complex formation	2	9	22.2222	0.0135349	CDK1; ORC1;
Plasma lipoprotein clearance	3	29	10.3448	0.0155075	APOBR; APOC1; NPC2;
TRIF(TICAM1)-mediated TLR4 signaling	5	87	5.74713	0.0181762	IKBKE; IRAK1; MAPKAPK3; RIPK3; RPS6KA1;
Transferrin endocytosis and recycling	3	31	9.67742	0.018264	ATP6V0D2; ATP6V0E1; TCIRG1;
MyD88-independent TLR4 cascade	5	88	5.68182	0.018958	IKBKE; IRAK1; MAPKAPK3; RIPK3; RPS6KA1;
Toll Like Receptor 3 (TLR3) Cascade	5	88	5.68182	0.018958	IKBKE; IRAK1; MAPKAPK3; RIPK3; RPS6KA1;
Metabolism of water-soluble vitamins and cofactors	6	123	4.87805	0.0202424	BST1; GSTO1; PARP14; SHMT2; SLC25A19; SLC52A2;
Regulation of Insulin-like Growth Factor (IGF) transport and uptake by Insulin-like Growth Factor Binding Proteins (IGFBPs)	6	123	4.87805	0.0202424	FUCA2; LGALS1; NUCB1; P4HB; PDIA6; SERPINA1;
Axon guidance	16	532	3.00752	0.0202443	ARPC1B; ARPC3; ARPC5; DOK2; FES; LYN; MYL6; NRP2; PABPC1; PFN1; PLXNC1; RPS2; RPS6KA1; ST8SIA4; TYROBP; VAV3;
Cargo concentration in the ER	3	33	9.09091	0.0212749	CTSZ; SEC24A; SERPINA1;
PECAM1 interactions	2	12	16.6667	0.0216773	LYN; PTPN6;
Peptide hormone metabolism	4	62	6.45161	0.0235732	CTSD; CTSZ; DPP4; ERO1A;
Lysosome Vesicle Biogenesis	3	35	8.57143	0.0245408	CTSZ; GNS; M6PR;
N-glycan trimming in the ER and Calnexin/Calreticulin cycle	3	35	8.57143	0.0245408	CALR; MOGS; OS9;
Advanced glycosylation endproduct receptor signaling	2	13	15.3846	0.0247433	CAPZA1; DDOST;
Chk1/Chk2(Cds1) mediated inactivation of Cyclin B:Cdk1 complex	2	13	15.3846	0.0247433	CDK1; CHEK2;
Platelet Adhesion to exposed collagen	2	13	15.3846	0.0247433	FCER1G; LYN;
Signal regulatory protein family interactions	2	13	15.3846	0.0247433	PTPN6; TYROBP;
Plasma lipoprotein assembly, remodeling, and clearance	4	63	6.34921	0.0247544	APOBR; APOC1; NPC2; P4HB;
Semaphorin interactions	4	64	6.25	0.0259708	FES; MYL6; PLXNC1; TYROBP;
Extracellular matrix organization	10	290	3.44828	0.0278268	ADAM9; COLGALT1; CTSB; CTSD; CTSL; ITGAM; P4HA1; P4HB; PLOD3; TGFB1;
CS/DS degradation	2	14	14.2857	0.0279744	HEXA; HEXB;
Regulation of IFNG signaling	2	14	14.2857	0.0279744	IFNGR2; PTPN6;
TRAF3-dependent IRF activation pathway	2	14	14.2857	0.0279744	IKBKE; RNF135;
Detoxification of Reactive Oxygen Species	3	37	8.10811	0.0280615	ERO1A; NCF2; P4HB;
Collagen biosynthesis and modifying enzymes	4	66	6.06061	0.0285097	COLGALT1; P4HA1; P4HB; PLOD3;
COPII-mediated vesicle transport	4	68	5.88235	0.0311912	CTSZ; SEC24A; SEC31A; SERPINA1;
EPHA-mediated growth cone collapse	2	15	13.3333	0.0313643	LYN; MYL6;
Immunoregulatory interactions between a Lymphoid and a non-Lymphoid cell	8	217	3.68664	0.0336778	HCST; LILRA6; LILRB3; MICB; OSCAR; SIGLEC7; SIGLEC9; TYROBP;
RHO GTPases activate CIT	2	16	12.5	0.034907	KIF14; MYL6;
Regulation of KIT signaling	2	16	12.5	0.034907	LYN; PTPN6;
Clathrin derived vesicle budding	4	72	5.55556	0.0369855	CTSZ; GNS; IGF2R; M6PR;
trans-Golgi Network Vesicle Budding	4	72	5.55556	0.0369855	CTSZ; GNS; IGF2R; M6PR;
Metabolism of Angiotensinogen to Angiotensins	2	17	11.7647	0.0385964	CTSD; CTSZ;
Plasma lipoprotein assembly	2	17	11.7647	0.0385964	APOC1; P4HB;
Metabolism of lipids	18	675	2.66667	0.0394721	ABHD3; AGPAT2; ALDH3B1; CD36; CTSA; FABP5; GK; GLA; GLB1; HEXA; HEXB; LGMN; NEU1; PIK3R5; PIK3R6; PLIN2; SEC24A; TNFAIP8L2;
DAP12 interactions	3	44	6.81818	0.0423668	SIGLEC15; TYROBP; VAV3;
Interleukin-2 family signaling	3	44	6.81818	0.0423668	HAVCR2; LGALS9; PTPN6;
Interleukin-3, Interleukin-5 and GM-CSF signaling	3	44	6.81818	0.0423668	LYN; PTPN6; TEC;
Activation of E2F1 target genes at G1/S	2	18	11.1111	0.042427	CDK1; ORC1;
G1/S-Specific Transcription	2	18	11.1111	0.042427	CDK1; ORC1;
RIPK1-mediated regulated necrosis	2	18	11.1111	0.042427	RIPK3; TRADD;
Regulated Necrosis	2	18	11.1111	0.042427	RIPK3; TRADD;
SUMOylation of DNA replication proteins	3	45	6.66667	0.0446576	AURKA; CDCA8; TOP2A;
Other semaphorin interactions	2	19	10.5263	0.0463929	PLXNC1; TYROBP;
Phosphorylation of the APC/C	2	19	10.5263	0.0463929	CDK1; UBE2C;
Scavenging by Class A Receptors	2	19	10.5263	0.0463929	CALR; MSR1;
activated TAK1 mediates p38 MAPK activation	2	19	10.5263	0.0463929	IRAK1; MAPKAPK3;
Activation and oligomerization of BAK protein	1	2	50	0.0487038	BAK1;
Activation, translocation and oligomerization of BAX	1	2	50	0.0487038	BAX;
Insulin effects increased synthesis of Xylulose-5-Phosphate	1	2	50	0.0487038	TALDO1;
Interaction between PHLDA1 and AURKA	1	2	50	0.0487038	AURKA;
Proton-coupled neutral amino acid transporters	1	2	50	0.0487038	SLC36A1;
TGFBR2 MSI Frameshift Mutants in Cancer	1	2	50	0.0487038	TGFB1;
SRP-dependent cotranslational protein targeting to membrane	5	115	4.34783	0.0488609	DDOST; RPN1; RPN2; RPS2; SSR2;
Interleukin-10 signaling	3	47	6.38298	0.04942	CCR1; IL10RA; PTAFR;

## Sheet: All_Selected
Supplementary data 4. Gene functional enrichment analysis (selected terms) of LBX2-AS1 and SMIM25 co-expressed PCGs.
ID	TERMS	num_of_Genes	gene_group	percentage	Pvalue	Genes	DB
HP:0001250	Seizures	27	1101	2.45232	0.0338547	RNF213; CENPE; TPP1; CCR1; SAMHD1; DDOST; MAFB; SLC17A5; TCIRG1; FBP1; FLII; NPC2; TDP2; FUCA1; ERAP1; GK; GLA; GNS; HEXA; STT3A; NEU1; NANS; CTSA; SLC52A2; ETHE1; TYROBP; MOGS;	PhenoGeno
HP:0002167	Neurological_speech_impairment	5	113	4.42478	0.0460371	DDOST; FLII; NEU1; TGFB1; TYROBP;	PhenoGeno
HP:0004936	Venous_thrombosis	3	47	6.38298	0.04942	CALR; CCR1; ERAP1;	PhenoGeno
GO:1902262	apoptotic process involved in blood vessel morphogenesis	3	5	60	0.000234479	SPI1; BAX; BAK1;	GOBP
GO:0051092	positive regulation of NF-kappaB transcription factor activity	10	146	6.84932	0.000272247	LGALS9; TRIM38; TGFB1; HSPA1A; CD36; IRAK1; TRADD; CIB1; NLRC4; RIPK3;	GOBP
GO:0007229	integrin-mediated signaling pathway	7	89	7.86517	0.00106035	TYROBP; ITGAM; FCER1G; TEC; ADAM9; FERMT3; VAV3;	GOBP
GO:0033630	positive regulation of cell adhesion mediated by integrin	3	14	21.4286	0.00255008	PTPN6; ADAM9; CIB1;	GOBP
GO:0010716	negative regulation of extracellular matrix disassembly	2	4	50	0.00389817	TGFB1; DPP4;	GOBP
GO:0034142	toll-like receptor 4 signaling pathway	3	17	17.6471	0.00412166	LGALS9; ITGAM; IRAK1;	GOBP
GO:0002224	toll-like receptor signaling pathway	4	39	10.2564	0.00541312	CD36; IRAK1; MAPKAPK3; UNC93B1;	GOBP
GO:0097191	extrinsic apoptotic signaling pathway	4	43	9.30233	0.00743215	TGFB1; BAX; TRADD; CIB1;	GOBP
GO:0008630	intrinsic apoptotic signaling pathway in response to DNA damage	4	45	8.88889	0.00860518	CHEK2; IKBKE; BAX; BAK1;	GOBP
GO:0043123	positive regulation of I-kappaB kinase/NF-kappaB signaling	8	169	4.73373	0.00928912	LGALS9; TRIM38; LGALS1; CD36; IRAK1; IKBKE; TRADD; SLC20A1;	GOBP
GO:0019221	cytokine-mediated signaling pathway	11	282	3.90071	0.00972137	TGFB1; ITGAM; CD36; PTAFR; PTPN6; CCR1; STAT6; TEC; IL10RA; IRAK1; IFNGR2;	GOBP
GO:1901224	positive regulation of NIK/NF-kappaB signaling	4	50	8	0.012049	LGALS9; CALR; LIMS1; HAVCR2;	GOBP
GO:0016477	cell migration	8	179	4.46927	0.0126511	ARPC5; TGFB1; CDK1; CD63; LCP1; ADAM9; CORO1B; LIMD1;	GOBP
GO:2001028	positive regulation of endothelial cell chemotaxis	2	10	20	0.0160665	LGMN; P2RX4;	GOBP
GO:0043552	positive regulation of phosphatidylinositol 3-kinase activity	3	30	10	0.0168541	TGFB1; LYN; VAV3;	GOBP
GO:0097190	apoptotic signaling pathway	4	57	7.01754	0.0181867	BAX; BAK1; P2RX4; RIPK3;	GOBP
GO:0043406	positive regulation of MAP kinase activity	4	58	6.89655	0.0191955	TGFB1; PIK3R6; PIK3R5; IRAK1;	GOBP
GO:0042127	regulation of cell proliferation	6	123	4.87805	0.0202424	FES; STAT6; CIB1; TIMELESS; SLA; TGFB1;	GOBP
GO:0048010	vascular endothelial growth factor receptor signaling pathway	4	63	6.34921	0.0247544	NRP2; NCF2; MAPKAPK3; VAV3;	GOBP
GO:0038061	NIK/NF-kappaB signaling	2	17	11.7647	0.0385964	IKBKE; RIPK3;	GOBP
GO:0001525	angiogenesis	8	227	3.52423	0.0417799	NRP2; ANXA2; PIK3R6; RNF213; CIB1; HTATIP2; ERAP1; VAV3;	GOBP
GO:0034329	cell junction assembly	2	18	11.1111	0.042427	LIMS1; CAPZA1;	GOBP
GO:1902882	regulation of response to oxidative stress	1	2	50	0.0487038	H2AFY;	GOBP
GO:0005925	focal adhesion	19	406	4.6798	8.94e-05	ARPC1B; ARPC3; ZNF185; ARPC5; P4HB; FES; PFN1; HSPA1A; IGF2R; PABPC1; LCP1; RPS2; DPP4; CALR; LIMS1; FLII; ADAM9; CORO1B; LIMD1;	GOCC
GO:0005944	phosphatidylinositol 3-kinase complex, class IB	2	3	66.6667	0.00262739	PIK3R6; PIK3R5;	GOCC
GO:0015629	actin cytoskeleton	9	209	4.30622	0.0104802	FYB1; ARPC1B; ARPC3; ZNF185; ARPC5; LCP1; LSP1; WAS; CAPZA1;	GOCC
GO:0004704	NF-kappaB-inducing kinase activity	3	6	50	0.000347423	IRAK1; IKBKE; RIPK3;	GOMF
GO:0035325	Toll-like receptor binding	2	5	40	0.00539809	CD36; UNC93B1;	GOMF
GO:0016174	NAD(P)H oxidase activity	2	6	33.3333	0.0071193	KMO; CYB5R4;	GOMF
GO:0046935	1-phosphatidylinositol-3-kinase regulator activity	2	15	13.3333	0.0313643	PIK3R6; PIK3R5;	GOMF
GO:0003779	actin binding	9	270	3.33333	0.042645	MYO1G; MYO1F; PFN1; LCP1; LSP1; WAS; CAPZA1; FLII; COTL1;	GOMF
GO:0098641	cadherin binding involved in cell-cell adhesion	2	19	10.5263	0.0463929	ANXA2; S100A11;	GOMF
hsa04115	p53_signaling_pathway	4	72	5.55556	0.0455029	CHEK2; GTSE1; BAX; CDK1;	KEGG
REACTOME1	Innate Immune System	72	1114	6.4632	7.44e-13	AGPAT2; ALDH3B1; ANXA2; ARPC1B; ARPC3; ARPC5; ATP6V0D2; ATP6V0E1; BIN2; BRI3; BST1; C9; CAPZA1; CD36; CD53; CD63; COTL1; CSTB; CTSA; CTSB; CTSD; CTSL; CTSZ; DDOST; FABP5; FCER1G; FUCA1; FUCA2; GAA; GLA; GLB1; GNS; GRN; GUSB; HEXB; HSPA1A; HSPA6; IGF2R; IKBKE; IRAK1; ITGAM; LAMP1; LGMN; LILRB3; LYN; MAPKAPK3; NCF2; NEU1; NLRC4; NPC2; OSCAR; PTAFR; PTPN6; RETN; RIPK3; RNF135; RPS6KA1; S100A11; SERP…	REACTOME
REACTOME2	Immune System	97	2047	4.73864	1.01e-12	AGPAT2; ALDH3B1; ANXA2; ARPC1B; ARPC3; ARPC5; ATP6V0D2; ATP6V0E1; BIN2; BRI3; BST1; C9; CALR; CAPZA1; CCR1; CD36; CD53; CD63; CENPE; COTL1; CSTB; CTSA; CTSB; CTSD; CTSL; CTSZ; DDOST; DTX3L; ERAP1; FABP5; FCER1G; FUCA1; FUCA2; GAA; GLA; GLB1; GNS; GRN; GSTO1; GUSB; HAVCR2; HCST; HEXB; HSPA1A; HSPA6; IFNGR2; IGF2R; IKBKE; IL10RA; IRAK1; ITGAM; LAMP1; LCP1; LGALS9; LGMN; LILRA6; LILRB3; LYN; MAPKAPK…	REACTOME
REACTOME3	Toll-Like Receptors Cascades	11	129	8.52713	2.13e-05	CD36; CTSB; CTSL; IKBKE; IRAK1; ITGAM; LGMN; MAPKAPK3; RIPK3; RPS6KA1; UNC93B1;	REACTOME
REACTOME4	Signaling by Interleukins	21	440	4.77273	2.91e-05	ANXA2; CAPZA1; CCR1; CD36; GSTO1; HAVCR2; IL10RA; IRAK1; ITGAM; LCP1; LGALS9; LYN; MAPKAPK3; P4HB; PTAFR; PTPN6; RPS6KA1; STAT6; TALDO1; TEC; TGFB1;	REACTOME
REACTOME5	Signaling by Rho GTPases	18	396	4.54545	0.00019273	ARHGAP11A; ARHGAP18; ARHGAP25; ARHGAP30; ARHGAP4; ARPC1B; ARPC3; ARPC5; CDCA8; CENPE; CENPU; GMIP; KIF14; MYL6; NCF2; PFN1; VAV3; WAS;	REACTOME
REACTOME6	Cytokine Signaling in Immune system	25	669	3.73692	0.000229495	ANXA2; CAPZA1; CCR1; CD36; GSTO1; HAVCR2; IFNGR2; IL10RA; IRAK1; ITGAM; LCP1; LGALS9; LYN; MAPKAPK3; P4HB; PTAFR; PTPN6; RPS6KA1; SAMHD1; STAT6; TALDO1; TEC; TGFB1; TNFRSF14; TRIM38;	REACTOME
REACTOME7	Gene and protein expression by JAK-STAT signaling after Interleukin-12 stimulation	5	37	13.5135	0.000611438	ANXA2; CAPZA1; GSTO1; LCP1; TALDO1;	REACTOME
REACTOME8	Toll Like Receptor 4 (TLR4) Cascade	7	104	6.73077	0.00245173	CD36; IKBKE; IRAK1; ITGAM; MAPKAPK3; RIPK3; RPS6KA1;	REACTOME
REACTOME9	ROS, RNS production in phagocytes	4	32	12.5	0.0028274	ATP6V0D2; ATP6V0E1; NCF2; TCIRG1;	REACTOME
REACTOME10	RHO GTPases Activate WASPs and WAVEs	4	36	11.1111	0.00416629	ARPC1B; ARPC3; ARPC5; WAS;	REACTOME
REACTOME11	RHO GTPase Effectors	11	265	4.15094	0.00635088	ARPC1B; ARPC3; ARPC5; CDCA8; CENPE; CENPU; KIF14; MYL6; NCF2; PFN1; WAS;	REACTOME
REACTOME12	Rho GTPase cycle	7	141	4.96454	0.011562	ARHGAP11A; ARHGAP18; ARHGAP25; ARHGAP30; ARHGAP4; GMIP; VAV3;	REACTOME
REACTOME13	Insulin receptor recycling	3	26	11.5385	0.0118452	ATP6V0D2; ATP6V0E1; TCIRG1;	REACTOME
REACTOME14	Signaling by Receptor Tyrosine Kinases	14	420	3.33333	0.0134595	ATP6V0D2; ATP6V0E1; BAX; FES; LYN; MAPKAPK3; NCF2; NRP2; PTPN6; RPS6KA1; STAT6; TCIRG1; TEC; VAV3;	REACTOME
REACTOME15	PECAM1 interactions	2	12	16.6667	0.0216773	LYN; PTPN6;	REACTOME
REACTOME16	Detoxification of Reactive Oxygen Species	3	37	8.10811	0.0280615	ERO1A; NCF2; P4HB;	REACTOME
REACTOME17	RHO GTPases activate CIT	2	16	12.5	0.034907	KIF14; MYL6;	REACTOME
REACTOME18	Interleukin-2 family signaling	3	44	6.81818	0.0423668	HAVCR2; LGALS9; PTPN6;	REACTOME
REACTOME19	Interleukin-3, Interleukin-5 and GM-CSF signaling	3	44	6.81818	0.0423668	LYN; PTPN6; TEC;	REACTOME
